# Supplementary material for: Global quantitative proteome analysis of a multi-resistant Klebsiella pneumoniae strain
Source: Front Microbiol. 2025 May 19;16:1528869. doi: 10.3389/fmicb.2025.1528869 (PMC12127431; doi:10.3389/fmicb.2025.1528869)
Supplement: Supplementary file 1 [file Table_1.xlsx]

## Sheet: intracellular_proteome
slr	t	score	n	p	p.fdr	PG.ProteinGroups	group1	group2	slr_ratio_meta	test	type	significant_changed	significant_changed_raw_p	significant_changed_fc	significant_changed_p_value	fold_change_absolute	fold_change_direction	fold_change	effect_size_method	d	d_pooled_SD	d_95CI_lower	d_95CI_upper	d_magnitute	compartment	Protein_name
-0.33231	-1.26718	0.261912	1	0.261912	1	CP006659.2_prot_1322	A_heat_30min	A_control_30min	heat stress/control (mid-exp. phase)	rots	median	none	none	1.5	0.05	1.25903	down	-1.25903	Cohen's d	-0.924711	0.277135	-2.74506	0.895639	large	intracellular proteome	Kpn2146_1430
-0.137932	-0.496684	0.634602	7	0.774015	1	CP006659.2_prot_490	A_heat_30min	A_control_30min	heat stress/control (mid-exp. phase)	rots	median	none	none	1.5	0.05	1.10033	down	-1.10033	Cohen's d	-0.201663	0.658915	-0.738849	0.335524	small	intracellular proteome	LptG
-0.149544	-0.489845	0.639163	4	0.727207	1	CP006659.2_prot_AHI33508.1_1	A_heat_30min	A_control_30min	heat stress/control (mid-exp. phase)	rots	median	none	none	1.5	0.05	1.10922	down	-1.10922	Cohen's d	-0.171885	0.515104	-0.895269	0.5515	negligible	intracellular proteome	Kpn2146_0001
-0.0955661	-0.37603	0.72715	6	0.890365	1	CP006659.2_prot_AHI33509.1_2	A_heat_30min	A_control_30min	heat stress/control (mid-exp. phase)	rots	median	none	none	1.5	0.05	1.06848	down	-1.06848	Cohen's d	-0.261407	0.417573	-0.844956	0.322142	small	intracellular proteome	AsnC
-2.40792	-3.23347	0.0131562	8	2.19e-07	1.76e-05	CP006659.2_prot_AHI33510.1_3	A_heat_30min	A_control_30min	heat stress/control (mid-exp. phase)	rots	median	down	down	1.5	0.05	5.30709	down	-5.30709	Cohen's d	-2.056	0.607699	-2.67382	-1.43818	large	intracellular proteome	AsnA
0.157891	0.405849	0.704788	3	0.790005	1	CP006659.2_prot_AHI33511.1_4	A_heat_30min	A_control_30min	heat stress/control (mid-exp. phase)	rots	median	none	none	1.5	0.05	1.11566	up	1.11566	Cohen's d	0.32723	0.688866	-0.525073	1.17953	small	intracellular proteome	Kpn2146_0004
0.0914415	0.144575	0.884019	16	0.999938	1	CP006659.2_prot_AHI33512.1_5	A_heat_30min	A_control_30min	heat stress/control (mid-exp. phase)	rots	median	none	none	1.5	0.05	1.06543	up	1.06543	Cohen's d	-0.0217825	0.561946	-0.371629	0.328064	negligible	intracellular proteome	RavA
-0.138594	-0.645123	0.555618	7	0.620169	1	CP006659.2_prot_AHI33513.1_6	A_heat_30min	A_control_30min	heat stress/control (mid-exp. phase)	rots	median	none	none	1.5	0.05	1.10083	down	-1.10083	Cohen's d	-0.527006	0.507213	-1.07205	0.0180427	medium	intracellular proteome	Kpn2146_0006
-0.181991	-0.882162	0.391474	7	0.273472	1	CP006659.2_prot_AHI33515.1_8	A_heat_30min	A_control_30min	heat stress/control (mid-exp. phase)	rots	median	none	none	1.5	0.05	1.13445	down	-1.13445	Cohen's d	-0.277062	0.827889	-0.815453	0.26133	small	intracellular proteome	RbsA_1
-0.145618	-0.890266	0.407747	1	0.407747	1	CP006659.2_prot_AHI33516.1_9	A_heat_30min	A_control_30min	heat stress/control (mid-exp. phase)	rots	median	none	none	1.5	0.05	1.1062	down	-1.1062	Cohen's d	-0.77682	0.119282	-2.57112	1.01748	medium	intracellular proteome	RbsC_1
0.588393	2.23833	0.0585277	13	2.95e-06	0.000185	CP006659.2_prot_AHI33517.1_10	A_heat_30min	A_control_30min	heat stress/control (mid-exp. phase)	rots	median	up	up	1.5	0.05	1.50357	up	1.50357	Cohen's d	1.31527	0.302062	0.886273	1.74427	large	intracellular proteome	RbsB_1
-0.293112	0.357198	0.82234	2	0.879881	1	CP006659.2_prot_AHI33518.1_11	A_heat_30min	A_control_30min	heat stress/control (mid-exp. phase)	rots	median	none	none	1.5	0.05	1.22528	down	-1.22528	Cohen's d	0.607092	0.650143	-0.489726	1.70391	medium	intracellular proteome	RbsK_1
-0.213402	-0.937448	0.386218	5	0.29391	1	CP006659.2_prot_AHI33521.1_14	A_heat_30min	A_control_30min	heat stress/control (mid-exp. phase)	rots	median	none	none	1.5	0.05	1.15942	down	-1.15942	Cohen's d	-0.276	0.462941	-0.919211	0.36721	small	intracellular proteome	PdhR_1
0.135908	0.370049	0.729587	1	0.729587	1	CP006659.2_prot_AHI33522.1_15	A_heat_30min	A_control_30min	heat stress/control (mid-exp. phase)	rots	median	none	none	1.5	0.05	1.09878	up	1.09878	Cohen's d	0.332748	0.407968	-1.40941	2.07491	small	intracellular proteome	MobB
-2.1202	-0.713333	0.48207	3	0.473116	1	CP006659.2_prot_AHI33523.1_16	A_heat_30min	A_control_30min	heat stress/control (mid-exp. phase)	rots	median	none	none	1.5	0.05	4.34753	down	-4.34753	Cohen's d	-0.194706	0.580751	-1.04336	0.653953	negligible	intracellular proteome	MobA_1
0.390791	0.616727	0.561626	7	0.632778	1	CP006659.2_prot_AHI33524.1_17	A_heat_30min	A_control_30min	heat stress/control (mid-exp. phase)	rots	median	none	none	1.5	0.05	1.31111	up	1.31111	Cohen's d	0.194206	0.448301	-0.342883	0.731294	negligible	intracellular proteome	Kpn2146_0021
-0.00362234	-0.0133334	0.989935	13	1	1	CP006659.2_prot_AHI33525.1_18	A_heat_30min	A_control_30min	heat stress/control (mid-exp. phase)	rots	median	none	none	1.5	0.05	1.00251	down	-1.00251	Cohen's d	0.121154	0.596603	-0.268198	0.510506	negligible	intracellular proteome	Kpn2146_0022
-0.141494	-0.381678	0.712323	12	0.942685	1	CP006659.2_prot_AHI33526.1_19	A_heat_30min	A_control_30min	heat stress/control (mid-exp. phase)	rots	median	none	none	1.5	0.05	1.10305	down	-1.10305	Cohen's d	-0.145468	0.35254	-0.551297	0.260361	negligible	intracellular proteome	DsbA_1
-0.311903	-0.493541	0.639892	5	0.748931	1	CP006659.2_prot_AHI33527.1_20	A_heat_30min	A_control_30min	heat stress/control (mid-exp. phase)	rots	median	none	none	1.5	0.05	1.24134	down	-1.24134	Cohen's d	-0.00808112	0.531933	-0.648253	0.632091	negligible	intracellular proteome	YihG
-0.055621	-0.234425	0.824871	41	0.999999	1	CP006659.2_prot_AHI33528.1_21	A_heat_30min	A_control_30min	heat stress/control (mid-exp. phase)	rots	median	none	none	1.5	0.05	1.03931	down	-1.03931	Cohen's d	-0.0572246	0.577593	-0.274517	0.160068	negligible	intracellular proteome	PolA
0.0450369	0.238974	0.8192	13	0.99611	1	CP006659.2_prot_AHI33529.1_22	A_heat_30min	A_control_30min	heat stress/control (mid-exp. phase)	rots	median	none	none	1.5	0.05	1.03171	up	1.03171	Cohen's d	-0.0770888	0.444375	-0.466229	0.312051	negligible	intracellular proteome	EngB
-0.136207	-0.0970704	0.918871	5	0.995289	1	CP006659.2_prot_AHI33530.1_23	A_heat_30min	A_control_30min	heat stress/control (mid-exp. phase)	rots	median	none	none	1.5	0.05	1.09901	down	-1.09901	Cohen's d	-0.288852	1.00263	-0.932351	0.354647	small	intracellular proteome	YihI
0.00802727	0.0159035	0.987594	10	1	1	CP006659.2_prot_AHI33531.1_24	A_heat_30min	A_control_30min	heat stress/control (mid-exp. phase)	rots	median	none	none	1.5	0.05	1.00558	up	1.00558	Cohen's d	-0.230345	0.989046	-0.676986	0.216296	small	intracellular proteome	HemN_1
0.385519	1.10801	0.30725	12	0.0779401	0.606744	CP006659.2_prot_AHI33532.1_25	A_heat_30min	A_control_30min	heat stress/control (mid-exp. phase)	rots	median	none	none	1.5	0.05	1.30633	up	1.30633	Cohen's d	0.768239	0.493741	0.348262	1.18822	medium	intracellular proteome	NtrC
0.691259	1.99938	0.0840131	9	0.000395	0.0121482	CP006659.2_prot_AHI33533.1_26	A_heat_30min	A_control_30min	heat stress/control (mid-exp. phase)	rots	median	up	up	1.5	0.05	1.61469	up	1.61469	Cohen's d	0.864675	0.611581	0.373105	1.35624	large	intracellular proteome	GlnL
-0.0316974	-0.101966	0.92236	25	1	1	CP006659.2_prot_AHI33534.1_27	A_heat_30min	A_control_30min	heat stress/control (mid-exp. phase)	rots	median	none	none	1.5	0.05	1.02221	down	-1.02221	Cohen's d	-0.131893	0.695964	-0.411081	0.147296	negligible	intracellular proteome	GlnA
-0.17551	-0.431757	0.683776	30	0.982324	1	CP006659.2_prot_AHI33536.1_28	A_heat_30min	A_control_30min	heat stress/control (mid-exp. phase)	rots	median	none	none	1.5	0.05	1.12936	down	-1.12936	Cohen's d	-0.399507	0.489839	-0.656355	-0.142659	small	intracellular proteome	TypA
0.115269	0.409566	0.701919	7	0.876438	1	CP006659.2_prot_AHI33537.1_29	A_heat_30min	A_control_30min	heat stress/control (mid-exp. phase)	rots	median	none	none	1.5	0.05	1.08318	up	1.08318	Cohen's d	0.18246	0.318974	-0.354481	0.7194	negligible	intracellular proteome	YihX
0.121406	0.323475	0.76749	2	0.823553	1	CP006659.2_prot_AHI33539.1_31	A_heat_30min	A_control_30min	heat stress/control (mid-exp. phase)	rots	median	none	none	1.5	0.05	1.08779	up	1.08779	Cohen's d	0.273145	0.306509	-0.804237	1.35053	small	intracellular proteome	Dtd
0.0726396	0.151109	0.885839	11	0.999387	1	CP006659.2_prot_AHI33540.2_32	A_heat_30min	A_control_30min	heat stress/control (mid-exp. phase)	rots	median	none	none	1.5	0.05	1.05164	up	1.05164	Cohen's d	-0.361368	0.523339	-0.788642	0.0659062	small	intracellular proteome	Kpn2146_0039
-0.169996	-0.452023	0.676536	4	0.781372	1	CP006659.2_prot_AHI33541.1_33	A_heat_30min	A_control_30min	heat stress/control (mid-exp. phase)	rots	median	none	none	1.5	0.05	1.12506	down	-1.12506	Cohen's d	-0.360677	0.303801	-1.08858	0.367223	small	intracellular proteome	NlhH_1
0.200916	0.675251	0.544664	2	0.556792	1	CP006659.2_prot_AHI33542.2_34	A_heat_30min	A_control_30min	heat stress/control (mid-exp. phase)	rots	median	none	none	1.5	0.05	1.14943	up	1.14943	Cohen's d	0.420964	0.274497	-0.663242	1.50517	small	intracellular proteome	Kpn2146_0041
-0.214625	-0.644887	0.892783	2	0.942355	1	CP006659.2_prot_AHI33543.1_35	A_heat_30min	A_control_30min	heat stress/control (mid-exp. phase)	rots	median	none	none	1.5	0.05	1.1604	down	-1.1604	Cohen's d	-0.472279	0.342299	-1.55952	0.614962	small	intracellular proteome	VapC_1
0.0143904	0.0883096	0.934004	12	0.999986	1	CP006659.2_prot_AHI33544.1_36	A_heat_30min	A_control_30min	heat stress/control (mid-exp. phase)	rots	median	none	none	1.5	0.05	1.01002	up	1.01002	Cohen's d	-0.198048	0.727922	-0.604334	0.208237	negligible	intracellular proteome	Kpn2146_0043
0.00339821	0.00889701	0.993183	1	0.993183	1	CP006659.2_prot_AHI33548.1_40	A_heat_30min	A_control_30min	heat stress/control (mid-exp. phase)	rots	median	none	none	1.5	0.05	1.00236	up	1.00236	Cohen's d	-0.0125791	0.376842	-1.74282	1.71767	negligible	intracellular proteome	Kpn2146_0047
0.114354	0.201879	0.844109	3	0.934671	1	CP006659.2_prot_AHI33559.2_51	A_heat_30min	A_control_30min	heat stress/control (mid-exp. phase)	rots	median	none	none	1.5	0.05	1.08249	up	1.08249	Cohen's d	0.219703	0.372995	-0.629503	1.06891	small	intracellular proteome	Kpn2146_0058
-0.0618423	-0.188229	0.858113	7	0.990097	1	CP006659.2_prot_AHI33560.1_52	A_heat_30min	A_control_30min	heat stress/control (mid-exp. phase)	rots	median	none	none	1.5	0.05	1.0438	down	-1.0438	Cohen's d	-0.0147289	0.489108	-0.550563	0.521105	negligible	intracellular proteome	RafR
0.440244	1.31079	0.351884	2	0.314209	1	CP006659.2_prot_AHI33563.1_55	A_heat_30min	A_control_30min	heat stress/control (mid-exp. phase)	rots	median	none	none	1.5	0.05	1.35683	up	1.35683	Cohen's d	0.712081	0.404673	-0.393776	1.81794	medium	intracellular proteome	RhaM
-0.0271362	-0.0639425	0.950152	1	0.950152	1	CP006659.2_prot_AHI33570.1_62	A_heat_30min	A_control_30min	heat stress/control (mid-exp. phase)	rots	median	none	none	1.5	0.05	1.01899	down	-1.01899	Cohen's d	-0.0613635	0.465692	-1.792	1.66927	negligible	intracellular proteome	RhaA
-0.524718	-1.55341	0.155243	13	0.00156249	0.0407092	CP006659.2_prot_AHI33575.1_67	A_heat_30min	A_control_30min	heat stress/control (mid-exp. phase)	rots	median	none	none	1.5	0.05	1.43865	down	-1.43865	Cohen's d	-0.543333	0.86718	-0.939441	-0.147226	medium	intracellular proteome	SodA
0.134751	0.489133	0.646961	8	0.809837	1	CP006659.2_prot_AHI33576.1_68	A_heat_30min	A_control_30min	heat stress/control (mid-exp. phase)	rots	median	none	none	1.5	0.05	1.0979	up	1.0979	Cohen's d	-0.0322241	0.58185	-0.531999	0.467551	negligible	intracellular proteome	Kpn2146_0075
0.0268062	0.0713246	0.944771	23	1	1	CP006659.2_prot_AHI33577.1_69	A_heat_30min	A_control_30min	heat stress/control (mid-exp. phase)	rots	median	none	none	1.5	0.05	1.01875	up	1.01875	Cohen's d	-0.0217573	0.434006	-0.312681	0.269167	negligible	intracellular proteome	CpxA
0.204064	0.369278	0.732717	13	0.965376	1	CP006659.2_prot_AHI33578.1_70	A_heat_30min	A_control_30min	heat stress/control (mid-exp. phase)	rots	median	none	none	1.5	0.05	1.15194	up	1.15194	Cohen's d	0.0940377	0.544912	-0.295173	0.483248	negligible	intracellular proteome	YycF
0.327419	1.66909	0.141928	5	0.0228483	0.286048	CP006659.2_prot_AHI33579.2_71	A_heat_30min	A_control_30min	heat stress/control (mid-exp. phase)	rots	median	none	none	1.5	0.05	1.25477	up	1.25477	Cohen's d	1.68895	0.132205	0.943332	2.43457	large	intracellular proteome	CpxP
0.188004	0.521966	0.634612	2	0.6693	1	CP006659.2_prot_AHI33580.1_72	A_heat_30min	A_control_30min	heat stress/control (mid-exp. phase)	rots	median	none	none	1.5	0.05	1.13919	up	1.13919	Cohen's d	0.411653	0.275987	-0.672039	1.49534	small	intracellular proteome	FieF_1
0.166325	0.676567	0.540912	17	0.63418	1	CP006659.2_prot_AHI33581.1_73	A_heat_30min	A_control_30min	heat stress/control (mid-exp. phase)	rots	median	none	none	1.5	0.05	1.1222	up	1.1222	Cohen's d	0.145713	0.344967	-0.193931	0.485357	negligible	intracellular proteome	PfkA
-0.0881449	-0.326145	0.761694	5	0.908432	1	CP006659.2_prot_AHI33582.2_74	A_heat_30min	A_control_30min	heat stress/control (mid-exp. phase)	rots	median	none	none	1.5	0.05	1.063	down	-1.063	Cohen's d	-0.0534647	0.323843	-0.693749	0.586819	negligible	intracellular proteome	RraA
-0.0773395	-0.218838	0.862105	2	0.916759	1	CP006659.2_prot_AHI33583.1_75	A_heat_30min	A_control_30min	heat stress/control (mid-exp. phase)	rots	median	none	none	1.5	0.05	1.05507	down	-1.05507	Cohen's d	-0.257697	0.244115	-1.33453	0.819138	small	intracellular proteome	MenA
0.604545	2.88241	0.0238608	29	2.61e-17	1.26e-14	CP006659.2_prot_AHI33584.1_76	A_heat_30min	A_control_30min	heat stress/control (mid-exp. phase)	rots	median	up	up	1.5	0.05	1.5205	up	1.5205	Cohen's d	0.655672	0.503076	0.390094	0.921249	medium	intracellular proteome	HslU
0.827298	3.4175	0.0129915	5	2.15e-05	0.0010364	CP006659.2_prot_AHI33585.1_77	A_heat_30min	A_control_30min	heat stress/control (mid-exp. phase)	rots	median	up	up	1.5	0.05	1.77436	up	1.77436	Cohen's d	2.16357	0.246011	1.35759	2.96956	large	intracellular proteome	HslV
-0.0318625	-0.116321	0.907496	7	0.997964	1	CP006659.2_prot_AHI33586.1_78	A_heat_30min	A_control_30min	heat stress/control (mid-exp. phase)	rots	median	none	none	1.5	0.05	1.02233	down	-1.02233	Cohen's d	-0.177175	0.418645	-0.714052	0.359701	negligible	intracellular proteome	FtsN
0.215487	1.18345	0.291065	9	0.0882329	0.649287	CP006659.2_prot_AHI33587.1_79	A_heat_30min	A_control_30min	heat stress/control (mid-exp. phase)	rots	median	none	none	1.5	0.05	1.1611	up	1.1611	Cohen's d	0.552707	0.356684	0.0737222	1.03169	medium	intracellular proteome	CytR_1
0.0155328	0.0656017	0.949702	14	1	1	CP006659.2_prot_AHI33589.1_80	A_heat_30min	A_control_30min	heat stress/control (mid-exp. phase)	rots	median	none	none	1.5	0.05	1.01082	up	1.01082	Cohen's d	-0.148401	0.555163	-0.523435	0.226633	negligible	intracellular proteome	PriA
0.0258309	0.0573887	0.955234	1	0.955234	1	CP006659.2_prot_AHI33590.2_81	A_heat_30min	A_control_30min	heat stress/control (mid-exp. phase)	rots	median	none	none	1.5	0.05	1.01807	up	1.01807	Cohen's d	0.129226	0.458465	-1.60281	1.86126	negligible	intracellular proteome	RpmE
0.242105	0.605772	0.593834	4	0.656507	1	CP006659.2_prot_AHI33591.1_82	A_heat_30min	A_control_30min	heat stress/control (mid-exp. phase)	rots	median	none	none	1.5	0.05	1.18272	up	1.18272	Cohen's d	0.0409654	0.562463	-0.681163	0.763094	negligible	intracellular proteome	MetJ
-0.0574752	-0.291784	0.79859	6	0.955241	1	CP006659.2_prot_AHI33592.1_83	A_heat_30min	A_control_30min	heat stress/control (mid-exp. phase)	rots	median	none	none	1.5	0.05	1.04064	down	-1.04064	Cohen's d	-0.189198	0.223924	-0.77157	0.393173	negligible	intracellular proteome	MetB
0.0855806	0.247783	0.811847	20	0.999264	1	CP006659.2_prot_AHI33593.1_84	A_heat_30min	A_control_30min	heat stress/control (mid-exp. phase)	rots	median	none	none	1.5	0.05	1.06111	up	1.06111	Cohen's d	0.143621	0.361553	-0.169071	0.456313	negligible	intracellular proteome	MetL
0.384798	0.782828	0.466462	8	0.422325	1	CP006659.2_prot_AHI33597.1_88	A_heat_30min	A_control_30min	heat stress/control (mid-exp. phase)	rots	median	none	none	1.5	0.05	1.30568	up	1.30568	Cohen's d	0.50743	0.390043	-0.000291	1.01515	medium	intracellular proteome	BenM_1
0.290517	0.702985	0.499069	14	0.49717	1	CP006659.2_prot_AHI33598.1_89	A_heat_30min	A_control_30min	heat stress/control (mid-exp. phase)	rots	median	none	none	1.5	0.05	1.22308	up	1.22308	Cohen's d	0.294306	0.432735	-0.0822343	0.670847	small	intracellular proteome	MetF
0.342671	1.30936	0.239011	7	0.0608591	0.534485	CP006659.2_prot_AHI33600.1_91	A_heat_30min	A_control_30min	heat stress/control (mid-exp. phase)	rots	median	none	none	1.5	0.05	1.2681	up	1.2681	Cohen's d	0.578315	0.371074	0.0314025	1.12523	medium	intracellular proteome	GldA_1
0.316459	1.22055	0.27642	7	0.0975377	0.696491	CP006659.2_prot_AHI33601.1_92	A_heat_30min	A_control_30min	heat stress/control (mid-exp. phase)	rots	median	none	none	1.5	0.05	1.24527	up	1.24527	Cohen's d	0.407306	0.539847	-0.134048	0.948659	small	intracellular proteome	FsaB
-0.0527265	-0.301009	0.772687	6	0.93558	1	CP006659.2_prot_AHI33602.1_93	A_heat_30min	A_control_30min	heat stress/control (mid-exp. phase)	rots	median	none	none	1.5	0.05	1.03722	down	-1.03722	Cohen's d	0.0532833	0.388887	-0.527893	0.634459	negligible	intracellular proteome	RhaS_2
-1.62475	-4.01142	0.00807172	8	2.47e-08	2.46e-06	CP006659.2_prot_AHI33603.1_94	A_heat_30min	A_control_30min	heat stress/control (mid-exp. phase)	rots	median	down	down	1.5	0.05	3.08389	down	-3.08389	Cohen's d	-1.52991	0.67868	-2.09808	-0.961749	large	intracellular proteome	ZinT
-0.0772991	-0.219636	0.828858	54	1	1	CP006659.2_prot_AHI33604.1_95	A_heat_30min	A_control_30min	heat stress/control (mid-exp. phase)	rots	median	none	none	1.5	0.05	1.05504	down	-1.05504	Cohen's d	-0.172619	0.422072	-0.362101	0.0168626	negligible	intracellular proteome	Ppc
-0.141484	-0.402795	0.70946	13	0.946852	1	CP006659.2_prot_AHI33605.1_96	A_heat_30min	A_control_30min	heat stress/control (mid-exp. phase)	rots	median	none	none	1.5	0.05	1.10304	down	-1.10304	Cohen's d	-0.44931	0.358481	-0.843183	-0.0554373	small	intracellular proteome	ArgE_1
0.0874018	0.433757	0.657645	4	0.754525	1	CP006659.2_prot_AHI33606.1_97	A_heat_30min	A_control_30min	heat stress/control (mid-exp. phase)	rots	median	none	none	1.5	0.05	1.06246	up	1.06246	Cohen's d	0.133086	0.186241	-0.589765	0.855937	negligible	intracellular proteome	ArgC
-0.0181718	-0.0642021	0.950818	13	0.999999	1	CP006659.2_prot_AHI33607.1_98	A_heat_30min	A_control_30min	heat stress/control (mid-exp. phase)	rots	median	none	none	1.5	0.05	1.01268	down	-1.01268	Cohen's d	-0.282712	0.32881	-0.673646	0.108222	small	intracellular proteome	ArgB
-0.0569693	-0.249206	0.814826	16	0.998067	1	CP006659.2_prot_AHI33609.1_99	A_heat_30min	A_control_30min	heat stress/control (mid-exp. phase)	rots	median	none	none	1.5	0.05	1.04028	down	-1.04028	Cohen's d	-0.120196	0.487852	-0.470348	0.229956	negligible	intracellular proteome	ArgH
0.264766	1.00243	0.344888	12	0.13023	0.852093	CP006659.2_prot_AHI33610.1_100	A_heat_30min	A_control_30min	heat stress/control (mid-exp. phase)	rots	median	none	none	1.5	0.05	1.20144	up	1.20144	Cohen's d	0.398394	0.390996	-0.0109001	0.807688	small	intracellular proteome	OxyR_1
-0.423655	-0.634866	0.53222	7	0.570189	1	CP006659.2_prot_AHI33611.2_101	A_heat_30min	A_control_30min	heat stress/control (mid-exp. phase)	rots	median	none	none	1.5	0.05	1.34132	down	-1.34132	Cohen's d	-0.125783	0.451833	-0.662139	0.410573	negligible	intracellular proteome	SthA
0.119877	0.692044	0.522141	5	0.541459	1	CP006659.2_prot_AHI33612.1_102	A_heat_30min	A_control_30min	heat stress/control (mid-exp. phase)	rots	median	none	none	1.5	0.05	1.08664	up	1.08664	Cohen's d	0.378251	0.325447	-0.267618	1.02412	small	intracellular proteome	FabR
0.115111	0.337667	0.753706	13	0.977587	1	CP006659.2_prot_AHI33614.1_104	A_heat_30min	A_control_30min	heat stress/control (mid-exp. phase)	rots	median	none	none	1.5	0.05	1.08306	up	1.08306	Cohen's d	-0.140011	0.650308	-0.529482	0.249461	negligible	intracellular proteome	TrmA
0.00102249	0.00591097	0.995414	11	1	1	CP006659.2_prot_AHI33615.1_105	A_heat_30min	A_control_30min	heat stress/control (mid-exp. phase)	rots	median	none	none	1.5	0.05	1.00071	up	1.00071	Cohen's d	-0.00685068	0.634927	-0.430681	0.41698	negligible	intracellular proteome	BtuB
0.000871	0.00320752	0.997554	9	1	1	CP006659.2_prot_AHI33616.2_106	A_heat_30min	A_control_30min	heat stress/control (mid-exp. phase)	rots	median	none	none	1.5	0.05	1.0006	up	1.0006	Cohen's d	-0.241045	0.444789	-0.712842	0.230752	small	intracellular proteome	MurI
0.231615	0.513178	0.633048	7	0.771296	1	CP006659.2_prot_AHI33617.1_107	A_heat_30min	A_control_30min	heat stress/control (mid-exp. phase)	rots	median	none	none	1.5	0.05	1.17415	up	1.17415	Cohen's d	0.149471	0.388359	-0.387103	0.686045	negligible	intracellular proteome	GltC_1
0.0571392	0.100401	0.921016	9	0.999705	1	CP006659.2_prot_AHI33618.1_108	A_heat_30min	A_control_30min	heat stress/control (mid-exp. phase)	rots	median	none	none	1.5	0.05	1.0404	up	1.0404	Cohen's d	0.208082	0.767806	-0.263281	0.679446	small	intracellular proteome	Kpn2146_0125
-0.102106	-0.415023	0.702332	13	0.939996	1	CP006659.2_prot_AHI33620.2_110	A_heat_30min	A_control_30min	heat stress/control (mid-exp. phase)	rots	median	none	none	1.5	0.05	1.07334	down	-1.07334	Cohen's d	-0.426102	0.274874	-0.819487	-0.0327168	small	intracellular proteome	IlvG
-0.569944	-1.98977	0.102172	2	0.0537113	0.501074	CP006659.2_prot_AHI33621.1_111	A_heat_30min	A_control_30min	heat stress/control (mid-exp. phase)	rots	median	none	none	1.5	0.05	1.48447	down	-1.48447	Cohen's d	-1.4614	0.280101	-2.66848	-0.254318	large	intracellular proteome	IlvM
-0.0447699	-0.268788	0.794602	15	0.99496	1	CP006659.2_prot_AHI33622.1_112	A_heat_30min	A_control_30min	heat stress/control (mid-exp. phase)	rots	median	none	none	1.5	0.05	1.03152	down	-1.03152	Cohen's d	-0.148875	0.266505	-0.510922	0.213172	negligible	intracellular proteome	IlvE
-0.0455651	-0.300938	0.77611	24	0.998589	1	CP006659.2_prot_AHI33623.1_113	A_heat_30min	A_control_30min	heat stress/control (mid-exp. phase)	rots	median	none	none	1.5	0.05	1.03209	down	-1.03209	Cohen's d	-0.0989564	0.532818	-0.38384	0.185928	negligible	intracellular proteome	IlvD
-0.0545477	-0.287029	0.787278	15	0.993684	1	CP006659.2_prot_AHI33624.2_114	A_heat_30min	A_control_30min	heat stress/control (mid-exp. phase)	rots	median	none	none	1.5	0.05	1.03853	down	-1.03853	Cohen's d	-0.126546	0.34376	-0.488454	0.235363	negligible	intracellular proteome	IlvA
0.140261	0.850703	0.423549	7	0.336618	1	CP006659.2_prot_AHI33625.1_115	A_heat_30min	A_control_30min	heat stress/control (mid-exp. phase)	rots	median	none	none	1.5	0.05	1.1021	up	1.1021	Cohen's d	0.170966	0.439933	-0.365839	0.70777	negligible	intracellular proteome	OxyR_2
-0.263578	-0.983312	0.380692	37	0.0690634	0.572296	CP006659.2_prot_AHI33626.1_116	A_heat_30min	A_control_30min	heat stress/control (mid-exp. phase)	rots	median	none	none	1.5	0.05	1.20045	down	-1.20045	Cohen's d	-0.25085	0.649835	-0.480531	-0.0211691	small	intracellular proteome	IlvC
-0.0661698	-0.40586	0.697384	5	0.833442	1	CP006659.2_prot_AHI33628.1_117	A_heat_30min	A_control_30min	heat stress/control (mid-exp. phase)	rots	median	none	none	1.5	0.05	1.04693	down	-1.04693	Cohen's d	-0.372222	0.470408	-1.01791	0.273468	small	intracellular proteome	PpiC_1
0.608036	1.2675	0.250065	1	0.250065	1	CP006659.2_prot_AHI33629.1_118	A_heat_30min	A_control_30min	heat stress/control (mid-exp. phase)	rots	median	none	none	1.5	0.05	1.52418	up	1.52418	Cohen's d	0.826151	0.493107	-0.976374	2.62868	large	intracellular proteome	PpiC_2
0.0823567	0.347461	0.743841	20	0.990877	1	CP006659.2_prot_AHI33630.1_119	A_heat_30min	A_control_30min	heat stress/control (mid-exp. phase)	rots	median	none	none	1.5	0.05	1.05875	up	1.05875	Cohen's d	0.183886	0.51221	-0.129063	0.496835	negligible	intracellular proteome	Rep
0.74311	1.88138	0.0857826	5	0.00552807	0.101829	CP006659.2_prot_AHI33632.1_121	A_heat_30min	A_control_30min	heat stress/control (mid-exp. phase)	rots	median	none	up	1.5	0.05	1.67378	up	1.67378	Cohen's d	1.03038	0.538602	0.349054	1.7117	large	intracellular proteome	Kpn2146_0139
0.162665	0.28035	0.809636	2	0.867347	1	CP006659.2_prot_AHI33633.1_122	A_heat_30min	A_control_30min	heat stress/control (mid-exp. phase)	rots	median	none	none	1.5	0.05	1.11935	up	1.11935	Cohen's d	0.242523	0.506648	-0.833806	1.31885	small	intracellular proteome	NodD2_1
-0.0356921	-0.103014	0.921037	13	0.999979	1	CP006659.2_prot_AHI33634.2_123	A_heat_30min	A_control_30min	heat stress/control (mid-exp. phase)	rots	median	none	none	1.5	0.05	1.02505	down	-1.02505	Cohen's d	-0.0960871	0.461162	-0.485307	0.293133	negligible	intracellular proteome	GppA
-0.0688813	-0.332307	0.749496	19	0.990963	1	CP006659.2_prot_AHI33635.1_124	A_heat_30min	A_control_30min	heat stress/control (mid-exp. phase)	rots	median	none	none	1.5	0.05	1.0489	down	-1.0489	Cohen's d	-0.137319	0.457064	-0.458231	0.183592	negligible	intracellular proteome	RhlB
0.127789	0.314232	0.763624	8	0.952208	1	CP006659.2_prot_AHI33636.1_125	A_heat_30min	A_control_30min	heat stress/control (mid-exp. phase)	rots	median	none	none	1.5	0.05	1.09262	up	1.09262	Cohen's d	0.351786	0.406426	-0.151807	0.85538	small	intracellular proteome	TrxA_1
-0.047627	-0.112445	0.914311	30	1	1	CP006659.2_prot_AHI33637.1_126	A_heat_30min	A_control_30min	heat stress/control (mid-exp. phase)	rots	median	none	none	1.5	0.05	1.03356	down	-1.03356	Cohen's d	-0.0626661	0.358107	-0.317052	0.19172	negligible	intracellular proteome	Kpn2146_0144
0.0107594	0.0504084	0.961402	3	0.995645	1	CP006659.2_prot_AHI33638.1_127	A_heat_30min	A_control_30min	heat stress/control (mid-exp. phase)	rots	median	none	none	1.5	0.05	1.00749	up	1.00749	Cohen's d	0.205314	0.320237	-0.643569	1.0542	small	intracellular proteome	WecA
-0.0249904	-0.104948	0.920255	15	0.999994	1	CP006659.2_prot_AHI33639.1_128	A_heat_30min	A_control_30min	heat stress/control (mid-exp. phase)	rots	median	none	none	1.5	0.05	1.01747	down	-1.01747	Cohen's d	-0.128253	0.484768	-0.490172	0.233665	negligible	intracellular proteome	WzzE
-0.177378	-0.328373	0.742183	8	0.934453	1	CP006659.2_prot_AHI33640.1_129	A_heat_30min	A_control_30min	heat stress/control (mid-exp. phase)	rots	median	none	none	1.5	0.05	1.13083	down	-1.13083	Cohen's d	-0.0191603	0.65732	-0.518915	0.480594	negligible	intracellular proteome	WecB
-0.185006	-0.167085	0.864713	12	0.998986	1	CP006659.2_prot_AHI33641.1_130	A_heat_30min	A_control_30min	heat stress/control (mid-exp. phase)	rots	median	none	none	1.5	0.05	1.13682	down	-1.13682	Cohen's d	-0.366847	0.555588	-0.775535	0.0418412	small	intracellular proteome	WbpA
0.150296	0.22987	0.82231	6	0.969554	1	CP006659.2_prot_AHI33642.1_131	A_heat_30min	A_control_30min	heat stress/control (mid-exp. phase)	rots	median	none	none	1.5	0.05	1.1098	up	1.1098	Cohen's d	-0.0421047	0.364043	-0.623242	0.539033	negligible	intracellular proteome	RffG
0.181582	0.956157	0.387627	7	0.266229	1	CP006659.2_prot_AHI33643.1_132	A_heat_30min	A_control_30min	heat stress/control (mid-exp. phase)	rots	median	none	none	1.5	0.05	1.13413	up	1.13413	Cohen's d	0.135624	0.413743	-0.400819	0.672066	negligible	intracellular proteome	RmlA2
-0.180395	-0.319526	0.758887	7	0.937355	1	CP006659.2_prot_AHI33644.1_133	A_heat_30min	A_control_30min	heat stress/control (mid-exp. phase)	rots	median	none	none	1.5	0.05	1.13319	down	-1.13319	Cohen's d	-0.342898	0.505483	-0.882648	0.196851	small	intracellular proteome	WecD
-0.143255	-0.39089	0.71106	8	0.902037	1	CP006659.2_prot_AHI33645.1_134	A_heat_30min	A_control_30min	heat stress/control (mid-exp. phase)	rots	median	none	none	1.5	0.05	1.10439	down	-1.10439	Cohen's d	-0.281838	0.397637	-0.784056	0.22038	small	intracellular proteome	RffA
0.0751406	0.270611	0.799966	11	0.988336	1	CP006659.2_prot_AHI33647.1_136	A_heat_30min	A_control_30min	heat stress/control (mid-exp. phase)	rots	median	none	none	1.5	0.05	1.05346	up	1.05346	Cohen's d	-0.0119911	0.426394	-0.435824	0.411842	negligible	intracellular proteome	WecF
-0.0722552	-0.222329	0.832339	12	0.996567	1	CP006659.2_prot_AHI33649.1_138	A_heat_30min	A_control_30min	heat stress/control (mid-exp. phase)	rots	median	none	none	1.5	0.05	1.05136	down	-1.05136	Cohen's d	-0.267379	0.359699	-0.674479	0.139721	small	intracellular proteome	WecG
-0.541422	-1.36289	0.303777	2	0.256731	1	CP006659.2_prot_AHI33650.1_139	A_heat_30min	A_control_30min	heat stress/control (mid-exp. phase)	rots	median	none	none	1.5	0.05	1.45541	down	-1.45541	Cohen's d	-0.725267	0.465747	-1.83236	0.381821	medium	intracellular proteome	YifK
0.113893	0.448699	0.6779	17	0.938173	1	CP006659.2_prot_AHI33651.1_140	A_heat_30min	A_control_30min	heat stress/control (mid-exp. phase)	rots	median	none	none	1.5	0.05	1.08214	up	1.08214	Cohen's d	0.0047189	0.493426	-0.334476	0.343914	negligible	intracellular proteome	Kpn2146_0163
0.118877	0.310087	0.761441	26	0.998194	1	CP006659.2_prot_AHI33652.1_141	A_heat_30min	A_control_30min	heat stress/control (mid-exp. phase)	rots	median	none	none	1.5	0.05	1.08589	up	1.08589	Cohen's d	-0.00475555	0.61253	-0.27816	0.268649	negligible	intracellular proteome	HemX
0.219341	0.855749	0.417595	9	0.304374	1	CP006659.2_prot_AHI33653.1_142	A_heat_30min	A_control_30min	heat stress/control (mid-exp. phase)	rots	median	none	none	1.5	0.05	1.1642	up	1.1642	Cohen's d	0.0644842	0.415272	-0.405731	0.5347	negligible	intracellular proteome	HemD
0.0117232	0.00645271	0.994678	21	1	1	CP006659.2_prot_AHI33654.2_143	A_heat_30min	A_control_30min	heat stress/control (mid-exp. phase)	rots	median	none	none	1.5	0.05	1.00816	up	1.00816	Cohen's d	-0.12038	0.519469	-0.425305	0.184546	negligible	intracellular proteome	HemC
-0.300741	-0.943034	0.396266	26	0.140091	0.892383	CP006659.2_prot_AHI33655.2_144	A_heat_30min	A_control_30min	heat stress/control (mid-exp. phase)	rots	median	none	none	1.5	0.05	1.23178	down	-1.23178	Cohen's d	-0.436453	0.539339	-0.713093	-0.159812	small	intracellular proteome	CyaA
0.23024	0.545038	0.565748	4	0.610655	1	CP006659.2_prot_AHI33656.1_145	A_heat_30min	A_control_30min	heat stress/control (mid-exp. phase)	rots	median	none	none	1.5	0.05	1.17303	up	1.17303	Cohen's d	0.426537	0.285148	-0.303679	1.15675	small	intracellular proteome	Kpn2146_0168
0.702163	1.80192	0.113573	1	0.113573	0.774652	CP006659.2_prot_AHI33657.2_146	A_heat_30min	A_control_30min	heat stress/control (mid-exp. phase)	rots	median	none	none	1.5	0.05	1.62694	up	1.62694	Cohen's d	1.15377	0.410462	-0.714872	3.02242	large	intracellular proteome	Kpn2146_0169
-0.0212326	-0.125321	0.90216	7	0.997486	1	CP006659.2_prot_AHI33658.1_147	A_heat_30min	A_control_30min	heat stress/control (mid-exp. phase)	rots	median	none	none	1.5	0.05	1.01483	down	-1.01483	Cohen's d	0.0340693	0.444495	-0.501796	0.569935	negligible	intracellular proteome	DapF
-0.39154	-1.48642	0.186764	7	0.0263081	0.314393	CP006659.2_prot_AHI33659.1_148	A_heat_30min	A_control_30min	heat stress/control (mid-exp. phase)	rots	median	none	none	1.5	0.05	1.31179	down	-1.31179	Cohen's d	-0.763715	0.627051	-1.31873	-0.208699	medium	intracellular proteome	Kpn2146_0171
-0.0701459	-0.188974	0.857209	10	0.996963	1	CP006659.2_prot_AHI33660.1_149	A_heat_30min	A_control_30min	heat stress/control (mid-exp. phase)	rots	median	none	none	1.5	0.05	1.04982	down	-1.04982	Cohen's d	0.225595	0.535676	-0.220985	0.672176	small	intracellular proteome	Kpn2146_0172
-0.0164928	-0.0580318	0.955624	13	1	1	CP006659.2_prot_AHI33661.1_150	A_heat_30min	A_control_30min	heat stress/control (mid-exp. phase)	rots	median	none	none	1.5	0.05	1.0115	down	-1.0115	Cohen's d	-0.0563813	0.332081	-0.445454	0.332691	negligible	intracellular proteome	YigB
-0.0618708	-0.339028	0.751646	22	0.994836	1	CP006659.2_prot_AHI33662.1_151	A_heat_30min	A_control_30min	heat stress/control (mid-exp. phase)	rots	median	none	none	1.5	0.05	1.04382	down	-1.04382	Cohen's d	-0.204911	0.356975	-0.503236	0.0934139	small	intracellular proteome	UvrD
0.138836	0.804989	0.449692	6	0.398373	1	CP006659.2_prot_AHI33664.1_152	A_heat_30min	A_control_30min	heat stress/control (mid-exp. phase)	rots	median	none	none	1.5	0.05	1.10102	up	1.10102	Cohen's d	0.212112	0.417952	-0.370593	0.794816	small	intracellular proteome	CorA
-0.857494	-1.91007	0.0931176	1	0.0931176	0.675814	CP006659.2_prot_AHI33665.1_153	A_heat_30min	A_control_30min	heat stress/control (mid-exp. phase)	rots	median	none	none	1.5	0.05	1.81189	down	-1.81189	Cohen's d	-1.47329	0.326137	-3.42418	0.477592	large	intracellular proteome	Kpn2146_0177
0.00903369	0.0615094	0.949096	5	0.99878	1	CP006659.2_prot_AHI33667.1_155	A_heat_30min	A_control_30min	heat stress/control (mid-exp. phase)	rots	median	none	none	1.5	0.05	1.00628	up	1.00628	Cohen's d	-0.0430561	0.225107	-0.6833	0.597188	negligible	intracellular proteome	PldA
-0.23715	-0.534127	0.619912	11	0.79555	1	CP006659.2_prot_AHI33668.1_156	A_heat_30min	A_control_30min	heat stress/control (mid-exp. phase)	rots	median	none	none	1.5	0.05	1.17866	down	-1.17866	Cohen's d	-0.102525	0.488387	-0.526632	0.321583	negligible	intracellular proteome	RecQ
-0.234536	-1.23532	0.267784	1	0.267784	1	CP006659.2_prot_AHI33669.1_157	A_heat_30min	A_control_30min	heat stress/control (mid-exp. phase)	rots	median	none	none	1.5	0.05	1.17653	down	-1.17653	Cohen's d	-0.963494	0.173671	-2.79135	0.864368	large	intracellular proteome	RhtC_1
-0.71754	-2.5561	0.037006	1	0.037006	0.393461	CP006659.2_prot_AHI33671.1_159	A_heat_30min	A_control_30min	heat stress/control (mid-exp. phase)	rots	median	none	down	1.5	0.05	1.64438	down	-1.64438	Cohen's d	-1.85998	0.25603	-3.93079	0.210838	large	intracellular proteome	RhtB_1
0.589858	1.26109	0.284849	8	0.09324	0.675814	CP006659.2_prot_AHI33672.1_160	A_heat_30min	A_control_30min	heat stress/control (mid-exp. phase)	rots	median	none	none	1.5	0.05	1.5051	up	1.5051	Cohen's d	0.845908	0.549273	0.324294	1.36752	large	intracellular proteome	YtpA
-0.107274	-0.467107	0.667748	12	0.889235	1	CP006659.2_prot_AHI33673.1_161	A_heat_30min	A_control_30min	heat stress/control (mid-exp. phase)	rots	median	none	none	1.5	0.05	1.07719	down	-1.07719	Cohen's d	-0.246849	0.408328	-0.653683	0.159985	small	intracellular proteome	YigL
-1.92784	-0.868132	0.398482	1	0.398482	1	CP006659.2_prot_AHI33674.1_162	A_heat_30min	A_control_30min	heat stress/control (mid-exp. phase)	rots	median	none	none	1.5	0.05	3.80486	down	-3.80486	Cohen's d	0.0406913	0.623437	-1.68972	1.7711	negligible	intracellular proteome	Kpn2146_0186
0.163927	0.561347	0.607094	8	0.736444	1	CP006659.2_prot_AHI33675.1_164	A_heat_30min	A_control_30min	heat stress/control (mid-exp. phase)	rots	median	none	none	1.5	0.05	1.12033	up	1.12033	Cohen's d	0.41238	0.496849	-0.0926464	0.917407	small	intracellular proteome	MetE
0.0971199	0.66541	0.547354	11	0.626294	1	CP006659.2_prot_AHI33676.1_165	A_heat_30min	A_control_30min	heat stress/control (mid-exp. phase)	rots	median	none	none	1.5	0.05	1.06964	up	1.06964	Cohen's d	0.155458	0.396168	-0.269011	0.579927	negligible	intracellular proteome	ClcD_1
0.506909	1.87409	0.119792	10	0.0012742	0.0345314	CP006659.2_prot_AHI33677.1_166	A_heat_30min	A_control_30min	heat stress/control (mid-exp. phase)	rots	median	none	none	1.5	0.05	1.421	up	1.421	Cohen's d	0.732106	0.445375	0.272268	1.19194	medium	intracellular proteome	Udp
0.066259	0.182292	0.862005	12	0.998863	1	CP006659.2_prot_AHI33678.1_167	A_heat_30min	A_control_30min	heat stress/control (mid-exp. phase)	rots	median	none	none	1.5	0.05	1.047	up	1.047	Cohen's d	-0.0323496	0.309668	-0.437669	0.37297	negligible	intracellular proteome	RmuC
0.1468	0.502204	0.645026	9	0.819777	1	CP006659.2_prot_AHI33679.1_168	A_heat_30min	A_control_30min	heat stress/control (mid-exp. phase)	rots	median	none	none	1.5	0.05	1.10711	up	1.10711	Cohen's d	0.221486	0.402634	-0.250046	0.693019	small	intracellular proteome	UbiE
-0.103565	-0.560281	0.594072	6	0.686078	1	CP006659.2_prot_AHI33680.1_169	A_heat_30min	A_control_30min	heat stress/control (mid-exp. phase)	rots	median	none	none	1.5	0.05	1.07442	down	-1.07442	Cohen's d	-0.164516	0.575375	-0.746571	0.417539	negligible	intracellular proteome	Kpn2146_0192
-0.048747	-0.243677	0.817854	19	0.999263	1	CP006659.2_prot_AHI33681.1_170	A_heat_30min	A_control_30min	heat stress/control (mid-exp. phase)	rots	median	none	none	1.5	0.05	1.03437	down	-1.03437	Cohen's d	0.0178055	0.406407	-0.302735	0.338346	negligible	intracellular proteome	UbiB
0.450221	2.41155	0.0433589	3	0.00547696	0.101534	CP006659.2_prot_AHI33682.1_171	A_heat_30min	A_control_30min	heat stress/control (mid-exp. phase)	rots	median	none	none	1.5	0.05	1.36625	up	1.36625	Cohen's d	1.78907	0.171349	0.78726	2.79088	large	intracellular proteome	TatA
0.236563	1.28988	0.23879	9	0.0407126	0.421321	CP006659.2_prot_AHI33683.1_172	A_heat_30min	A_control_30min	heat stress/control (mid-exp. phase)	rots	median	none	none	1.5	0.05	1.17818	up	1.17818	Cohen's d	0.239566	0.430592	-0.23221	0.711343	small	intracellular proteome	TatB
0.496622	0.416751	0.69183	4	0.802232	1	CP006659.2_prot_AHI33684.1_173	A_heat_30min	A_control_30min	heat stress/control (mid-exp. phase)	rots	median	none	none	1.5	0.05	1.41091	up	1.41091	Cohen's d	0.0295654	0.98754	-0.692526	0.751657	negligible	intracellular proteome	TatC
0.183857	0.621689	0.569232	4	0.616409	1	CP006659.2_prot_AHI33685.2_174	A_heat_30min	A_control_30min	heat stress/control (mid-exp. phase)	rots	median	none	none	1.5	0.05	1.13592	up	1.13592	Cohen's d	0.299631	0.348778	-0.426461	1.02572	small	intracellular proteome	TatD
0.0388878	0.254236	0.811657	19	0.99903	1	CP006659.2_prot_AHI33688.1_176	A_heat_30min	A_control_30min	heat stress/control (mid-exp. phase)	rots	median	none	none	1.5	0.05	1.02732	up	1.02732	Cohen's d	0.166334	0.440549	-0.154754	0.487422	negligible	intracellular proteome	UbiD
-0.21316	-0.733387	0.502309	12	0.506515	1	CP006659.2_prot_AHI33689.1_177	A_heat_30min	A_control_30min	heat stress/control (mid-exp. phase)	rots	median	none	none	1.5	0.05	1.15922	down	-1.15922	Cohen's d	-0.558423	0.340964	-0.971539	-0.145306	medium	intracellular proteome	Fre
0.161163	0.519847	0.634698	5	0.740605	1	CP006659.2_prot_AHI33690.1_178	A_heat_30min	A_control_30min	heat stress/control (mid-exp. phase)	rots	median	none	none	1.5	0.05	1.11819	up	1.11819	Cohen's d	0.280019	0.448047	-0.36328	0.923319	small	intracellular proteome	FadA
0.0757354	0.124555	0.904348	20	0.999998	1	CP006659.2_prot_AHI33692.1_180	A_heat_30min	A_control_30min	heat stress/control (mid-exp. phase)	rots	median	none	none	1.5	0.05	1.0539	up	1.0539	Cohen's d	0.0409409	0.65457	-0.271381	0.353263	negligible	intracellular proteome	PepQ
0.0156394	0.0896373	0.929534	4	0.993373	1	CP006659.2_prot_AHI33693.1_181	A_heat_30min	A_control_30min	heat stress/control (mid-exp. phase)	rots	median	none	none	1.5	0.05	1.0109	up	1.0109	Cohen's d	-0.195382	0.350343	-0.919155	0.528391	negligible	intracellular proteome	YigZ
-0.0118759	-0.0456848	0.964957	4	0.998798	1	CP006659.2_prot_AHI33695.1_183	A_heat_30min	A_control_30min	heat stress/control (mid-exp. phase)	rots	median	none	none	1.5	0.05	1.00827	down	-1.00827	Cohen's d	-0.135676	0.23663	-0.858558	0.587207	negligible	intracellular proteome	HemG
0.0323993	0.0557691	0.957028	8	0.999959	1	CP006659.2_prot_AHI33697.1_184	A_heat_30min	A_control_30min	heat stress/control (mid-exp. phase)	rots	median	none	none	1.5	0.05	1.02271	up	1.02271	Cohen's d	-0.273807	0.596593	-0.775886	0.228272	small	intracellular proteome	MurB
0.0336621	0.136037	0.89532	12	0.999775	1	CP006659.2_prot_AHI33698.1_185	A_heat_30min	A_control_30min	heat stress/control (mid-exp. phase)	rots	median	none	none	1.5	0.05	1.02361	up	1.02361	Cohen's d	0.21776	0.548369	-0.188733	0.624252	small	intracellular proteome	BirA_1
0.0713518	0.194186	0.853111	9	0.994872	1	CP006659.2_prot_AHI33699.2_186	A_heat_30min	A_control_30min	heat stress/control (mid-exp. phase)	rots	median	none	none	1.5	0.05	1.0507	up	1.0507	Cohen's d	-0.0176	0.524764	-0.487702	0.452502	negligible	intracellular proteome	CoaA
0.0271214	0.114146	0.913377	29	1	1	CP006659.2_prot_AHI33701.1_187;CP006659.2_prot_AHI38383.1_4727	A_heat_30min	A_control_30min	heat stress/control (mid-exp. phase)	rots	median	none	none	1.5	0.05	1.01898	up	1.01898	Cohen's d	0.128245	0.432063	-0.130738	0.387228	negligible	intracellular proteome
0.260873	0.556581	0.604939	1	0.604939	1	CP006659.2_prot_AHI33702.1_188	A_heat_30min	A_control_30min	heat stress/control (mid-exp. phase)	rots	median	none	none	1.5	0.05	1.1982	up	1.1982	Cohen's d	0.607445	0.498136	-1.16224	2.37713	medium	intracellular proteome	Kpn2146_0223
-0.0378065	-0.102151	0.918947	12	0.999952	1	CP006659.2_prot_AHI33703.1_189	A_heat_30min	A_control_30min	heat stress/control (mid-exp. phase)	rots	median	none	none	1.5	0.05	1.02655	down	-1.02655	Cohen's d	0.00930327	0.34383	-0.395992	0.414599	negligible	intracellular proteome	Kpn2146_0224
0.129229	0.907481	0.374053	7	0.241317	1	CP006659.2_prot_AHI33704.1_190	A_heat_30min	A_control_30min	heat stress/control (mid-exp. phase)	rots	median	none	none	1.5	0.05	1.09371	up	1.09371	Cohen's d	0.469728	0.276301	-0.0734371	1.01289	small	intracellular proteome	RplK
0.197926	0.773241	0.407288	19	0.20436	1	CP006659.2_prot_AHI33705.1_191	A_heat_30min	A_control_30min	heat stress/control (mid-exp. phase)	rots	median	none	none	1.5	0.05	1.14705	up	1.14705	Cohen's d	0.204441	0.408148	-0.11693	0.525811	small	intracellular proteome	RplA
0.302363	0.879166	0.402397	11	0.251818	1	CP006659.2_prot_AHI33706.1_192	A_heat_30min	A_control_30min	heat stress/control (mid-exp. phase)	rots	median	none	none	1.5	0.05	1.23316	up	1.23316	Cohen's d	0.557068	0.671069	0.125097	0.989039	medium	intracellular proteome	RplJ
0.102547	0.361989	0.737692	13	0.968629	1	CP006659.2_prot_AHI33707.1_193	A_heat_30min	A_control_30min	heat stress/control (mid-exp. phase)	rots	median	none	none	1.5	0.05	1.07367	up	1.07367	Cohen's d	-0.0953712	0.578271	-0.484588	0.293845	negligible	intracellular proteome	RplL
-0.0351173	-0.130221	0.896326	92	1	1	CP006659.2_prot_AHI33708.1_195	A_heat_30min	A_control_30min	heat stress/control (mid-exp. phase)	rots	median	none	none	1.5	0.05	1.02464	down	-1.02464	Cohen's d	-0.114848	0.455396	-0.259697	0.03	negligible	intracellular proteome	RpoB
0.0760671	0.256044	0.805491	83	1	1	CP006659.2_prot_AHI33709.1_196	A_heat_30min	A_control_30min	heat stress/control (mid-exp. phase)	rots	median	none	none	1.5	0.05	1.05414	up	1.05414	Cohen's d	0.015004	0.473921	-0.137399	0.167407	negligible	intracellular proteome	RpoC
0.0852084	0.279022	0.794128	3	0.890301	1	CP006659.2_prot_AHI33711.1_198	A_heat_30min	A_control_30min	heat stress/control (mid-exp. phase)	rots	median	none	none	1.5	0.05	1.06084	up	1.06084	Cohen's d	-0.0698242	0.663968	-0.916737	0.777089	negligible	intracellular proteome	ChbA_1
0.0807088	0.352853	0.74506	8	0.937047	1	CP006659.2_prot_AHI33712.1_199	A_heat_30min	A_control_30min	heat stress/control (mid-exp. phase)	rots	median	none	none	1.5	0.05	1.05754	up	1.05754	Cohen's d	-0.145257	0.517862	-0.645658	0.355145	negligible	intracellular proteome	GmuB_1
-0.0229212	-0.0285531	0.977162	7	0.999991	1	CP006659.2_prot_AHI33713.1_200	A_heat_30min	A_control_30min	heat stress/control (mid-exp. phase)	rots	median	none	none	1.5	0.05	1.01601	down	-1.01601	Cohen's d	0.296521	0.543866	-0.242242	0.835284	small	intracellular proteome	YdaM_1
-0.496346	-0.657461	0.549368	5	0.591966	1	CP006659.2_prot_AHI33716.1_202	A_heat_30min	A_control_30min	heat stress/control (mid-exp. phase)	rots	median	none	none	1.5	0.05	1.41064	down	-1.41064	Cohen's d	-0.272079	0.792686	-0.915204	0.371045	small	intracellular proteome	ThiG
0.254801	1.54912	0.184787	4	0.0645355	0.550551	CP006659.2_prot_AHI33719.1_205	A_heat_30min	A_control_30min	heat stress/control (mid-exp. phase)	rots	median	none	none	1.5	0.05	1.19317	up	1.19317	Cohen's d	0.694131	0.304614	-0.049347	1.43761	medium	intracellular proteome	ThiE
0.00408691	0.0414644	0.971786	4	0.999295	1	CP006659.2_prot_AHI33721.1_207	A_heat_30min	A_control_30min	heat stress/control (mid-exp. phase)	rots	median	none	none	1.5	0.05	1.00284	up	1.00284	Cohen's d	-0.00636548	0.433249	-0.72842	0.715689	negligible	intracellular proteome	Rsd
0.279771	0.538625	0.604593	6	0.705457	1	CP006659.2_prot_AHI33722.1_208	A_heat_30min	A_control_30min	heat stress/control (mid-exp. phase)	rots	median	none	none	1.5	0.05	1.214	up	1.214	Cohen's d	0.244219	0.513157	-0.339016	0.827454	small	intracellular proteome	NudC
0.336842	0.560222	0.589958	12	0.739442	1	CP006659.2_prot_AHI33723.1_209	A_heat_30min	A_control_30min	heat stress/control (mid-exp. phase)	rots	median	none	none	1.5	0.05	1.26299	up	1.26299	Cohen's d	0.37674	0.570632	-0.0321327	0.785613	small	intracellular proteome	HemE
-0.21381	-0.831056	0.415953	7	0.321255	1	CP006659.2_prot_AHI33724.1_210	A_heat_30min	A_control_30min	heat stress/control (mid-exp. phase)	rots	median	none	none	1.5	0.05	1.15975	down	-1.15975	Cohen's d	-0.195278	0.349322	-0.73238	0.341824	negligible	intracellular proteome	Nfi
0.0691035	0.35517	0.744012	8	0.93611	1	CP006659.2_prot_AHI33725.1_211	A_heat_30min	A_control_30min	heat stress/control (mid-exp. phase)	rots	median	none	none	1.5	0.05	1.04906	up	1.04906	Cohen's d	0.403251	0.524676	-0.101545	0.908048	small	intracellular proteome	Kpn2146_0247
-0.0996407	-0.597953	0.560075	5	0.61156	1	CP006659.2_prot_AHI33726.1_212	A_heat_30min	A_control_30min	heat stress/control (mid-exp. phase)	rots	median	none	none	1.5	0.05	1.07151	down	-1.07151	Cohen's d	-0.27564	0.170165	-0.918843	0.367562	small	intracellular proteome	HupA
0.0204772	-0.069564	0.948576	4	0.99692	1	CP006659.2_prot_AHI33727.2_213	A_heat_30min	A_control_30min	heat stress/control (mid-exp. phase)	rots	median	none	none	1.5	0.05	1.01429	up	1.01429	Cohen's d	0.1926	0.79805	-0.531125	0.916324	negligible	intracellular proteome	Kpn2146_0249
0.343054	0.707195	0.521737	4	0.536867	1	CP006659.2_prot_AHI33731.1_216	A_heat_30min	A_control_30min	heat stress/control (mid-exp. phase)	rots	median	none	none	1.5	0.05	1.26844	up	1.26844	Cohen's d	0.509897	0.733998	-0.223795	1.24359	medium	intracellular proteome	ZraR_1
0.153031	0.497097	0.649116	17	0.899227	1	CP006659.2_prot_AHI33732.1_217	A_heat_30min	A_control_30min	heat stress/control (mid-exp. phase)	rots	median	none	none	1.5	0.05	1.1119	up	1.1119	Cohen's d	-0.00311553	0.439609	-0.34231	0.336079	negligible	intracellular proteome	PurD
0.0977076	0.360085	0.734159	28	0.996059	1	CP006659.2_prot_AHI33733.2_218	A_heat_30min	A_control_30min	heat stress/control (mid-exp. phase)	rots	median	none	none	1.5	0.05	1.07007	up	1.07007	Cohen's d	0.102024	0.50405	-0.161495	0.365542	negligible	intracellular proteome	PurH
0.23965	0.75004	0.515615	2	0.519878	1	CP006659.2_prot_AHI33734.1_220	A_heat_30min	A_control_30min	heat stress/control (mid-exp. phase)	rots	median	none	none	1.5	0.05	1.18071	up	1.18071	Cohen's d	0.538964	0.357693	-0.552725	1.63065	medium	intracellular proteome	YjaB_1
0.174051	0.697844	0.533886	10	0.587059	1	CP006659.2_prot_AHI33735.1_221	A_heat_30min	A_control_30min	heat stress/control (mid-exp. phase)	rots	median	none	none	1.5	0.05	1.12822	up	1.12822	Cohen's d	0.359384	0.505563	-0.0893621	0.80813	small	intracellular proteome	MetA
0.377242	0.384199	0.707013	7	0.882874	1	CP006659.2_prot_AHI33736.1_222	A_heat_30min	A_control_30min	heat stress/control (mid-exp. phase)	rots	median	none	none	1.5	0.05	1.29886	up	1.29886	Cohen's d	0.637226	0.553948	0.087969	1.18648	medium	intracellular proteome	AceB
-0.0920738	-0.530036	0.616842	7	0.742086	1	CP006659.2_prot_AHI33739.2_225	A_heat_30min	A_control_30min	heat stress/control (mid-exp. phase)	rots	median	none	none	1.5	0.05	1.0659	down	-1.0659	Cohen's d	0.155153	0.409195	-0.381479	0.691785	negligible	intracellular proteome	IclR
-0.0163643	-0.0691388	0.946073	49	1	1	CP006659.2_prot_AHI33740.1_226	A_heat_30min	A_control_30min	heat stress/control (mid-exp. phase)	rots	median	none	none	1.5	0.05	1.01141	down	-1.01141	Cohen's d	-0.141253	0.524109	-0.340103	0.0575972	negligible	intracellular proteome	MetH
0.134338	0.203585	0.842755	4	0.955428	1	CP006659.2_prot_AHI33741.1_227	A_heat_30min	A_control_30min	heat stress/control (mid-exp. phase)	rots	median	none	none	1.5	0.05	1.09759	up	1.09759	Cohen's d	0.256189	0.582532	-0.468819	0.981197	small	intracellular proteome	Kpn2146_0267
1.5262	0.932613	0.477668	2	0.471575	1	CP006659.2_prot_AHI33749.1_235	A_heat_30min	A_control_30min	heat stress/control (mid-exp. phase)	rots	median	none	none	1.5	0.05	2.88026	up	2.88026	Cohen's d	1.22043	0.403497	0.0524655	2.38839	large	intracellular proteome	SorC_1
-0.0945573	-0.308322	0.773384	11	0.978478	1	CP006659.2_prot_AHI33750.1_236	A_heat_30min	A_control_30min	heat stress/control (mid-exp. phase)	rots	median	none	none	1.5	0.05	1.06774	down	-1.06774	Cohen's d	-0.203479	0.514276	-0.628404	0.221445	small	intracellular proteome	RluF
-2.25606	-1.77379	0.111146	2	0.0607649	0.534485	CP006659.2_prot_AHI33751.1_237	A_heat_30min	A_control_30min	heat stress/control (mid-exp. phase)	rots	median	none	none	1.5	0.05	4.77686	down	-4.77686	Cohen's d	-0.838029	1.03145	-1.9565	0.280445	large	intracellular proteome	Kpn2146_0277
0.0676037	0.184785	0.848565	20	0.999891	1	CP006659.2_prot_AHI33753.1_239	A_heat_30min	A_control_30min	heat stress/control (mid-exp. phase)	rots	median	none	none	1.5	0.05	1.04797	up	1.04797	Cohen's d	0.0573503	0.391224	-0.255003	0.369704	negligible	intracellular proteome	LysC
0.118569	0.509454	0.634555	34	0.946368	1	CP006659.2_prot_AHI33754.1_240	A_heat_30min	A_control_30min	heat stress/control (mid-exp. phase)	rots	median	none	none	1.5	0.05	1.08566	up	1.08566	Cohen's d	-0.00714636	0.577401	-0.245898	0.231605	negligible	intracellular proteome	Pgi
-0.671058	-1.52796	0.172524	4	0.0551743	0.507282	CP006659.2_prot_AHI33756.1_242	A_heat_30min	A_control_30min	heat stress/control (mid-exp. phase)	rots	median	none	none	1.5	0.05	1.59224	down	-1.59224	Cohen's d	-0.604889	0.473248	-1.34327	0.133491	medium	intracellular proteome	Kpn2146_0282
0.76388	1.7273	0.125372	1	0.125372	0.831594	CP006659.2_prot_AHI33764.1_250	A_heat_30min	A_control_30min	heat stress/control (mid-exp. phase)	rots	median	none	none	1.5	0.05	1.69805	up	1.69805	Cohen's d	1.39892	0.302787	-0.531366	3.32921	large	intracellular proteome	MalF_1
0.0551982	0.18537	0.8611	9	0.996005	1	CP006659.2_prot_AHI33765.1_251	A_heat_30min	A_control_30min	heat stress/control (mid-exp. phase)	rots	median	none	none	1.5	0.05	1.039	up	1.039	Cohen's d	0.365495	0.702873	-0.108507	0.839497	small	intracellular proteome	MalE
0.630459	1.74128	0.126299	2	0.0732429	0.586755	CP006659.2_prot_AHI33767.1_253	A_heat_30min	A_control_30min	heat stress/control (mid-exp. phase)	rots	median	none	none	1.5	0.05	1.54806	up	1.54806	Cohen's d	1.10418	0.359535	-0.0470321	2.2554	large	intracellular proteome	LamB_1
0.144444	0.546637	0.669987	4	0.772195	1	CP006659.2_prot_AHI33768.1_254	A_heat_30min	A_control_30min	heat stress/control (mid-exp. phase)	rots	median	none	none	1.5	0.05	1.1053	up	1.1053	Cohen's d	0.0998767	0.688294	-0.622626	0.822379	negligible	intracellular proteome	Kpn2146_0294
-0.143487	-0.405889	0.716244	6	0.877511	1	CP006659.2_prot_AHI33769.1_255	A_heat_30min	A_control_30min	heat stress/control (mid-exp. phase)	rots	median	none	none	1.5	0.05	1.10457	down	-1.10457	Cohen's d	-0.193435	0.484955	-0.775865	0.388995	negligible	intracellular proteome	UbiC
-0.19057	-0.514268	0.635664	1	0.635664	1	CP006659.2_prot_AHI33770.1_256	A_heat_30min	A_control_30min	heat stress/control (mid-exp. phase)	rots	median	none	none	1.5	0.05	1.14121	down	-1.14121	Cohen's d	-0.231795	0.385497	-1.96782	1.50423	small	intracellular proteome	UbiA
0.0349873	0.139165	0.894534	31	1	1	CP006659.2_prot_AHI33771.1_257	A_heat_30min	A_control_30min	heat stress/control (mid-exp. phase)	rots	median	none	none	1.5	0.05	1.02455	up	1.02455	Cohen's d	0.0859234	0.525006	-0.164338	0.336185	negligible	intracellular proteome	PlsB
0.0140253	0.122943	0.915126	2	0.959109	1	CP006659.2_prot_AHI33772.1_258	A_heat_30min	A_control_30min	heat stress/control (mid-exp. phase)	rots	median	none	none	1.5	0.05	1.00977	up	1.00977	Cohen's d	0.00364251	0.187959	-1.06875	1.07604	negligible	intracellular proteome	DgkA
0.00522435	0.0339753	0.972446	12	1	1	CP006659.2_prot_AHI33773.1_259	A_heat_30min	A_control_30min	heat stress/control (mid-exp. phase)	rots	median	none	none	1.5	0.05	1.00363	up	1.00363	Cohen's d	0.0486439	0.273251	-0.356709	0.453997	negligible	intracellular proteome	LexA_1
0.431326	2.34534	0.0452618	5	0.000865	0.0242994	CP006659.2_prot_AHI33776.1_261	A_heat_30min	A_control_30min	heat stress/control (mid-exp. phase)	rots	median	none	none	1.5	0.05	1.34847	up	1.34847	Cohen's d	1.16946	0.197959	0.476732	1.8622	large	intracellular proteome	Kpn2146_0302
-0.410972	-0.0988135	0.924065	4	0.99206	1	CP006659.2_prot_AHI33777.1_262	A_heat_30min	A_control_30min	heat stress/control (mid-exp. phase)	rots	median	none	none	1.5	0.05	1.32958	down	-1.32958	Cohen's d	-0.70672	0.79988	-1.45097	0.0375304	medium	intracellular proteome	Zur
0.263579	0.823588	0.45011	4	0.415725	1	CP006659.2_prot_AHI33779.1_263	A_heat_30min	A_control_30min	heat stress/control (mid-exp. phase)	rots	median	none	none	1.5	0.05	1.20045	up	1.20045	Cohen's d	0.284083	0.619153	-0.441602	1.00977	small	intracellular proteome	Kpn2146_0305
0.0295129	0.238386	0.78138	7	0.954833	1	CP006659.2_prot_AHI33780.2_264	A_heat_30min	A_control_30min	heat stress/control (mid-exp. phase)	rots	median	none	none	1.5	0.05	1.02067	up	1.02067	Cohen's d	0.00932726	0.273653	-0.526502	0.545157	negligible	intracellular proteome	Dus
0.0367777	0.12955	0.901872	15	0.999971	1	CP006659.2_prot_AHI33782.1_266	A_heat_30min	A_control_30min	heat stress/control (mid-exp. phase)	rots	median	none	none	1.5	0.05	1.02582	up	1.02582	Cohen's d	-0.0692938	0.454691	-0.430949	0.292361	negligible	intracellular proteome	QorA_1
0.0535789	0.215514	0.834898	25	0.999952	1	CP006659.2_prot_AHI33783.1_267	A_heat_30min	A_control_30min	heat stress/control (mid-exp. phase)	rots	median	none	none	1.5	0.05	1.03784	up	1.03784	Cohen's d	0.0354459	0.357869	-0.243461	0.314353	negligible	intracellular proteome	DnaB_1
-0.0214304	-0.125203	0.908074	16	0.99999	1	CP006659.2_prot_AHI33784.1_268	A_heat_30min	A_control_30min	heat stress/control (mid-exp. phase)	rots	median	none	none	1.5	0.05	1.01497	down	-1.01497	Cohen's d	-0.22642	0.287	-0.577375	0.124535	small	intracellular proteome	Alr
-0.0557762	-0.177725	0.86481	16	0.999804	1	CP006659.2_prot_AHI33785.1_269	A_heat_30min	A_control_30min	heat stress/control (mid-exp. phase)	rots	median	none	none	1.5	0.05	1.03942	down	-1.03942	Cohen's d	-0.103678	0.27157	-0.453749	0.246393	negligible	intracellular proteome	TyrB_1
-0.762303	-1.66935	0.134298	10	0.00224755	0.0519992	CP006659.2_prot_AHI33786.1_270	A_heat_30min	A_control_30min	heat stress/control (mid-exp. phase)	rots	median	none	down	1.5	0.05	1.6962	down	-1.6962	Cohen's d	-1.18313	0.407821	-1.66567	-0.700586	large	intracellular proteome	AphA
0.137287	0.377421	0.783867	6	0.944596	1	CP006659.2_prot_AHI33787.1_271	A_heat_30min	A_control_30min	heat stress/control (mid-exp. phase)	rots	median	none	none	1.5	0.05	1.09984	up	1.09984	Cohen's d	0.0358201	0.713056	-0.545299	0.61694	negligible	intracellular proteome	Kpn2146_0313
0.123934	0.351083	0.77199	4	0.896576	1	CP006659.2_prot_AHI33788.1_272	A_heat_30min	A_control_30min	heat stress/control (mid-exp. phase)	rots	median	none	none	1.5	0.05	1.0897	up	1.0897	Cohen's d	0.169135	0.38042	-0.554207	0.892477	negligible	intracellular proteome	Kpn2146_0314
0.112831	0.321981	0.761401	29	0.998929	1	CP006659.2_prot_AHI33789.1_273	A_heat_30min	A_control_30min	heat stress/control (mid-exp. phase)	rots	median	none	none	1.5	0.05	1.08135	up	1.08135	Cohen's d	0.281959	0.53845	0.021959	0.541958	small	intracellular proteome	UvrA
-0.0387537	-0.0865983	0.932527	9	0.99986	1	CP006659.2_prot_AHI33790.1_274	A_heat_30min	A_control_30min	heat stress/control (mid-exp. phase)	rots	median	none	none	1.5	0.05	1.02723	down	-1.02723	Cohen's d	-0.185569	0.54032	-0.656673	0.285535	negligible	intracellular proteome	Ssb_1
0.094426	0.170808	0.867465	1	0.867465	1	CP006659.2_prot_AHI33793.1_276	A_heat_30min	A_control_30min	heat stress/control (mid-exp. phase)	rots	median	none	none	1.5	0.05	1.06764	up	1.06764	Cohen's d	-0.125487	0.513845	-1.85742	1.60644	negligible	intracellular proteome	FepA_1
0.0669152	0.445649	0.669574	4	0.771611	1	CP006659.2_prot_AHI33799.2_281	A_heat_30min	A_control_30min	heat stress/control (mid-exp. phase)	rots	median	none	none	1.5	0.05	1.04747	up	1.04747	Cohen's d	0.489316	0.253471	-0.243462	1.22209	small	intracellular proteome	SuhB_1
-0.613381	-1.98137	0.111303	4	0.0198337	0.258374	CP006659.2_prot_AHI33807.1_289	A_heat_30min	A_control_30min	heat stress/control (mid-exp. phase)	rots	median	none	down	1.5	0.05	1.52984	down	-1.52984	Cohen's d	-0.584695	0.663936	-1.32201	0.152624	medium	intracellular proteome	YjcC_1
1.10733	1.3042	0.229745	2	0.17348	1	CP006659.2_prot_AHI33809.1_291	A_heat_30min	A_control_30min	heat stress/control (mid-exp. phase)	rots	median	none	none	1.5	0.05	2.15446	up	2.15446	Cohen's d	0.888677	0.73263	-0.235403	2.01276	large	intracellular proteome	SoxR
-0.742677	-1.29288	0.211448	3	0.115223	0.784062	CP006659.2_prot_AHI33810.1_292	A_heat_30min	A_control_30min	heat stress/control (mid-exp. phase)	rots	median	none	none	1.5	0.05	1.67328	down	-1.67328	Cohen's d	-0.434913	0.93438	-1.29152	0.421693	small	intracellular proteome	YfcG_1
-0.0681392	-0.16562	0.873931	4	0.973381	1	CP006659.2_prot_AHI33811.1_293	A_heat_30min	A_control_30min	heat stress/control (mid-exp. phase)	rots	median	none	none	1.5	0.05	1.04836	down	-1.04836	Cohen's d	-0.0312248	0.33334	-0.753321	0.690872	negligible	intracellular proteome	YjcD
-0.313912	-0.748845	0.496067	10	0.489827	1	CP006659.2_prot_AHI33812.1_294	A_heat_30min	A_control_30min	heat stress/control (mid-exp. phase)	rots	median	none	none	1.5	0.05	1.24307	down	-1.24307	Cohen's d	-0.566174	0.422211	-1.02017	-0.112176	medium	intracellular proteome	NhaK_1
0.199319	0.453739	0.673262	6	0.819527	1	CP006659.2_prot_AHI33813.1_295	A_heat_30min	A_control_30min	heat stress/control (mid-exp. phase)	rots	median	none	none	1.5	0.05	1.14816	up	1.14816	Cohen's d	-0.00647796	0.610669	-0.587552	0.574596	negligible	intracellular proteome	OxyR_3
0.104076	0.450809	0.679553	1	0.679553	1	CP006659.2_prot_AHI33823.1_304	A_heat_30min	A_control_30min	heat stress/control (mid-exp. phase)	rots	median	none	none	1.5	0.05	1.07481	up	1.07481	Cohen's d	0.309146	0.215983	-1.43139	2.04968	small	intracellular proteome	YjcH
0.437551	0.864991	0.438289	9	0.351176	1	CP006659.2_prot_AHI33824.1_305	A_heat_30min	A_control_30min	heat stress/control (mid-exp. phase)	rots	median	none	none	1.5	0.05	1.3543	up	1.3543	Cohen's d	0.468909	0.514643	-0.00760066	0.945419	small	intracellular proteome	Acs
0.139834	0.842657	0.434093	1	0.434093	1	CP006659.2_prot_AHI33826.1_306	A_heat_30min	A_control_30min	heat stress/control (mid-exp. phase)	rots	median	none	none	1.5	0.05	1.10178	up	1.10178	Cohen's d	0.667447	0.126598	-1.1103	2.4452	medium	intracellular proteome	GltP
-0.0197553	-0.0784231	0.940148	3	0.989682	1	CP006659.2_prot_AHI33827.1_307	A_heat_30min	A_control_30min	heat stress/control (mid-exp. phase)	rots	median	none	none	1.5	0.05	1.01379	down	-1.01379	Cohen's d	0.0439041	0.758984	-0.802853	0.890661	negligible	intracellular proteome	Kpn2146_0354
-4.71735	-2.05222	0.0592385	1	0.0592385	0.527131	CP006659.2_prot_AHI33832.1_311	A_heat_30min	A_control_30min	heat stress/control (mid-exp. phase)	rots	median	none	none	1.5	0.05	26.3065	down	-26.3065	Cohen's d	-1.31756	0.644416	-3.2263	0.591188	large	intracellular proteome	Kpn2146_0359
-0.0510856	-0.21403	0.8405	1	0.8405	1	CP006659.2_prot_AHI33834.1_313	A_heat_30min	A_control_30min	heat stress/control (mid-exp. phase)	rots	median	none	none	1.5	0.05	1.03604	down	-1.03604	Cohen's d	-0.1552	0.225356	-1.88803	1.57763	negligible	intracellular proteome	RbsB_2
0.123924	0.521642	0.634925	3	0.697475	1	CP006659.2_prot_AHI33849.2_328	A_heat_30min	A_control_30min	heat stress/control (mid-exp. phase)	rots	median	none	none	1.5	0.05	1.08969	up	1.08969	Cohen's d	-0.0786447	0.646197	-0.925627	0.768338	negligible	intracellular proteome	Kpn2146_0376
0.0696478	0.232138	0.82693	3	0.920509	1	CP006659.2_prot_AHI33850.2_329	A_heat_30min	A_control_30min	heat stress/control (mid-exp. phase)	rots	median	none	none	1.5	0.05	1.04946	up	1.04946	Cohen's d	-0.126684	0.685004	-0.974188	0.72082	negligible	intracellular proteome	Kpn2146_0377
0.298735	0.747678	0.475982	8	0.444232	1	CP006659.2_prot_AHI33851.1_330	A_heat_30min	A_control_30min	heat stress/control (mid-exp. phase)	rots	median	none	none	1.5	0.05	1.23007	up	1.23007	Cohen's d	0.0880521	0.617857	-0.411933	0.588037	negligible	intracellular proteome	ProP_1
0.145793	0.277367	0.783659	14	0.991228	1	CP006659.2_prot_AHI33856.1_334	A_heat_30min	A_control_30min	heat stress/control (mid-exp. phase)	rots	median	none	none	1.5	0.05	1.10634	up	1.10634	Cohen's d	0.0644915	0.747427	-0.310124	0.439107	negligible	intracellular proteome	ParM
0.125224	0.422329	0.684949	7	0.853616	1	CP006659.2_prot_AHI33857.1_335	A_heat_30min	A_control_30min	heat stress/control (mid-exp. phase)	rots	median	none	none	1.5	0.05	1.09068	up	1.09068	Cohen's d	0.0512064	0.365408	-0.484708	0.587121	negligible	intracellular proteome	Kpn2146_0384
0.413915	1.52939	0.173145	10	0.00768859	0.129371	CP006659.2_prot_AHI33861.1_339	A_heat_30min	A_control_30min	heat stress/control (mid-exp. phase)	rots	median	none	none	1.5	0.05	1.3323	up	1.3323	Cohen's d	0.384957	0.466025	-0.0643138	0.834229	small	intracellular proteome	CbpA
-0.443191	-0.690684	0.567571	2	0.585771	1	CP006659.2_prot_AHI33863.1_340	A_heat_30min	A_control_30min	heat stress/control (mid-exp. phase)	rots	median	none	none	1.5	0.05	1.35961	down	-1.35961	Cohen's d	-0.508769	1.01359	-1.59837	0.580835	medium	intracellular proteome	Kpn2146_0390
-1.25968	-2.40234	0.0416402	9	1.37e-05	0.000695	CP006659.2_prot_AHI33864.1_341	A_heat_30min	A_control_30min	heat stress/control (mid-exp. phase)	rots	median	down	down	1.5	0.05	2.39443	down	-2.39443	Cohen's d	-1.67089	0.379489	-2.21688	-1.12489	large	intracellular proteome	Kpn2146_0391
-0.507536	-1.44369	0.187251	3	0.0920581	0.67061	CP006659.2_prot_AHI33870.2_347	A_heat_30min	A_control_30min	heat stress/control (mid-exp. phase)	rots	median	none	none	1.5	0.05	1.42162	down	-1.42162	Cohen's d	-0.477043	0.44127	-1.33566	0.38157	small	intracellular proteome	Kpn2146_0397
-0.786523	-0.432206	0.668342	3	0.742972	1	CP006659.2_prot_AHI33872.1_348	A_heat_30min	A_control_30min	heat stress/control (mid-exp. phase)	rots	median	none	none	1.5	0.05	1.72491	down	-1.72491	Cohen's d	0.0475005	0.800911	-0.799274	0.894275	negligible	intracellular proteome	Kpn2146_0400
0.214621	0.859554	0.439494	13	0.327643	1	CP006659.2_prot_AHI33873.1_349	A_heat_30min	A_control_30min	heat stress/control (mid-exp. phase)	rots	median	none	none	1.5	0.05	1.1604	up	1.1604	Cohen's d	0.446004	0.349788	0.0522024	0.839806	small	intracellular proteome	YjdC
-0.187118	-0.522181	0.627377	15	0.846182	1	CP006659.2_prot_AHI33874.1_350	A_heat_30min	A_control_30min	heat stress/control (mid-exp. phase)	rots	median	none	none	1.5	0.05	1.13849	down	-1.13849	Cohen's d	-0.317305	0.569689	-0.68112	0.0465096	small	intracellular proteome	DsbD_1
0.0200588	0.17927	0.774837	1	0.774837	1	CP006659.2_prot_AHI33875.1_351	A_heat_30min	A_control_30min	heat stress/control (mid-exp. phase)	rots	median	none	none	1.5	0.05	1.014	up	1.014	Cohen's d	0.707107	0.0398697	-1.07637	2.49058	medium	intracellular proteome	CutA_1
0.0347823	0.713037	0.753563	2	0.808418	1	CP006659.2_prot_AHI33876.1_352	A_heat_30min	A_control_30min	heat stress/control (mid-exp. phase)	rots	median	none	none	1.5	0.05	1.0244	up	1.0244	Cohen's d	0.140754	0.310564	-0.932967	1.21447	negligible	intracellular proteome	DcuA
0.153566	0.941937	0.375026	15	0.158581	0.971645	CP006659.2_prot_AHI33877.1_353	A_heat_30min	A_control_30min	heat stress/control (mid-exp. phase)	rots	median	none	none	1.5	0.05	1.11232	up	1.11232	Cohen's d	0.40422	0.281398	0.039	0.76944	small	intracellular proteome	AspA
0.473923	1.91042	0.0996494	3	0.027811	0.326948	CP006659.2_prot_AHI33878.1_354	A_heat_30min	A_control_30min	heat stress/control (mid-exp. phase)	rots	median	none	none	1.5	0.05	1.38888	up	1.38888	Cohen's d	1.63732	0.182675	0.659039	2.6156	large	intracellular proteome	Kpn2146_0406
0.971351	2.84894	0.0250185	9	1.14e-06	8.01e-05	CP006659.2_prot_AHI33881.1_356	A_heat_30min	A_control_30min	heat stress/control (mid-exp. phase)	rots	median	up	up	1.5	0.05	1.96068	up	1.96068	Cohen's d	1.03929	0.54811	0.538463	1.54011	large	intracellular proteome	GroS_1
0.920588	2.1702	0.0597666	49	3.94e-18	2.85e-15	CP006659.2_prot_AHI33882.1_357	A_heat_30min	A_control_30min	heat stress/control (mid-exp. phase)	rots	median	up	up	1.5	0.05	1.89289	up	1.89289	Cohen's d	1.09917	0.488039	0.886095	1.31224	large	intracellular proteome	GroL_1
0.106368	0.285823	0.79559	2	0.853111	1	CP006659.2_prot_AHI33883.1_358	A_heat_30min	A_control_30min	heat stress/control (mid-exp. phase)	rots	median	none	none	1.5	0.05	1.07652	up	1.07652	Cohen's d	0.179992	0.259417	-0.89457	1.25455	negligible	intracellular proteome	Kpn2146_0411
0.846031	2.99403	0.0232041	2	0.00595866	0.107703	CP006659.2_prot_AHI33884.1_359	A_heat_30min	A_control_30min	heat stress/control (mid-exp. phase)	rots	median	none	up	1.5	0.05	1.79755	up	1.79755	Cohen's d	2.32958	0.241258	0.940277	3.71889	large	intracellular proteome	Kpn2146_0412
-0.0763954	-0.22267	0.83295	7	0.982223	1	CP006659.2_prot_AHI33894.2_369	A_heat_30min	A_control_30min	heat stress/control (mid-exp. phase)	rots	median	none	none	1.5	0.05	1.05438	down	-1.05438	Cohen's d	-0.404909	0.689677	-0.946198	0.13638	small	intracellular proteome	EpmB
-0.15319	-0.563058	0.599142	8	0.720543	1	CP006659.2_prot_AHI33895.1_370	A_heat_30min	A_control_30min	heat stress/control (mid-exp. phase)	rots	median	none	none	1.5	0.05	1.11203	down	-1.11203	Cohen's d	-0.443625	0.408139	-0.949477	0.0622275	small	intracellular proteome	Efp
-1.31945	-0.0526773	0.985886	2	0.997165	1	CP006659.2_prot_AHI33897.2_372	A_heat_30min	A_control_30min	heat stress/control (mid-exp. phase)	rots	median	none	none	1.5	0.05	2.49571	down	-2.49571	Cohen's d	-0.419998	0.839231	-1.50415	0.664153	small	intracellular proteome	Kpn2146_0425
0.518852	0.671773	0.524759	1	0.524759	1	CP006659.2_prot_AHI33899.1_374	A_heat_30min	A_control_30min	heat stress/control (mid-exp. phase)	rots	median	none	none	1.5	0.05	1.43281	up	1.43281	Cohen's d	0.139253	0.622887	-1.59307	1.87158	negligible	intracellular proteome	Blc_1
-0.401916	-0.147009	0.878877	3	0.959542	1	CP006659.2_prot_AHI33903.1_378	A_heat_30min	A_control_30min	heat stress/control (mid-exp. phase)	rots	median	none	none	1.5	0.05	1.32126	down	-1.32126	Cohen's d	0.00675266	2.08428	-0.839905	0.85341	negligible	intracellular proteome	FrdA
-0.0585855	-0.124858	0.903434	6	0.99571	1	CP006659.2_prot_AHI33904.1_379	A_heat_30min	A_control_30min	heat stress/control (mid-exp. phase)	rots	median	none	none	1.5	0.05	1.04144	down	-1.04144	Cohen's d	0.154006	0.672575	-0.427928	0.735939	negligible	intracellular proteome	EpmA
0.0363992	0.107221	0.916813	32	1	1	CP006659.2_prot_AHI33906.1_381	A_heat_30min	A_control_30min	heat stress/control (mid-exp. phase)	rots	median	none	none	1.5	0.05	1.02555	up	1.02555	Cohen's d	-0.104427	0.791896	-0.350763	0.141909	negligible	intracellular proteome	MscM
0.246307	0.724635	0.510098	16	0.532701	1	CP006659.2_prot_AHI33907.1_382	A_heat_30min	A_control_30min	heat stress/control (mid-exp. phase)	rots	median	none	none	1.5	0.05	1.18617	up	1.18617	Cohen's d	0.316903	0.499525	-0.0351221	0.668928	small	intracellular proteome	Psd
0.0728217	0.406599	0.695285	9	0.895311	1	CP006659.2_prot_AHI33908.1_383	A_heat_30min	A_control_30min	heat stress/control (mid-exp. phase)	rots	median	none	none	1.5	0.05	1.05177	up	1.05177	Cohen's d	0.18892	0.287223	-0.282221	0.660061	negligible	intracellular proteome	RsgA
0.0201442	0.0322962	0.974474	9	0.999999	1	CP006659.2_prot_AHI33909.1_384	A_heat_30min	A_control_30min	heat stress/control (mid-exp. phase)	rots	median	none	none	1.5	0.05	1.01406	up	1.01406	Cohen's d	-0.0550583	0.802825	-0.525241	0.415124	negligible	intracellular proteome	Orn
0.229152	0.430036	0.676457	5	0.804411	1	CP006659.2_prot_AHI33910.1_385	A_heat_30min	A_control_30min	heat stress/control (mid-exp. phase)	rots	median	none	none	1.5	0.05	1.17215	up	1.17215	Cohen's d	0.371229	0.521407	-0.274431	1.01689	small	intracellular proteome	ArtJ_1
1.17503	0.356471	0.769893	2	0.826133	1	CP006659.2_prot_AHI33912.1_386	A_heat_30min	A_control_30min	heat stress/control (mid-exp. phase)	rots	median	none	none	1.5	0.05	2.25798	up	2.25798	Cohen's d	-0.0504466	0.522197	-1.12301	1.02212	negligible	intracellular proteome	QueG
0.362483	1.37245	0.207513	12	0.0109922	0.163863	CP006659.2_prot_AHI33913.1_387	A_heat_30min	A_control_30min	heat stress/control (mid-exp. phase)	rots	median	none	none	1.5	0.05	1.28564	up	1.28564	Cohen's d	0.715828	0.390418	0.297757	1.1339	medium	intracellular proteome	Nnr
0.157475	0.665755	0.534939	4	0.559169	1	CP006659.2_prot_AHI33914.2_388	A_heat_30min	A_control_30min	heat stress/control (mid-exp. phase)	rots	median	none	none	1.5	0.05	1.11533	up	1.11533	Cohen's d	0.500474	0.226046	-0.232795	1.23374	medium	intracellular proteome	TsaE
-0.595269	-1.56052	0.166203	11	0.00454267	0.0899822	CP006659.2_prot_AHI33915.1_389	A_heat_30min	A_control_30min	heat stress/control (mid-exp. phase)	rots	median	none	down	1.5	0.05	1.51075	down	-1.51075	Cohen's d	-0.719756	0.583819	-1.15709	-0.282419	medium	intracellular proteome	AmiB
0.094479	0.46232	0.64604	15	0.880221	1	CP006659.2_prot_AHI33916.1_390	A_heat_30min	A_control_30min	heat stress/control (mid-exp. phase)	rots	median	none	none	1.5	0.05	1.06768	up	1.06768	Cohen's d	0.0731733	0.445567	-0.288494	0.434841	negligible	intracellular proteome	MutL
0.0873137	0.558278	0.608194	17	0.820253	1	CP006659.2_prot_AHI33917.2_391	A_heat_30min	A_control_30min	heat stress/control (mid-exp. phase)	rots	median	none	none	1.5	0.05	1.06239	up	1.06239	Cohen's d	0.239154	0.274431	-0.10125	0.579559	small	intracellular proteome	MiaA
-0.0774716	-0.407201	0.702712	8	0.891964	1	CP006659.2_prot_AHI33918.1_392	A_heat_30min	A_control_30min	heat stress/control (mid-exp. phase)	rots	median	none	none	1.5	0.05	1.05517	down	-1.05517	Cohen's d	-0.253166	0.278231	-0.754906	0.248575	small	intracellular proteome	Hfq
0.000687	-0.013105	0.990287	20	1	1	CP006659.2_prot_AHI33919.1_393	A_heat_30min	A_control_30min	heat stress/control (mid-exp. phase)	rots	median	none	none	1.5	0.05	1.00048	up	1.00048	Cohen's d	-0.147195	0.556803	-0.459907	0.165517	negligible	intracellular proteome	HflX
0.086168	0.31188	0.763509	20	0.995116	1	CP006659.2_prot_AHI33920.1_394	A_heat_30min	A_control_30min	heat stress/control (mid-exp. phase)	rots	median	none	none	1.5	0.05	1.06155	up	1.06155	Cohen's d	-0.183704	0.465259	-0.496652	0.129243	negligible	intracellular proteome	HflK_1
0.0696099	0.165938	0.872419	19	0.999965	1	CP006659.2_prot_AHI33921.1_395	A_heat_30min	A_control_30min	heat stress/control (mid-exp. phase)	rots	median	none	none	1.5	0.05	1.04943	up	1.04943	Cohen's d	0.054516	0.534185	-0.266078	0.37511	negligible	intracellular proteome	HflC
-0.474613	-0.939289	0.388642	1	0.388642	1	CP006659.2_prot_AHI33924.1_397	A_heat_30min	A_control_30min	heat stress/control (mid-exp. phase)	rots	median	none	none	1.5	0.05	1.38955	down	-1.38955	Cohen's d	-0.803886	0.479076	-2.60264	0.994868	large	intracellular proteome	Kpn2146_0454
-0.0514695	-0.229083	0.827943	27	0.999958	1	CP006659.2_prot_AHI33925.1_398	A_heat_30min	A_control_30min	heat stress/control (mid-exp. phase)	rots	median	none	none	1.5	0.05	1.03632	down	-1.03632	Cohen's d	-0.0901849	0.639725	-0.358555	0.178186	negligible	intracellular proteome	PurA
0.118195	0.678585	0.531647	6	0.564255	1	CP006659.2_prot_AHI33926.1_399	A_heat_30min	A_control_30min	heat stress/control (mid-exp. phase)	rots	median	none	none	1.5	0.05	1.08538	up	1.08538	Cohen's d	0.470852	0.171274	-0.118217	1.05992	small	intracellular proteome	NsrR
0.390115	1.94704	0.0784703	37	4.39e-12	8.46e-10	CP006659.2_prot_AHI33927.1_400	A_heat_30min	A_control_30min	heat stress/control (mid-exp. phase)	rots	median	none	none	1.5	0.05	1.3105	up	1.3105	Cohen's d	0.77789	0.345897	0.540612	1.01517	medium	intracellular proteome	Rnr
0.253025	0.950697	0.396097	11	0.237958	1	CP006659.2_prot_AHI33928.2_401	A_heat_30min	A_control_30min	heat stress/control (mid-exp. phase)	rots	median	none	none	1.5	0.05	1.1917	up	1.1917	Cohen's d	0.440099	0.303492	0.0111702	0.869028	small	intracellular proteome	RlmB
-0.0115145	-0.02552	0.980247	7	0.999995	1	CP006659.2_prot_AHI33929.1_402	A_heat_30min	A_control_30min	heat stress/control (mid-exp. phase)	rots	median	none	none	1.5	0.05	1.00801	down	-1.00801	Cohen's d	0.188049	0.442296	-0.348961	0.725058	negligible	intracellular proteome	AidB
0.184379	-0.128253	0.915699	2	0.959514	1	CP006659.2_prot_AHI33930.1_403	A_heat_30min	A_control_30min	heat stress/control (mid-exp. phase)	rots	median	none	none	1.5	0.05	1.13633	up	1.13633	Cohen's d	0.453572	0.886952	-0.632523	1.53967	small	intracellular proteome	Kpn2146_0460
-0.0720349	-0.353833	0.745071	6	0.909793	1	CP006659.2_prot_AHI33932.1_405	A_heat_30min	A_control_30min	heat stress/control (mid-exp. phase)	rots	median	none	none	1.5	0.05	1.0512	down	-1.0512	Cohen's d	-0.33141	0.578474	-0.916458	0.253638	small	intracellular proteome	Kpn2146_0462
0.171086	0.595733	0.557607	7	0.624356	1	CP006659.2_prot_AHI33933.1_406	A_heat_30min	A_control_30min	heat stress/control (mid-exp. phase)	rots	median	none	none	1.5	0.05	1.12591	up	1.12591	Cohen's d	0.127936	0.507315	-0.408438	0.664311	negligible	intracellular proteome	UlaR
-2.44096	-1.79892	0.103631	2	0.05484	0.506701	CP006659.2_prot_AHI33941.1_414	A_heat_30min	A_control_30min	heat stress/control (mid-exp. phase)	rots	median	none	none	1.5	0.05	5.43003	down	-5.43003	Cohen's d	-0.929536	0.813995	-2.05836	0.199285	large	intracellular proteome	YajR_1
-0.0229209	-0.0333888	0.97347	11	1	1	CP006659.2_prot_AHI33943.1_416	A_heat_30min	A_control_30min	heat stress/control (mid-exp. phase)	rots	median	none	none	1.5	0.05	1.01601	down	-1.01601	Cohen's d	-0.0514928	0.510415	-0.475392	0.372406	negligible	intracellular proteome	RpsF
0.151685	0.579925	0.593547	5	0.67135	1	CP006659.2_prot_AHI33944.1_418	A_heat_30min	A_control_30min	heat stress/control (mid-exp. phase)	rots	median	none	none	1.5	0.05	1.11087	up	1.11087	Cohen's d	0.303126	0.376656	-0.340709	0.946962	small	intracellular proteome	RpsR
0.0980315	0.56788	0.604972	15	0.798466	1	CP006659.2_prot_AHI33945.1_419	A_heat_30min	A_control_30min	heat stress/control (mid-exp. phase)	rots	median	none	none	1.5	0.05	1.07031	up	1.07031	Cohen's d	0.148253	0.449822	-0.21379	0.510296	negligible	intracellular proteome	RplI
0.0399427	0.082471	0.93622	2	0.973185	1	CP006659.2_prot_AHI33946.1_420	A_heat_30min	A_control_30min	heat stress/control (mid-exp. phase)	rots	median	none	none	1.5	0.05	1.02807	up	1.02807	Cohen's d	0.0412051	0.430176	-1.0313	1.11371	negligible	intracellular proteome	Kpn2146_0476
-0.0434319	-0.164433	0.878469	8	0.996503	1	CP006659.2_prot_AHI33947.1_421	A_heat_30min	A_control_30min	heat stress/control (mid-exp. phase)	rots	median	none	none	1.5	0.05	1.03056	down	-1.03056	Cohen's d	-0.236423	0.456927	-0.737908	0.265063	small	intracellular proteome	FklB
-0.16712	-0.59271	0.590222	6	0.678884	1	CP006659.2_prot_AHI33948.1_422	A_heat_30min	A_control_30min	heat stress/control (mid-exp. phase)	rots	median	none	none	1.5	0.05	1.12281	down	-1.12281	Cohen's d	-0.721598	0.482303	-1.32128	-0.121913	medium	intracellular proteome	CycA_1
-0.685732	-1.6183	0.180838	8	0.0172754	0.234556	CP006659.2_prot_AHI33949.1_423	A_heat_30min	A_control_30min	heat stress/control (mid-exp. phase)	rots	median	none	down	1.5	0.05	1.60852	down	-1.60852	Cohen's d	-0.676954	0.528591	-1.19081	-0.163097	medium	intracellular proteome	YtfE
0.318332	1.57507	0.167363	8	0.012744	0.180303	CP006659.2_prot_AHI33952.1_426	A_heat_30min	A_control_30min	heat stress/control (mid-exp. phase)	rots	median	none	none	1.5	0.05	1.24689	up	1.24689	Cohen's d	0.67391	0.267176	0.160178	1.18764	medium	intracellular proteome	QorB
0.1117	0.41279	0.703912	1	0.703912	1	CP006659.2_prot_AHI33953.1_427	A_heat_30min	A_control_30min	heat stress/control (mid-exp. phase)	rots	median	none	none	1.5	0.05	1.0805	up	1.0805	Cohen's d	0.256103	0.249314	-1.4812	1.99341	small	intracellular proteome	HxlR
-0.603609	-1.26439	0.264602	8	0.0719303	0.57945	CP006659.2_prot_AHI33954.1_428	A_heat_30min	A_control_30min	heat stress/control (mid-exp. phase)	rots	median	none	none	1.5	0.05	1.51951	down	-1.51951	Cohen's d	-0.784397	0.965185	-1.303	-0.265792	medium	intracellular proteome	CpdB
0.0940132	0.41604	0.701635	9	0.903182	1	CP006659.2_prot_AHI33955.2_429	A_heat_30min	A_control_30min	heat stress/control (mid-exp. phase)	rots	median	none	none	1.5	0.05	1.06734	up	1.06734	Cohen's d	0.0805506	0.466697	-0.389733	0.550835	negligible	intracellular proteome	CysQ
-0.0859444	0.728454	0.787386	2	0.844624	1	CP006659.2_prot_AHI33956.1_430	A_heat_30min	A_control_30min	heat stress/control (mid-exp. phase)	rots	median	none	none	1.5	0.05	1.06138	down	-1.06138	Cohen's d	0.443018	0.732949	-0.64245	1.52849	small	intracellular proteome	Kpn2146_0486
-0.52224	-2.67471	0.0599622	2	0.0244734	0.299903	CP006659.2_prot_AHI33957.1_431	A_heat_30min	A_control_30min	heat stress/control (mid-exp. phase)	rots	median	none	none	1.5	0.05	1.43618	down	-1.43618	Cohen's d	-2.02879	0.169566	-3.34853	-0.709048	large	intracellular proteome	Kpn2146_0487
-0.10583	-0.453785	0.676475	10	0.881578	1	CP006659.2_prot_AHI33958.1_432	A_heat_30min	A_control_30min	heat stress/control (mid-exp. phase)	rots	median	none	none	1.5	0.05	1.07611	down	-1.07611	Cohen's d	-0.17777	0.470753	-0.623816	0.268275	negligible	intracellular proteome	CorC_1
0.221592	0.701085	0.497986	9	0.495044	1	CP006659.2_prot_AHI33959.1_433	A_heat_30min	A_control_30min	heat stress/control (mid-exp. phase)	rots	median	none	none	1.5	0.05	1.16602	up	1.16602	Cohen's d	-0.00132344	0.658989	-0.471417	0.46877	negligible	intracellular proteome	MsrA
-0.0324422	-0.123223	0.905635	24	1	1	CP006659.2_prot_AHI33960.1_434	A_heat_30min	A_control_30min	heat stress/control (mid-exp. phase)	rots	median	none	none	1.5	0.05	1.02274	down	-1.02274	Cohen's d	-0.0509126	0.51413	-0.335669	0.233843	negligible	intracellular proteome	TamA
0.0537734	0.30917	0.768014	47	0.99997	1	CP006659.2_prot_AHI33961.1_435	A_heat_30min	A_control_30min	heat stress/control (mid-exp. phase)	rots	median	none	none	1.5	0.05	1.03798	up	1.03798	Cohen's d	-0.0402064	0.455359	-0.243038	0.162625	negligible	intracellular proteome	TamB
-0.0755343	0.14099	0.897376	2	0.94594	1	CP006659.2_prot_AHI33962.2_436	A_heat_30min	A_control_30min	heat stress/control (mid-exp. phase)	rots	median	none	none	1.5	0.05	1.05375	down	-1.05375	Cohen's d	-0.0680787	0.614329	-1.14078	1.00463	negligible	intracellular proteome	YtfP
-0.0292671	-0.175139	0.864021	15	0.999693	1	CP006659.2_prot_AHI33965.1_440	A_heat_30min	A_control_30min	heat stress/control (mid-exp. phase)	rots	median	none	none	1.5	0.05	1.02049	down	-1.02049	Cohen's d	-0.173317	0.399254	-0.535541	0.188908	negligible	intracellular proteome	Ppa_1
2.1642	1.19328	0.252224	1	0.252224	1	CP006659.2_prot_AHI33966.2_441	A_heat_30min	A_control_30min	heat stress/control (mid-exp. phase)	rots	median	none	none	1.5	0.05	4.48218	up	4.48218	Cohen's d	0.728093	0.724157	-1.05854	2.51473	medium	intracellular proteome	YtfQ_1
-0.0791383	-0.406986	0.70671	12	0.937207	1	CP006659.2_prot_AHI33971.1_445	A_heat_30min	A_control_30min	heat stress/control (mid-exp. phase)	rots	median	none	none	1.5	0.05	1.05639	down	-1.05639	Cohen's d	-0.222846	0.408228	-0.629396	0.183703	small	intracellular proteome	Fbp
0.00603632	-0.121684	0.922922	10	0.999866	1	CP006659.2_prot_AHI33972.1_446	A_heat_30min	A_control_30min	heat stress/control (mid-exp. phase)	rots	median	none	none	1.5	0.05	1.00419	up	1.00419	Cohen's d	-0.133466	0.637924	-0.579128	0.312197	negligible	intracellular proteome	Mpl
-0.42768	-0.838501	0.439716	3	0.410012	1	CP006659.2_prot_AHI33973.1_447	A_heat_30min	A_control_30min	heat stress/control (mid-exp. phase)	rots	median	none	none	1.5	0.05	1.34507	down	-1.34507	Cohen's d	-0.600389	0.595622	-1.46591	0.265131	medium	intracellular proteome	Kpn2146_0503
-0.0260703	-0.1381	0.894266	9	0.998847	1	CP006659.2_prot_AHI33975.1_449	A_heat_30min	A_control_30min	heat stress/control (mid-exp. phase)	rots	median	none	none	1.5	0.05	1.01823	down	-1.01823	Cohen's d	0.00206008	0.371465	-0.468033	0.472154	negligible	intracellular proteome	Kpn2146_0505
-0.061909	-0.25071	0.811654	18	0.998731	1	CP006659.2_prot_AHI33976.1_450	A_heat_30min	A_control_30min	heat stress/control (mid-exp. phase)	rots	median	none	none	1.5	0.05	1.04385	down	-1.04385	Cohen's d	-0.037054	0.441029	-0.366551	0.292443	negligible	intracellular proteome	Kpn2146_0506
0.538156	1.62857	0.151493	3	0.0618967	0.537554	CP006659.2_prot_AHI33977.1_451	A_heat_30min	A_control_30min	heat stress/control (mid-exp. phase)	rots	median	none	none	1.5	0.05	1.45211	up	1.45211	Cohen's d	1.1638	0.28839	0.248273	2.07932	large	intracellular proteome	CybC
-1.23339	-0.672796	0.52944	2	0.537463	1	CP006659.2_prot_AHI33980.1_453	A_heat_30min	A_control_30min	heat stress/control (mid-exp. phase)	rots	median	none	none	1.5	0.05	2.3512	down	-2.3512	Cohen's d	-0.616469	0.644258	-1.71404	0.481101	medium	intracellular proteome	Kpn2146_0510
0.208371	1.0336	0.354212	3	0.287515	1	CP006659.2_prot_AHI33984.1_457	A_heat_30min	A_control_30min	heat stress/control (mid-exp. phase)	rots	median	none	none	1.5	0.05	1.15538	up	1.15538	Cohen's d	0.516828	0.311677	-0.343846	1.3775	medium	intracellular proteome	Kpn2146_0514
0.143421	0.547224	0.617868	8	0.757357	1	CP006659.2_prot_AHI33985.1_458	A_heat_30min	A_control_30min	heat stress/control (mid-exp. phase)	rots	median	none	none	1.5	0.05	1.10452	up	1.10452	Cohen's d	0.0851384	0.444554	-0.414831	0.585108	negligible	intracellular proteome	SelA_1
0.335898	0.84389	0.422253	8	0.324003	1	CP006659.2_prot_AHI33986.1_459	A_heat_30min	A_control_30min	heat stress/control (mid-exp. phase)	rots	median	none	none	1.5	0.05	1.26216	up	1.26216	Cohen's d	0.27345	0.629079	-0.228623	0.775523	small	intracellular proteome	Kpn2146_0516
0.019077	0.0201417	0.984039	2	0.996593	1	CP006659.2_prot_AHI33987.1_460	A_heat_30min	A_control_30min	heat stress/control (mid-exp. phase)	rots	median	none	none	1.5	0.05	1.01331	up	1.01331	Cohen's d	-0.0404081	0.827959	-1.11291	1.03209	negligible	intracellular proteome	Pgl_1
0.0514577	0.172179	0.870347	5	0.982224	1	CP006659.2_prot_AHI33988.1_461	A_heat_30min	A_control_30min	heat stress/control (mid-exp. phase)	rots	median	none	none	1.5	0.05	1.03631	up	1.03631	Cohen's d	0.0921858	0.310007	-0.548324	0.732695	negligible	intracellular proteome	LicR
0.527796	0.556965	0.592373	1	0.592373	1	CP006659.2_prot_AHI33989.1_462	A_heat_30min	A_control_30min	heat stress/control (mid-exp. phase)	rots	median	none	none	1.5	0.05	1.44173	up	1.44173	Cohen's d	0.0696915	0.545271	-1.66106	1.80044	negligible	intracellular proteome	RelB
1.19079	1.42592	0.20924	4	0.0854275	0.63876	CP006659.2_prot_AHI33992.1_465	A_heat_30min	A_control_30min	heat stress/control (mid-exp. phase)	rots	median	none	none	1.5	0.05	2.28278	up	2.28278	Cohen's d	0.703317	1.05111	-0.0407237	1.44736	medium	intracellular proteome	NrdD
-0.138143	-0.167032	0.87226	4	0.972544	1	CP006659.2_prot_AHI33993.1_466	A_heat_30min	A_control_30min	heat stress/control (mid-exp. phase)	rots	median	none	none	1.5	0.05	1.10049	down	-1.10049	Cohen's d	-0.507923	0.68932	-1.24153	0.225679	medium	intracellular proteome	Kpn2146_0523
0.591907	1.97201	0.0859106	8	0.00082	0.0232497	CP006659.2_prot_AHI33997.1_470	A_heat_30min	A_control_30min	heat stress/control (mid-exp. phase)	rots	median	up	up	1.5	0.05	1.50724	up	1.50724	Cohen's d	1.32344	0.322065	0.771698	1.87518	large	intracellular proteome	TreA_1
1.46463	2.96408	0.0199539	2	0.00475635	0.0912788	CP006659.2_prot_AHI33998.1_471	A_heat_30min	A_control_30min	heat stress/control (mid-exp. phase)	rots	median	none	up	1.5	0.05	2.75992	up	2.75992	Cohen's d	1.82543	0.473105	0.54909	3.10177	large	intracellular proteome	TreB
-0.0768997	-0.0735952	0.941166	10	0.999967	1	CP006659.2_prot_AHI33999.1_472	A_heat_30min	A_control_30min	heat stress/control (mid-exp. phase)	rots	median	none	none	1.5	0.05	1.05475	down	-1.05475	Cohen's d	-0.235691	0.62724	-0.682401	0.211018	small	intracellular proteome	TreR
0.0397862	0.158422	0.880682	5	0.985908	1	CP006659.2_prot_AHI34001.1_474	A_heat_30min	A_control_30min	heat stress/control (mid-exp. phase)	rots	median	none	none	1.5	0.05	1.02796	up	1.02796	Cohen's d	0.202366	0.172763	-0.43944	0.844172	small	intracellular proteome	RidA_2
0.138718	0.456034	0.67534	5	0.802803	1	CP006659.2_prot_AHI34002.1_475	A_heat_30min	A_control_30min	heat stress/control (mid-exp. phase)	rots	median	none	none	1.5	0.05	1.10093	up	1.10093	Cohen's d	0.350052	0.320479	-0.295002	0.995106	small	intracellular proteome	PyrI
0.298687	1.4162	0.195317	15	0.00363118	0.0777879	CP006659.2_prot_AHI34003.1_476	A_heat_30min	A_control_30min	heat stress/control (mid-exp. phase)	rots	median	none	none	1.5	0.05	1.23002	up	1.23002	Cohen's d	0.685394	0.325776	0.313384	1.0574	medium	intracellular proteome	PyrB
1.16988	5.6611	0.00221989	1	0.00221989	0.0517736	CP006659.2_prot_AHI34006.1_478	A_heat_30min	A_control_30min	heat stress/control (mid-exp. phase)	rots	median	none	up	1.5	0.05	2.24993	up	2.24993	Cohen's d	3.45419	0.227248	0.723154	6.18523	large	intracellular proteome	FrlB_1
0.12037	0.150473	0.879652	11	0.999183	1	CP006659.2_prot_AHI34010.1_482	A_heat_30min	A_control_30min	heat stress/control (mid-exp. phase)	rots	median	none	none	1.5	0.05	1.08701	up	1.08701	Cohen's d	0.0023967	0.44525	-0.421432	0.426226	negligible	intracellular proteome	YurK
0.232875	0.928174	0.409114	6	0.319871	1	CP006659.2_prot_AHI34011.1_483	A_heat_30min	A_control_30min	heat stress/control (mid-exp. phase)	rots	median	none	none	1.5	0.05	1.17517	up	1.17517	Cohen's d	0.50605	0.352728	-0.0842495	1.09635	medium	intracellular proteome	ArgI
-0.22976	-0.449304	0.652487	5	0.768679	1	CP006659.2_prot_AHI34012.1_484	A_heat_30min	A_control_30min	heat stress/control (mid-exp. phase)	rots	median	none	none	1.5	0.05	1.17264	down	-1.17264	Cohen's d	-0.230115	1.22862	-0.8724	0.41217	small	intracellular proteome	RraB
-0.496148	-1.62731	0.158247	8	0.0102029	0.156951	CP006659.2_prot_AHI34013.1_485	A_heat_30min	A_control_30min	heat stress/control (mid-exp. phase)	rots	median	none	none	1.5	0.05	1.41044	down	-1.41044	Cohen's d	-1.03001	0.391441	-1.56185	-0.498159	large	intracellular proteome	Kpn2146_0543
0.133825	0.575506	0.587115	7	0.684884	1	CP006659.2_prot_AHI34014.1_486	A_heat_30min	A_control_30min	heat stress/control (mid-exp. phase)	rots	median	none	none	1.5	0.05	1.0972	up	1.0972	Cohen's d	0.33649	0.309818	-0.203115	0.876095	small	intracellular proteome	Kpn2146_0544
0.100149	0.450058	0.668194	57	0.995704	1	CP006659.2_prot_AHI34015.1_487	A_heat_30min	A_control_30min	heat stress/control (mid-exp. phase)	rots	median	none	none	1.5	0.05	1.07188	up	1.07188	Cohen's d	0.158518	0.425397	-0.0258287	0.342865	negligible	intracellular proteome	ValS
0.00950063	0.0677423	0.942564	5	0.998265	1	CP006659.2_prot_AHI34016.1_488	A_heat_30min	A_control_30min	heat stress/control (mid-exp. phase)	rots	median	none	none	1.5	0.05	1.00661	up	1.00661	Cohen's d	0.0494243	0.355535	-0.590843	0.689692	negligible	intracellular proteome	HolC
0.12097	0.437955	0.687548	23	0.970498	1	CP006659.2_prot_AHI34017.1_489	A_heat_30min	A_control_30min	heat stress/control (mid-exp. phase)	rots	median	none	none	1.5	0.05	1.08747	up	1.08747	Cohen's d	-0.169575	0.535623	-0.461013	0.121863	negligible	intracellular proteome	PepA
0.272373	1.03026	0.355468	23	0.0760377	0.602469	CP006659.2_prot_AHI34018.1_491	A_heat_30min	A_control_30min	heat stress/control (mid-exp. phase)	rots	median	none	none	1.5	0.05	1.20779	up	1.20779	Cohen's d	0.32574	0.484569	0.0329016	0.618578	small	intracellular proteome	Kpn2146_0549
0.412654	0.730156	0.497076	1	0.497076	1	CP006659.2_prot_AHI34019.1_492	A_heat_30min	A_control_30min	heat stress/control (mid-exp. phase)	rots	median	none	none	1.5	0.05	1.33113	up	1.33113	Cohen's d	0.704915	0.51378	-1.07824	2.48807	medium	intracellular proteome	IolI
-0.127257	-0.410818	0.694499	9	0.89431	1	CP006659.2_prot_AHI34020.1_493	A_heat_30min	A_control_30min	heat stress/control (mid-exp. phase)	rots	median	none	none	1.5	0.05	1.09222	down	-1.09222	Cohen's d	-0.152797	0.485559	-0.623576	0.317982	negligible	intracellular proteome	IolA
-0.309397	-0.567784	0.619341	4	0.696878	1	CP006659.2_prot_AHI34021.1_494	A_heat_30min	A_control_30min	heat stress/control (mid-exp. phase)	rots	median	none	none	1.5	0.05	1.23919	down	-1.23919	Cohen's d	-0.567674	0.49011	-1.30413	0.168777	medium	intracellular proteome	IolB
0.0807398	0.357339	0.74783	10	0.957509	1	CP006659.2_prot_AHI34023.1_496	A_heat_30min	A_control_30min	heat stress/control (mid-exp. phase)	rots	median	none	none	1.5	0.05	1.05756	up	1.05756	Cohen's d	-0.173626	0.397571	-0.619631	0.272379	negligible	intracellular proteome	YbbH_1
0.0346378	0.0903145	0.930668	14	0.999996	1	CP006659.2_prot_AHI34024.1_497	A_heat_30min	A_control_30min	heat stress/control (mid-exp. phase)	rots	median	none	none	1.5	0.05	1.0243	up	1.0243	Cohen's d	0.203558	0.38794	-0.171929	0.579045	small	intracellular proteome	IolC
0.0866782	0.0845418	0.929433	13	0.99999	1	CP006659.2_prot_AHI34026.1_498	A_heat_30min	A_control_30min	heat stress/control (mid-exp. phase)	rots	median	none	none	1.5	0.05	1.06192	up	1.06192	Cohen's d	0.0180791	0.646362	-0.370924	0.407082	negligible	intracellular proteome	IolD
0.389969	0.975629	0.369411	5	0.266053	1	CP006659.2_prot_AHI34027.1_499	A_heat_30min	A_control_30min	heat stress/control (mid-exp. phase)	rots	median	none	none	1.5	0.05	1.31037	up	1.31037	Cohen's d	-0.085894	0.500382	-0.726359	0.554571	negligible	intracellular proteome	IolG
0.23754	0.131972	0.904244	4	0.986137	1	CP006659.2_prot_AHI34028.1_500	A_heat_30min	A_control_30min	heat stress/control (mid-exp. phase)	rots	median	none	none	1.5	0.05	1.17898	up	1.17898	Cohen's d	0.389103	0.582395	-0.33975	1.11796	small	intracellular proteome	Kpn2146_0559
0.0862276	0.50062	0.639235	7	0.782036	1	CP006659.2_prot_AHI34029.1_501	A_heat_30min	A_control_30min	heat stress/control (mid-exp. phase)	rots	median	none	none	1.5	0.05	1.06159	up	1.06159	Cohen's d	-0.0470497	0.36852	-0.58295	0.488851	negligible	intracellular proteome	IolE_1
-0.6822	-0.431748	0.665706	3	0.739459	1	CP006659.2_prot_AHI34030.1_502	A_heat_30min	A_control_30min	heat stress/control (mid-exp. phase)	rots	median	none	none	1.5	0.05	1.60458	down	-1.60458	Cohen's d	-0.0857794	0.834814	-0.932824	0.761265	negligible	intracellular proteome	UgpB_1
-0.691211	-1.94035	0.0784502	11	7.61e-05	0.00319062	CP006659.2_prot_AHI34035.1_507	A_heat_30min	A_control_30min	heat stress/control (mid-exp. phase)	rots	median	down	down	1.5	0.05	1.61464	down	-1.61464	Cohen's d	-1.06285	0.434495	-1.51562	-0.610088	large	intracellular proteome	Ahr
-0.23757	-1.23183	0.251999	9	0.0505007	0.483603	CP006659.2_prot_AHI34036.1_508	A_heat_30min	A_control_30min	heat stress/control (mid-exp. phase)	rots	median	none	none	1.5	0.05	1.17901	down	-1.17901	Cohen's d	-0.460979	0.637759	-0.937275	0.0153171	small	intracellular proteome	DauA_1
0.678314	1.27758	0.234365	4	0.109891	0.756678	CP006659.2_prot_AHI34037.1_509	A_heat_30min	A_control_30min	heat stress/control (mid-exp. phase)	rots	median	none	none	1.5	0.05	1.60027	up	1.60027	Cohen's d	0.933631	0.512023	0.173259	1.694	large	intracellular proteome	Can_1
-0.320149	-0.292313	0.766566	3	0.861966	1	CP006659.2_prot_AHI34038.1_510	A_heat_30min	A_control_30min	heat stress/control (mid-exp. phase)	rots	median	none	none	1.5	0.05	1.24846	down	-1.24846	Cohen's d	-0.671162	0.748158	-1.54133	0.199003	medium	intracellular proteome	Kpn2146_0570
0.0491559	0.175498	0.866877	15	0.999736	1	CP006659.2_prot_AHI34039.1_511	A_heat_30min	A_control_30min	heat stress/control (mid-exp. phase)	rots	median	none	none	1.5	0.05	1.03466	up	1.03466	Cohen's d	0.15907	0.299682	-0.203047	0.521188	negligible	intracellular proteome	HaeIIIM
-0.0146652	-0.0939853	0.923916	10	0.999874	1	CP006659.2_prot_AHI34040.2_512	A_heat_30min	A_control_30min	heat stress/control (mid-exp. phase)	rots	median	none	none	1.5	0.05	1.01022	down	-1.01022	Cohen's d	-0.0501072	0.476943	-0.495344	0.39513	negligible	intracellular proteome	Kpn2146_0572
-0.335229	-0.448969	0.666708	3	0.740795	1	CP006659.2_prot_AHI34041.1_513	A_heat_30min	A_control_30min	heat stress/control (mid-exp. phase)	rots	median	none	none	1.5	0.05	1.26158	down	-1.26158	Cohen's d	-0.464881	0.705813	-1.3229	0.393133	small	intracellular proteome	Kpn2146_0573
0.237394	1.24055	0.261323	2	0.208079	1	CP006659.2_prot_AHI34048.2_521	A_heat_30min	A_control_30min	heat stress/control (mid-exp. phase)	rots	median	none	none	1.5	0.05	1.17886	up	1.17886	Cohen's d	1.07404	0.147027	-0.0730652	2.22115	large	intracellular proteome	Kpn2146_0580
-0.210781	-0.6622	0.572719	4	0.622151	1	CP006659.2_prot_AHI34051.1_526	A_heat_30min	A_control_30min	heat stress/control (mid-exp. phase)	rots	median	none	none	1.5	0.05	1.15731	down	-1.15731	Cohen's d	-0.320247	0.731193	-1.04691	0.406419	small	intracellular proteome	Kpn2146_0583
0.0205561	0.080958	0.938075	17	1	1	CP006659.2_prot_AHI34052.1_530	A_heat_30min	A_control_30min	heat stress/control (mid-exp. phase)	rots	median	none	none	1.5	0.05	1.01435	up	1.01435	Cohen's d	-0.0804953	0.366166	-0.419827	0.258836	negligible	intracellular proteome	Kpn2146_0584
0.0440942	0.181539	0.862631	31	0.999999	1	CP006659.2_prot_AHI34053.1_531	A_heat_30min	A_control_30min	heat stress/control (mid-exp. phase)	rots	median	none	none	1.5	0.05	1.03104	up	1.03104	Cohen's d	0.0983553	0.440972	-0.151942	0.348653	negligible	intracellular proteome	Kpn2146_0585
-0.339006	-0.869187	0.430116	9	0.332422	1	CP006659.2_prot_AHI34055.2_533	A_heat_30min	A_control_30min	heat stress/control (mid-exp. phase)	rots	median	none	none	1.5	0.05	1.26489	down	-1.26489	Cohen's d	-0.363869	0.785655	-0.837837	0.110098	small	intracellular proteome	Kpn2146_0587
-2.58029	-5.33223	0.0024746	7	1.3e-09	1.64e-07	CP006659.2_prot_AHI34057.1_535	A_heat_30min	A_control_30min	heat stress/control (mid-exp. phase)	rots	median	down	down	1.5	0.05	5.98059	down	-5.98059	Cohen's d	-2.49955	0.503619	-3.21463	-1.78448	large	intracellular proteome	Kpn2146_0589
0.0392751	0.15381	0.887661	4	0.979726	1	CP006659.2_prot_AHI34074.1_552	A_heat_30min	A_control_30min	heat stress/control (mid-exp. phase)	rots	median	none	none	1.5	0.05	1.0276	up	1.0276	Cohen's d	0.66168	0.62091	-0.079867	1.40323	medium	intracellular proteome	XynB_1
-0.00556377	0.0506745	0.967887	4	0.99903	1	CP006659.2_prot_AHI34087.1_565	A_heat_30min	A_control_30min	heat stress/control (mid-exp. phase)	rots	median	none	none	1.5	0.05	1.00386	down	-1.00386	Cohen's d	-0.0376682	0.354838	-0.759785	0.684448	negligible	intracellular proteome	YcgE_1
0.204444	1.29045	0.232397	10	0.0297295	0.339833	CP006659.2_prot_AHI34088.1_566	A_heat_30min	A_control_30min	heat stress/control (mid-exp. phase)	rots	median	none	none	1.5	0.05	1.15224	up	1.15224	Cohen's d	0.722069	0.246307	0.262625	1.18151	medium	intracellular proteome	Blc_2
0.299301	0.71258	0.513806	3	0.520704	1	CP006659.2_prot_AHI34091.1_569	A_heat_30min	A_control_30min	heat stress/control (mid-exp. phase)	rots	median	none	none	1.5	0.05	1.23055	up	1.23055	Cohen's d	0.140166	0.502767	-0.707528	0.98786	negligible	intracellular proteome	CusB_1
-0.401168	-0.662638	0.53495	3	0.55234	1	CP006659.2_prot_AHI34094.1_572	A_heat_30min	A_control_30min	heat stress/control (mid-exp. phase)	rots	median	none	none	1.5	0.05	1.32058	down	-1.32058	Cohen's d	-0.450638	0.662296	-1.30797	0.406696	small	intracellular proteome	CusR_1
0.406786	0.959822	0.413001	4	0.354531	1	CP006659.2_prot_AHI34097.1_575	A_heat_30min	A_control_30min	heat stress/control (mid-exp. phase)	rots	median	none	none	1.5	0.05	1.32573	up	1.32573	Cohen's d	0.366494	0.375836	-0.361594	1.09458	small	intracellular proteome	Kpn2146_0632
-0.367453	-0.105802	0.911835	3	0.978051	1	CP006659.2_prot_AHI34104.1_581	A_heat_30min	A_control_30min	heat stress/control (mid-exp. phase)	rots	median	none	none	1.5	0.05	1.29007	down	-1.29007	Cohen's d	0.193349	0.904469	-0.655282	1.04198	negligible	intracellular proteome	TrpS2
0.87163	0.390553	0.734601	2	0.787349	1	CP006659.2_prot_AHI34110.1_587	A_heat_30min	A_control_30min	heat stress/control (mid-exp. phase)	rots	median	none	none	1.5	0.05	1.82973	up	1.82973	Cohen's d	0.0417561	0.899658	-1.03075	1.11427	negligible	intracellular proteome	SyrM1
0.0589261	0.246548	0.816905	10	0.989993	1	CP006659.2_prot_AHI34112.1_589	A_heat_30min	A_control_30min	heat stress/control (mid-exp. phase)	rots	median	none	none	1.5	0.05	1.04169	up	1.04169	Cohen's d	0.14543	0.48471	-0.300325	0.591185	negligible	intracellular proteome	YjiR_1
-1.84402	-0.435264	0.765973	2	0.821919	1	CP006659.2_prot_AHI34114.1_591	A_heat_30min	A_control_30min	heat stress/control (mid-exp. phase)	rots	median	none	none	1.5	0.05	3.59008	down	-3.59008	Cohen's d	-0.0303634	0.936935	-1.10282	1.04209	negligible	intracellular proteome	SlyA_1
-0.142446	-0.534222	0.627077	3	0.686512	1	CP006659.2_prot_AHI34120.1_597	A_heat_30min	A_control_30min	heat stress/control (mid-exp. phase)	rots	median	none	none	1.5	0.05	1.10377	down	-1.10377	Cohen's d	-0.123177	0.187693	-0.970635	0.72428	negligible	intracellular proteome	Kpn2146_0659
0.946135	0.852299	0.438925	4	0.397087	1	CP006659.2_prot_AHI34122.1_599	A_heat_30min	A_control_30min	heat stress/control (mid-exp. phase)	rots	median	none	none	1.5	0.05	1.9267	up	1.9267	Cohen's d	0.488126	0.916008	-0.2446	1.22085	small	intracellular proteome	Kpn2146_0661
0.755556	1.75407	0.120236	21	8.37e-06	0.000457	CP006659.2_prot_AHI34126.1_603	A_heat_30min	A_control_30min	heat stress/control (mid-exp. phase)	rots	median	up	up	1.5	0.05	1.68828	up	1.68828	Cohen's d	0.803268	0.628301	0.486571	1.11997	large	intracellular proteome	Sad_1
0.159656	0.250614	0.80685	7	0.970434	1	CP006659.2_prot_AHI34127.1_604	A_heat_30min	A_control_30min	heat stress/control (mid-exp. phase)	rots	median	none	none	1.5	0.05	1.11702	up	1.11702	Cohen's d	-0.176495	0.69499	-0.713363	0.360374	negligible	intracellular proteome	Kpn2146_0666
-0.0873584	-0.57973	0.574874	5	0.638305	1	CP006659.2_prot_AHI34128.1_605	A_heat_30min	A_control_30min	heat stress/control (mid-exp. phase)	rots	median	none	none	1.5	0.05	1.06242	down	-1.06242	Cohen's d	0.127931	0.698013	-0.512893	0.768756	negligible	intracellular proteome	YjiA
0.301429	0.698499	0.492257	3	0.488387	1	CP006659.2_prot_AHI34131.1_608	A_heat_30min	A_control_30min	heat stress/control (mid-exp. phase)	rots	median	none	none	1.5	0.05	1.23236	up	1.23236	Cohen's d	0.515396	0.575786	-0.345201	1.37599	medium	intracellular proteome	Kpn2146_0670
-1.45047	-2.80787	0.0572908	4	0.00400883	0.082811	CP006659.2_prot_AHI34132.1_609	A_heat_30min	A_control_30min	heat stress/control (mid-exp. phase)	rots	median	none	down	1.5	0.05	2.73297	down	-2.73297	Cohen's d	-1.62583	0.547998	-2.45867	-0.792987	large	intracellular proteome	Kpn2146_0671
0.640079	1.36747	0.216596	1	0.216596	1	CP006659.2_prot_AHI34141.1_618	A_heat_30min	A_control_30min	heat stress/control (mid-exp. phase)	rots	median	none	none	1.5	0.05	1.55841	up	1.55841	Cohen's d	0.992522	0.349741	-0.841142	2.82619	large	intracellular proteome	BetB_1
0.122158	0.592515	0.589511	3	0.632832	1	CP006659.2_prot_AHI34144.1_621	A_heat_30min	A_control_30min	heat stress/control (mid-exp. phase)	rots	median	none	none	1.5	0.05	1.08836	up	1.08836	Cohen's d	-0.0587968	0.466912	-0.905635	0.788041	negligible	intracellular proteome	BadR
0.323404	1.13147	0.314346	7	0.145394	0.914084	CP006659.2_prot_AHI34147.1_624	A_heat_30min	A_control_30min	heat stress/control (mid-exp. phase)	rots	median	none	none	1.5	0.05	1.25128	up	1.25128	Cohen's d	0.647077	0.489451	0.0974073	1.19675	medium	intracellular proteome	ComC
-0.272325	-0.865213	0.399173	9	0.264842	1	CP006659.2_prot_AHI34149.1_626	A_heat_30min	A_control_30min	heat stress/control (mid-exp. phase)	rots	median	none	none	1.5	0.05	1.20775	down	-1.20775	Cohen's d	-0.392196	0.536418	-0.866787	0.0823955	small	intracellular proteome	Dan
0.0719933	0.437603	0.661725	4	0.760419	1	CP006659.2_prot_AHI34150.1_627	A_heat_30min	A_control_30min	heat stress/control (mid-exp. phase)	rots	median	none	none	1.5	0.05	1.05117	up	1.05117	Cohen's d	0.308483	0.198467	-0.417851	1.03482	small	intracellular proteome	TdcF
0.065338	0.15377	0.881921	9	0.998085	1	CP006659.2_prot_AHI34154.1_631	A_heat_30min	A_control_30min	heat stress/control (mid-exp. phase)	rots	median	none	none	1.5	0.05	1.04633	up	1.04633	Cohen's d	-0.0835621	0.419077	-0.553861	0.386736	negligible	intracellular proteome	YbbH_2
0.110728	0.681274	0.559068	6	0.618941	1	CP006659.2_prot_AHI34155.1_632	A_heat_30min	A_control_30min	heat stress/control (mid-exp. phase)	rots	median	none	none	1.5	0.05	1.07977	up	1.07977	Cohen's d	0.490957	0.792116	-0.0988044	1.08072	small	intracellular proteome	Kpn2146_0694
-0.130123	-0.533767	0.627873	2	0.661021	1	CP006659.2_prot_AHI34156.1_633	A_heat_30min	A_control_30min	heat stress/control (mid-exp. phase)	rots	median	none	none	1.5	0.05	1.09439	down	-1.09439	Cohen's d	-0.327242	0.217412	-1.40679	0.752305	small	intracellular proteome	Kpn2146_0695
0.243043	0.435952	0.679648	1	0.679648	1	CP006659.2_prot_AHI34167.1_644	A_heat_30min	A_control_30min	heat stress/control (mid-exp. phase)	rots	median	none	none	1.5	0.05	1.18349	up	1.18349	Cohen's d	0.527239	0.462036	-1.23279	2.28727	medium	intracellular proteome	FrlB_2
0.0903733	0.064959	0.951502	2	0.982135	1	CP006659.2_prot_AHI34168.1_645	A_heat_30min	A_control_30min	heat stress/control (mid-exp. phase)	rots	median	none	none	1.5	0.05	1.06465	up	1.06465	Cohen's d	-0.336563	1.01182	-1.41652	0.743396	small	intracellular proteome	Kpn2146_0707
-0.278581	-0.947247	0.396407	22	0.160177	0.975223	CP006659.2_prot_AHI34169.1_646	A_heat_30min	A_control_30min	heat stress/control (mid-exp. phase)	rots	median	none	none	1.5	0.05	1.213	down	-1.213	Cohen's d	-0.492451	0.675253	-0.794473	-0.19043	small	intracellular proteome	Kpn2146_0708
-0.0555597	-0.244026	0.818767	5	0.955482	1	CP006659.2_prot_AHI34170.1_647	A_heat_30min	A_control_30min	heat stress/control (mid-exp. phase)	rots	median	none	none	1.5	0.05	1.03926	down	-1.03926	Cohen's d	-0.058562	0.309853	-0.698869	0.581745	negligible	intracellular proteome	Kpn2146_0709
0.190973	0.394543	0.709218	7	0.8856	1	CP006659.2_prot_AHI34171.2_648	A_heat_30min	A_control_30min	heat stress/control (mid-exp. phase)	rots	median	none	none	1.5	0.05	1.14153	up	1.14153	Cohen's d	0.0599579	0.421164	-0.475989	0.595905	negligible	intracellular proteome	DnaC_1
0.262414	1.427	0.197767	6	0.0423361	0.423265	CP006659.2_prot_AHI34172.1_649	A_heat_30min	A_control_30min	heat stress/control (mid-exp. phase)	rots	median	none	none	1.5	0.05	1.19948	up	1.19948	Cohen's d	0.692403	0.207816	0.0941718	1.29063	medium	intracellular proteome	DnaT
0.241064	0.193428	0.845201	1	0.845201	1	CP006659.2_prot_AHI34180.1_656	A_heat_30min	A_control_30min	heat stress/control (mid-exp. phase)	rots	median	none	none	1.5	0.05	1.18186	up	1.18186	Cohen's d	-0.111442	1.25044	-1.84301	1.62013	negligible	intracellular proteome	Kpn2146_0719
3.36777	1.27718	0.218109	1	0.218109	1	CP006659.2_prot_AHI34181.1_657	A_heat_30min	A_control_30min	heat stress/control (mid-exp. phase)	rots	median	none	none	1.5	0.05	10.3229	up	10.3229	Cohen's d	0.143763	0.886309	-1.5887	1.87623	negligible	intracellular proteome	LicC_2
-0.715008	-2.30988	0.0464787	7	0.000146	0.00547651	CP006659.2_prot_AHI34182.1_658	A_heat_30min	A_control_30min	heat stress/control (mid-exp. phase)	rots	median	down	down	1.5	0.05	1.64149	down	-1.64149	Cohen's d	-1.17993	0.420591	-1.76051	-0.599348	large	intracellular proteome	FhuF
0.0762603	0.467978	0.657711	10	0.853091	1	CP006659.2_prot_AHI34186.1_661	A_heat_30min	A_control_30min	heat stress/control (mid-exp. phase)	rots	median	none	none	1.5	0.05	1.05428	up	1.05428	Cohen's d	0.243804	0.368922	-0.203014	0.690621	small	intracellular proteome	RsmC
0.252074	0.920698	0.411675	4	0.352384	1	CP006659.2_prot_AHI34187.1_662	A_heat_30min	A_control_30min	heat stress/control (mid-exp. phase)	rots	median	none	none	1.5	0.05	1.19092	up	1.19092	Cohen's d	0.686052	0.244288	-0.0569369	1.42904	medium	intracellular proteome	HolD
-0.813522	-1.38892	0.201253	3	0.105206	0.733143	CP006659.2_prot_AHI34188.1_663	A_heat_30min	A_control_30min	heat stress/control (mid-exp. phase)	rots	median	none	none	1.5	0.05	1.7575	down	-1.7575	Cohen's d	-1.04085	0.401965	-1.94301	-0.138687	large	intracellular proteome	MshD
0.0630526	0.249346	0.814845	3	0.909848	1	CP006659.2_prot_AHI34189.1_664	A_heat_30min	A_control_30min	heat stress/control (mid-exp. phase)	rots	median	none	none	1.5	0.05	1.04467	up	1.04467	Cohen's d	0.256626	0.19144	-0.593507	1.10676	small	intracellular proteome	YjjG
0.0473656	0.240115	0.802707	18	0.998182	1	CP006659.2_prot_AHI34190.1_665	A_heat_30min	A_control_30min	heat stress/control (mid-exp. phase)	rots	median	none	none	1.5	0.05	1.03338	up	1.03338	Cohen's d	-0.237034	0.555989	-0.567658	0.0935892	small	intracellular proteome	PrfC
0.442473	1.24233	0.266849	9	0.0632511	0.543489	CP006659.2_prot_AHI34191.1_666	A_heat_30min	A_control_30min	heat stress/control (mid-exp. phase)	rots	median	none	none	1.5	0.05	1.35893	up	1.35893	Cohen's d	0.803565	0.395255	0.314868	1.29226	large	intracellular proteome	OsmY_1
-0.344751	-0.579799	0.585045	8	0.691462	1	CP006659.2_prot_AHI34193.1_668	A_heat_30min	A_control_30min	heat stress/control (mid-exp. phase)	rots	median	none	none	1.5	0.05	1.26993	down	-1.26993	Cohen's d	-0.358883	0.406426	-0.862633	0.144867	small	intracellular proteome	Kpn2146_0735
-0.2209	-0.597594	0.585904	8	0.693265	1	CP006659.2_prot_AHI34194.1_669	A_heat_30min	A_control_30min	heat stress/control (mid-exp. phase)	rots	median	none	none	1.5	0.05	1.16546	down	-1.16546	Cohen's d	-0.234993	0.419436	-0.736458	0.266472	small	intracellular proteome	YjjV
-0.835655	-0.306529	0.780726	2	0.837646	1	CP006659.2_prot_AHI34195.1_670	A_heat_30min	A_control_30min	heat stress/control (mid-exp. phase)	rots	median	none	none	1.5	0.05	1.78467	down	-1.78467	Cohen's d	0.216932	0.594125	-0.858611	1.29247	small	intracellular proteome	NupX
0.147515	0.471194	0.663563	13	0.891909	1	CP006659.2_prot_AHI34196.2_671	A_heat_30min	A_control_30min	heat stress/control (mid-exp. phase)	rots	median	none	none	1.5	0.05	1.10766	up	1.10766	Cohen's d	0.050233	0.431796	-0.338824	0.43929	negligible	intracellular proteome	DeoC_1
0.122932	0.458343	0.671771	24	0.960325	1	CP006659.2_prot_AHI34197.1_672	A_heat_30min	A_control_30min	heat stress/control (mid-exp. phase)	rots	median	none	none	1.5	0.05	1.08895	up	1.08895	Cohen's d	0.231491	0.48435	-0.0541707	0.517153	small	intracellular proteome	DeoA
0.0152205	0.112437	0.903362	17	0.999991	1	CP006659.2_prot_AHI34198.1_673	A_heat_30min	A_control_30min	heat stress/control (mid-exp. phase)	rots	median	none	none	1.5	0.05	1.01061	up	1.01061	Cohen's d	-0.0250041	0.423153	-0.364212	0.314204	negligible	intracellular proteome	DeoB
0.115062	0.397747	0.704888	13	0.942521	1	CP006659.2_prot_AHI34199.1_674	A_heat_30min	A_control_30min	heat stress/control (mid-exp. phase)	rots	median	none	none	1.5	0.05	1.08302	up	1.08302	Cohen's d	0.408942	0.258109	0.0159018	0.801982	small	intracellular proteome	DeoD
-0.101982	-0.553936	0.6091	5	0.698163	1	CP006659.2_prot_AHI34200.1_675	A_heat_30min	A_control_30min	heat stress/control (mid-exp. phase)	rots	median	none	none	1.5	0.05	1.07325	down	-1.07325	Cohen's d	-0.121867	0.401419	-0.762631	0.518897	negligible	intracellular proteome	LplA
0.128989	0.470467	0.666199	6	0.808933	1	CP006659.2_prot_AHI34201.1_676	A_heat_30min	A_control_30min	heat stress/control (mid-exp. phase)	rots	median	none	none	1.5	0.05	1.09353	up	1.09353	Cohen's d	0.00288614	0.44663	-0.578187	0.583959	negligible	intracellular proteome	Kpn2146_0743
-0.150942	-0.470703	0.66386	12	0.883453	1	CP006659.2_prot_AHI34202.1_677	A_heat_30min	A_control_30min	heat stress/control (mid-exp. phase)	rots	median	none	none	1.5	0.05	1.11029	down	-1.11029	Cohen's d	-0.0939578	0.363441	-0.499475	0.311559	negligible	intracellular proteome	SerB
0.179126	0.429124	0.674974	12	0.899492	1	CP006659.2_prot_AHI34203.1_678	A_heat_30min	A_control_30min	heat stress/control (mid-exp. phase)	rots	median	none	none	1.5	0.05	1.1322	up	1.1322	Cohen's d	0.348795	0.399533	-0.0595685	0.757158	small	intracellular proteome	Kpn2146_0745
0.109192	0.346122	0.747524	17	0.986766	1	CP006659.2_prot_AHI34204.1_679	A_heat_30min	A_control_30min	heat stress/control (mid-exp. phase)	rots	median	none	none	1.5	0.05	1.07862	up	1.07862	Cohen's d	0.0406476	0.52266	-0.298582	0.379877	negligible	intracellular proteome	NadR
0.140414	0.488845	0.650331	37	0.970294	1	CP006659.2_prot_AHI34205.1_680	A_heat_30min	A_control_30min	heat stress/control (mid-exp. phase)	rots	median	none	none	1.5	0.05	1.10222	up	1.10222	Cohen's d	0.284322	0.354336	0.0543864	0.514258	small	intracellular proteome	YjjK
0.0998019	0.291155	0.775152	32	0.999693	1	CP006659.2_prot_AHI34206.1_681	A_heat_30min	A_control_30min	heat stress/control (mid-exp. phase)	rots	median	none	none	1.5	0.05	1.07163	up	1.07163	Cohen's d	-0.0840875	0.505029	-0.330365	0.16219	negligible	intracellular proteome	Slt
0.170781	0.657959	0.552472	5	0.597664	1	CP006659.2_prot_AHI34207.1_682	A_heat_30min	A_control_30min	heat stress/control (mid-exp. phase)	rots	median	none	none	1.5	0.05	1.12567	up	1.12567	Cohen's d	0.0639904	0.322639	-0.576343	0.704324	negligible	intracellular proteome	TrpR
0.0154562	0.0211466	0.986399	4	0.999884	1	CP006659.2_prot_AHI34208.1_683	A_heat_30min	A_control_30min	heat stress/control (mid-exp. phase)	rots	median	none	none	1.5	0.05	1.01077	up	1.01077	Cohen's d	0.0106622	0.399181	-0.711395	0.73272	negligible	intracellular proteome	YjjX
-0.0443157	-0.216453	0.829342	15	0.998524	1	CP006659.2_prot_AHI34209.1_684	A_heat_30min	A_control_30min	heat stress/control (mid-exp. phase)	rots	median	none	none	1.5	0.05	1.03119	down	-1.03119	Cohen's d	0.12946	0.817526	-0.232465	0.491385	negligible	intracellular proteome	PspB_1
0.0444862	0.280591	0.78388	14	0.991282	1	CP006659.2_prot_AHI34210.1_685	A_heat_30min	A_control_30min	heat stress/control (mid-exp. phase)	rots	median	none	none	1.5	0.05	1.03132	up	1.03132	Cohen's d	0.181498	0.354	-0.193791	0.556786	negligible	intracellular proteome	Rob_1
0.291062	1.56933	0.162958	3	0.0710115	0.576601	CP006659.2_prot_AHI34211.1_686	A_heat_30min	A_control_30min	heat stress/control (mid-exp. phase)	rots	median	none	none	1.5	0.05	1.22354	up	1.22354	Cohen's d	1.03008	0.245068	0.129027	1.93114	large	intracellular proteome	Kpn2146_0753
0.0483137	0.0986474	0.923088	2	0.964637	1	CP006659.2_prot_AHI34213.1_688	A_heat_30min	A_control_30min	heat stress/control (mid-exp. phase)	rots	median	none	none	1.5	0.05	1.03406	up	1.03406	Cohen's d	0.344285	0.403375	-0.736023	1.42459	small	intracellular proteome	CreC
0.155937	0.534046	0.616002	16	0.830402	1	CP006659.2_prot_AHI34215.1_690	A_heat_30min	A_control_30min	heat stress/control (mid-exp. phase)	rots	median	none	none	1.5	0.05	1.11414	up	1.11414	Cohen's d	0.127824	0.414385	-0.222369	0.478017	negligible	intracellular proteome	ArcA
0.0200366	0.0875539	0.93467	4	0.994483	1	CP006659.2_prot_AHI34216.1_691	A_heat_30min	A_control_30min	heat stress/control (mid-exp. phase)	rots	median	none	none	1.5	0.05	1.01399	up	1.01399	Cohen's d	-0.0552156	0.369285	-0.777406	0.666974	negligible	intracellular proteome	Kpn2146_0758
-0.104091	-0.380295	0.715022	37	0.997194	1	CP006659.2_prot_AHI34218.1_692	A_heat_30min	A_control_30min	heat stress/control (mid-exp. phase)	rots	median	none	none	1.5	0.05	1.07482	down	-1.07482	Cohen's d	-0.16297	0.399315	-0.392133	0.066192	negligible	intracellular proteome	ThrA
-0.0888859	-0.302435	0.777844	4	0.902367	1	CP006659.2_prot_AHI34219.1_693	A_heat_30min	A_control_30min	heat stress/control (mid-exp. phase)	rots	median	none	none	1.5	0.05	1.06355	down	-1.06355	Cohen's d	-0.351156	0.240677	-1.07875	0.37644	small	intracellular proteome	ThrB
-0.0498338	-0.148314	0.884678	23	0.999998	1	CP006659.2_prot_AHI34220.1_694	A_heat_30min	A_control_30min	heat stress/control (mid-exp. phase)	rots	median	none	none	1.5	0.05	1.03515	down	-1.03515	Cohen's d	0.0463329	0.451094	-0.244622	0.337287	negligible	intracellular proteome	ThrC
-0.0828564	-0.15111	0.880978	19	0.999981	1	CP006659.2_prot_AHI34222.1_696	A_heat_30min	A_control_30min	heat stress/control (mid-exp. phase)	rots	median	none	none	1.5	0.05	1.05911	down	-1.05911	Cohen's d	-0.0309792	0.480778	-0.351533	0.289574	negligible	intracellular proteome	Kpn2146_0764
0.470265	0.573366	0.583983	1	0.583983	1	CP006659.2_prot_AHI34223.1_697	A_heat_30min	A_control_30min	heat stress/control (mid-exp. phase)	rots	median	none	none	1.5	0.05	1.38536	up	1.38536	Cohen's d	0.366096	0.76618	-1.37857	2.11076	small	intracellular proteome	AlsT
0.0163475	0.0793184	0.919655	30	1	1	CP006659.2_prot_AHI34224.1_698	A_heat_30min	A_control_30min	heat stress/control (mid-exp. phase)	rots	median	none	none	1.5	0.05	1.0114	up	1.0114	Cohen's d	-0.0893162	0.445897	-0.343766	0.165134	negligible	intracellular proteome	TalB
0.0946161	0.540731	0.613086	10	0.771264	1	CP006659.2_prot_AHI34225.1_699	A_heat_30min	A_control_30min	heat stress/control (mid-exp. phase)	rots	median	none	none	1.5	0.05	1.06778	up	1.06778	Cohen's d	0.177117	0.617798	-0.268922	0.623156	negligible	intracellular proteome	Mog
0.0880217	0.231162	0.825953	3	0.919668	1	CP006659.2_prot_AHI34226.1_700	A_heat_30min	A_control_30min	heat stress/control (mid-exp. phase)	rots	median	none	none	1.5	0.05	1.06291	up	1.06291	Cohen's d	0.321655	0.315135	-0.530457	1.17377	small	intracellular proteome	ProP_2
0.827885	2.03388	0.0762808	57	6.87e-18	3.97e-15	CP006659.2_prot_AHI34230.1_704	A_heat_30min	A_control_30min	heat stress/control (mid-exp. phase)	rots	median	up	up	1.5	0.05	1.77508	up	1.77508	Cohen's d	0.936997	0.548249	0.743102	1.13089	large	intracellular proteome	DnaK_1
0.610626	1.75429	0.123254	14	0.000239	0.00823503	CP006659.2_prot_AHI34231.1_705	A_heat_30min	A_control_30min	heat stress/control (mid-exp. phase)	rots	median	up	up	1.5	0.05	1.52692	up	1.52692	Cohen's d	0.726208	0.385041	0.339542	1.11287	medium	intracellular proteome	DnaJ
0.0968637	0.635674	0.67646	2	0.719921	1	CP006659.2_prot_AHI34232.1_706	A_heat_30min	A_control_30min	heat stress/control (mid-exp. phase)	rots	median	none	none	1.5	0.05	1.06945	up	1.06945	Cohen's d	0.59079	0.110276	-0.504748	1.68633	medium	intracellular proteome	NhaA
0.359576	1.50331	0.167546	13	0.00247474	0.0568013	CP006659.2_prot_AHI34233.1_707	A_heat_30min	A_control_30min	heat stress/control (mid-exp. phase)	rots	median	none	none	1.5	0.05	1.28305	up	1.28305	Cohen's d	0.810318	0.459291	0.405674	1.21496	large	intracellular proteome	NhaR
-0.14226	-0.140631	0.887632	6	0.992946	1	CP006659.2_prot_AHI34235.1_708	A_heat_30min	A_control_30min	heat stress/control (mid-exp. phase)	rots	median	none	none	1.5	0.05	1.10363	down	-1.10363	Cohen's d	-0.375697	0.483284	-0.961873	0.21048	small	intracellular proteome	Kpn2146_0778
0.157125	0.408695	0.695204	12	0.924884	1	CP006659.2_prot_AHI34236.2_709	A_heat_30min	A_control_30min	heat stress/control (mid-exp. phase)	rots	median	none	none	1.5	0.05	1.11506	up	1.11506	Cohen's d	0.0826545	0.792422	-0.322812	0.488121	negligible	intracellular proteome	RibF
0.134018	0.558209	0.610288	42	0.927308	1	CP006659.2_prot_AHI34237.1_710	A_heat_30min	A_control_30min	heat stress/control (mid-exp. phase)	rots	median	none	none	1.5	0.05	1.09735	up	1.09735	Cohen's d	0.168445	0.460945	-0.0465629	0.383452	negligible	intracellular proteome	IleS
0.0189319	0.121803	0.902585	1	0.902585	1	CP006659.2_prot_AHI34238.1_711	A_heat_30min	A_control_30min	heat stress/control (mid-exp. phase)	rots	median	none	none	1.5	0.05	1.01321	up	1.01321	Cohen's d	0.117676	0.121762	-1.61405	1.8494	negligible	intracellular proteome	LspA
0.00376	0.0211384	0.983677	5	0.999958	1	CP006659.2_prot_AHI34239.1_712	A_heat_30min	A_control_30min	heat stress/control (mid-exp. phase)	rots	median	none	none	1.5	0.05	1.00261	up	1.00261	Cohen's d	-0.0326591	0.259956	-0.672871	0.607553	negligible	intracellular proteome	FkpB
-0.440025	-1.08085	0.328938	8	0.151541	0.944519	CP006659.2_prot_AHI34240.1_713	A_heat_30min	A_control_30min	heat stress/control (mid-exp. phase)	rots	median	none	none	1.5	0.05	1.35663	down	-1.35663	Cohen's d	-0.512927	0.483422	-1.02082	-0.00503271	medium	intracellular proteome	IspH
0.047496	0.208462	0.84435	3	0.934861	1	CP006659.2_prot_AHI34241.1_714	A_heat_30min	A_control_30min	heat stress/control (mid-exp. phase)	rots	median	none	none	1.5	0.05	1.03347	up	1.03347	Cohen's d	-0.209811	1.20397	-1.05879	0.63917	small	intracellular proteome	RihC
-0.637428	-1.11056	0.307303	1	0.307303	1	CP006659.2_prot_AHI34242.1_716	A_heat_30min	A_control_30min	heat stress/control (mid-exp. phase)	rots	median	none	none	1.5	0.05	1.55555	down	-1.55555	Cohen's d	-0.482298	0.506531	-2.2375	1.2729	small	intracellular proteome	DmlR_1
0.220692	0.778611	0.483949	7	0.464924	1	CP006659.2_prot_AHI34243.1_717	A_heat_30min	A_control_30min	heat stress/control (mid-exp. phase)	rots	median	none	none	1.5	0.05	1.16529	up	1.16529	Cohen's d	0.181877	0.38882	-0.355056	0.71881	negligible	intracellular proteome	Kpn2146_0786
-0.0400004	-0.184864	0.858107	12	0.998666	1	CP006659.2_prot_AHI34255.1_729	A_heat_30min	A_control_30min	heat stress/control (mid-exp. phase)	rots	median	none	none	1.5	0.05	1.02811	down	-1.02811	Cohen's d	0.0257647	0.519506	-0.379545	0.431075	negligible	intracellular proteome	DapB
0.184718	0.521013	0.626678	9	0.786561	1	CP006659.2_prot_AHI34258.1_730	A_heat_30min	A_control_30min	heat stress/control (mid-exp. phase)	rots	median	none	none	1.5	0.05	1.1366	up	1.1366	Cohen's d	0.338686	0.263614	-0.134766	0.812137	small	intracellular proteome	CarA
0.192993	0.889532	0.424118	41	0.162701	0.98432	CP006659.2_prot_AHI34259.1_731	A_heat_30min	A_control_30min	heat stress/control (mid-exp. phase)	rots	median	none	none	1.5	0.05	1.14313	up	1.14313	Cohen's d	0.346447	0.31505	0.127575	0.565319	small	intracellular proteome	CarB
0.440944	1.1973	0.289843	4	0.173888	1	CP006659.2_prot_AHI34260.1_732	A_heat_30min	A_control_30min	heat stress/control (mid-exp. phase)	rots	median	none	none	1.5	0.05	1.35749	up	1.35749	Cohen's d	0.644859	0.407117	-0.0957219	1.38544	medium	intracellular proteome	YgdR_1
-0.567123	-0.778947	0.62236	2	0.654224	1	CP006659.2_prot_AHI34261.1_733	A_heat_30min	A_control_30min	heat stress/control (mid-exp. phase)	rots	median	none	none	1.5	0.05	1.48157	down	-1.48157	Cohen's d	-0.708018	0.386827	-1.8135	0.397464	medium	intracellular proteome	KefF_1
-0.210089	-0.666215	0.536588	14	0.609918	1	CP006659.2_prot_AHI34262.1_734	A_heat_30min	A_control_30min	heat stress/control (mid-exp. phase)	rots	median	none	none	1.5	0.05	1.15676	down	-1.15676	Cohen's d	-0.0969173	0.465403	-0.471655	0.277821	negligible	intracellular proteome	KefC_1
0.0814132	0.340489	0.752265	7	0.931515	1	CP006659.2_prot_AHI34263.1_735	A_heat_30min	A_control_30min	heat stress/control (mid-exp. phase)	rots	median	none	none	1.5	0.05	1.05805	up	1.05805	Cohen's d	0.220787	0.47717	-0.31667	0.758243	small	intracellular proteome	FolA
-0.207274	-0.583658	0.595285	9	0.7235	1	CP006659.2_prot_AHI34264.1_736	A_heat_30min	A_control_30min	heat stress/control (mid-exp. phase)	rots	median	none	none	1.5	0.05	1.1545	down	-1.1545	Cohen's d	-0.476287	0.357945	-0.952999	0.000425	small	intracellular proteome	ApaH
1.34271	0.0978177	0.974651	2	0.993201	1	CP006659.2_prot_AHI34265.1_737	A_heat_30min	A_control_30min	heat stress/control (mid-exp. phase)	rots	median	none	none	1.5	0.05	2.53628	up	2.53628	Cohen's d	0.54674	0.372796	-0.545505	1.63899	medium	intracellular proteome	Kpn2146_0808
-0.0732515	-0.31636	0.761989	10	0.966968	1	CP006659.2_prot_AHI34266.1_738	A_heat_30min	A_control_30min	heat stress/control (mid-exp. phase)	rots	median	none	none	1.5	0.05	1.05209	down	-1.05209	Cohen's d	-0.0144992	0.433987	-0.459672	0.430674	negligible	intracellular proteome	Kpn2146_0809
-0.0707456	-0.172815	0.868037	13	0.999425	1	CP006659.2_prot_AHI34267.1_739	A_heat_30min	A_control_30min	heat stress/control (mid-exp. phase)	rots	median	none	none	1.5	0.05	1.05026	down	-1.05026	Cohen's d	-0.140952	0.326641	-0.53043	0.248526	negligible	intracellular proteome	PdxA1
-0.0502518	-0.232194	0.827418	23	0.999858	1	CP006659.2_prot_AHI34268.1_740	A_heat_30min	A_control_30min	heat stress/control (mid-exp. phase)	rots	median	none	none	1.5	0.05	1.03545	down	-1.03545	Cohen's d	-0.357712	0.357943	-0.650945	-0.0644792	small	intracellular proteome	SurA
0.0595148	0.329319	0.755339	34	0.99938	1	CP006659.2_prot_AHI34269.2_741	A_heat_30min	A_control_30min	heat stress/control (mid-exp. phase)	rots	median	none	none	1.5	0.05	1.04212	up	1.04212	Cohen's d	0.0271911	0.376854	-0.211571	0.265953	negligible	intracellular proteome	LptD
0.105701	0.458386	0.660121	8	0.831497	1	CP006659.2_prot_AHI34270.1_742	A_heat_30min	A_control_30min	heat stress/control (mid-exp. phase)	rots	median	none	none	1.5	0.05	1.07602	up	1.07602	Cohen's d	0.409476	0.380138	-0.0954765	0.914429	small	intracellular proteome	DjlA
0.13939	0.516708	0.683892	6	0.834923	1	CP006659.2_prot_AHI34271.1_743	A_heat_30min	A_control_30min	heat stress/control (mid-exp. phase)	rots	median	none	none	1.5	0.05	1.10144	up	1.10144	Cohen's d	0.507424	0.435868	-0.0829262	1.09777	medium	intracellular proteome	CitB_2
-0.0209917	0.283438	0.814765	2	0.872448	1	CP006659.2_prot_AHI34274.1_746	A_heat_30min	A_control_30min	heat stress/control (mid-exp. phase)	rots	median	none	none	1.5	0.05	1.01466	down	-1.01466	Cohen's d	-0.224432	1.49567	-1.3002	0.851332	small	intracellular proteome	CitX
0.0390637	0.0810706	0.936541	3	0.98843	1	CP006659.2_prot_AHI34275.1_747	A_heat_30min	A_control_30min	heat stress/control (mid-exp. phase)	rots	median	none	none	1.5	0.05	1.02745	up	1.02745	Cohen's d	-0.226518	0.674486	-1.07588	0.622848	small	intracellular proteome	RluA_1
-0.00637725	-0.032588	0.974989	29	1	1	CP006659.2_prot_AHI34276.1_748	A_heat_30min	A_control_30min	heat stress/control (mid-exp. phase)	rots	median	none	none	1.5	0.05	1.00443	down	-1.00443	Cohen's d	-0.0714801	0.475651	-0.33028	0.18732	negligible	intracellular proteome	RapA
-0.168746	-0.720786	0.516558	1	0.516558	1	CP006659.2_prot_AHI34277.1_749	A_heat_30min	A_control_30min	heat stress/control (mid-exp. phase)	rots	median	none	none	1.5	0.05	1.12408	down	-1.12408	Cohen's d	-0.451573	0.222494	-2.20371	1.30057	small	intracellular proteome	PolB
1.34752	0.560565	0.641396	2	0.677602	1	CP006659.2_prot_AHI34279.1_751	A_heat_30min	A_control_30min	heat stress/control (mid-exp. phase)	rots	median	none	none	1.5	0.05	2.54475	up	2.54475	Cohen's d	0.205571	0.582288	-0.869651	1.28079	small	intracellular proteome	AraA
-0.00474083	-0.124695	0.92502	4	0.992299	1	CP006659.2_prot_AHI34282.1_753	A_heat_30min	A_control_30min	heat stress/control (mid-exp. phase)	rots	median	none	none	1.5	0.05	1.00329	down	-1.00329	Cohen's d	0.00685455	0.404196	-0.7152	0.728909	negligible	intracellular proteome	AraC_2
-0.0637204	-0.183708	0.861112	7	0.990835	1	CP006659.2_prot_AHI34284.1_755	A_heat_30min	A_control_30min	heat stress/control (mid-exp. phase)	rots	median	none	none	1.5	0.05	1.04516	down	-1.04516	Cohen's d	0.0512012	0.694636	-0.484713	0.587116	negligible	intracellular proteome	ThiQ
0.477902	1.31167	0.205123	7	0.0363669	0.388092	CP006659.2_prot_AHI34286.1_757	A_heat_30min	A_control_30min	heat stress/control (mid-exp. phase)	rots	median	none	none	1.5	0.05	1.39272	up	1.39272	Cohen's d	0.465592	0.491575	-0.0774457	1.00863	small	intracellular proteome	ThiB
-0.0659102	-0.203844	0.847593	10	0.995829	1	CP006659.2_prot_AHI34287.1_758	A_heat_30min	A_control_30min	heat stress/control (mid-exp. phase)	rots	median	none	none	1.5	0.05	1.04675	down	-1.04675	Cohen's d	0.121439	0.718623	-0.324138	0.567016	negligible	intracellular proteome	SgrR_1
-0.0285575	-0.22515	0.817714	10	0.990199	1	CP006659.2_prot_AHI34291.2_762	A_heat_30min	A_control_30min	heat stress/control (mid-exp. phase)	rots	median	none	none	1.5	0.05	1.01999	down	-1.01999	Cohen's d	-0.220753	0.388619	-0.667274	0.225768	small	intracellular proteome	AroD
-3.57446	-1.86473	0.0817697	3	0.0189654	0.249308	CP006659.2_prot_AHI34295.1_766	A_heat_30min	A_control_30min	heat stress/control (mid-exp. phase)	rots	median	none	down	1.5	0.05	11.9129	down	-11.9129	Cohen's d	-1.86755	0.563356	-2.88212	-0.85299	large	intracellular proteome	LeuD1
-2.05834	-2.38956	0.0623003	2	0.0258998	0.312093	CP006659.2_prot_AHI34296.1_767	A_heat_30min	A_control_30min	heat stress/control (mid-exp. phase)	rots	median	none	down	1.5	0.05	4.16508	down	-4.16508	Cohen's d	-1.56142	0.583608	-2.78636	-0.336466	large	intracellular proteome	LeuC
-0.0411815	-0.152617	0.88682	8	0.997394	1	CP006659.2_prot_AHI34297.1_768	A_heat_30min	A_control_30min	heat stress/control (mid-exp. phase)	rots	median	none	none	1.5	0.05	1.02896	down	-1.02896	Cohen's d	-0.214714	0.272584	-0.715895	0.286467	small	intracellular proteome	LeuB
0.00592419	0.0320536	0.975235	17	1	1	CP006659.2_prot_AHI34298.1_769	A_heat_30min	A_control_30min	heat stress/control (mid-exp. phase)	rots	median	none	none	1.5	0.05	1.00411	up	1.00411	Cohen's d	-0.194706	0.538843	-0.534703	0.145291	negligible	intracellular proteome	LeuA_1
-0.15691	-0.371622	0.728857	18	0.981529	1	CP006659.2_prot_AHI34301.2_771	A_heat_30min	A_control_30min	heat stress/control (mid-exp. phase)	rots	median	none	none	1.5	0.05	1.1149	down	-1.1149	Cohen's d	-0.22979	0.469713	-0.560344	0.100764	small	intracellular proteome	IlvI_1
-0.0414147	-0.155409	0.875764	5	0.98422	1	CP006659.2_prot_AHI34302.2_772	A_heat_30min	A_control_30min	heat stress/control (mid-exp. phase)	rots	median	none	none	1.5	0.05	1.02912	down	-1.02912	Cohen's d	-0.0711194	0.375957	-0.711491	0.569253	negligible	intracellular proteome	IlvH
0.414066	1.21644	0.270687	10	0.0574798	0.514649	CP006659.2_prot_AHI34303.1_773	A_heat_30min	A_control_30min	heat stress/control (mid-exp. phase)	rots	median	none	none	1.5	0.05	1.33244	up	1.33244	Cohen's d	0.932912	0.314596	0.464155	1.40167	large	intracellular proteome	Cra_1
0.237542	0.460886	0.659577	6	0.798743	1	CP006659.2_prot_AHI34304.1_774	A_heat_30min	A_control_30min	heat stress/control (mid-exp. phase)	rots	median	none	none	1.5	0.05	1.17898	up	1.17898	Cohen's d	-0.12858	0.935592	-0.710253	0.453093	negligible	intracellular proteome	Kpn2146_0848
-0.0686981	-0.177938	0.872561	14	0.999701	1	CP006659.2_prot_AHI34305.1_775	A_heat_30min	A_control_30min	heat stress/control (mid-exp. phase)	rots	median	none	none	1.5	0.05	1.04877	down	-1.04877	Cohen's d	-0.370132	0.410408	-0.747844	0.00757954	small	intracellular proteome	RsmH
-0.0488858	-0.152849	0.880862	4	0.976702	1	CP006659.2_prot_AHI34306.1_776	A_heat_30min	A_control_30min	heat stress/control (mid-exp. phase)	rots	median	none	none	1.5	0.05	1.03447	down	-1.03447	Cohen's d	-0.16012	0.25638	-0.883329	0.563088	negligible	intracellular proteome	FtsL
-0.105899	-0.56897	0.587377	27	0.822161	1	CP006659.2_prot_AHI34307.1_777	A_heat_30min	A_control_30min	heat stress/control (mid-exp. phase)	rots	median	none	none	1.5	0.05	1.07616	down	-1.07616	Cohen's d	-0.260215	0.442378	-0.529582	0.00915225	small	intracellular proteome	FtsI_1
-0.032263	-0.102623	0.920271	15	0.999994	1	CP006659.2_prot_AHI34308.2_778	A_heat_30min	A_control_30min	heat stress/control (mid-exp. phase)	rots	median	none	none	1.5	0.05	1.02261	down	-1.02261	Cohen's d	-0.340739	0.464974	-0.7049	0.0234215	small	intracellular proteome	MurE
0.0336534	0.0628801	0.95463	10	0.999992	1	CP006659.2_prot_AHI34309.1_779	A_heat_30min	A_control_30min	heat stress/control (mid-exp. phase)	rots	median	none	none	1.5	0.05	1.0236	up	1.0236	Cohen's d	-0.0511974	0.304729	-0.496437	0.394042	negligible	intracellular proteome	MurF
-0.0627878	-0.521073	0.642112	2	0.678476	1	CP006659.2_prot_AHI34310.1_780	A_heat_30min	A_control_30min	heat stress/control (mid-exp. phase)	rots	median	none	none	1.5	0.05	1.04448	down	-1.04448	Cohen's d	-0.351419	0.266234	-1.43206	0.72922	small	intracellular proteome	MraY
-0.0852035	-0.290589	0.785854	9	0.973936	1	CP006659.2_prot_AHI34311.1_781	A_heat_30min	A_control_30min	heat stress/control (mid-exp. phase)	rots	median	none	none	1.5	0.05	1.06084	down	-1.06084	Cohen's d	-0.301861	0.808933	-0.774624	0.170902	small	intracellular proteome	MurD
-0.367357	-1.39773	0.216054	5	0.0709926	0.576601	CP006659.2_prot_AHI34312.1_782	A_heat_30min	A_control_30min	heat stress/control (mid-exp. phase)	rots	median	none	none	1.5	0.05	1.28999	down	-1.28999	Cohen's d	-0.644974	0.358165	-1.30158	0.0116285	medium	intracellular proteome	FtsW
-0.0382396	-0.23738	0.818546	15	0.99777	1	CP006659.2_prot_AHI34313.2_783	A_heat_30min	A_control_30min	heat stress/control (mid-exp. phase)	rots	median	none	none	1.5	0.05	1.02686	down	-1.02686	Cohen's d	-0.0193615	0.334388	-0.380917	0.342194	negligible	intracellular proteome	MurG
-0.0466866	0.00137362	0.99952	14	1	1	CP006659.2_prot_AHI34315.2_784	A_heat_30min	A_control_30min	heat stress/control (mid-exp. phase)	rots	median	none	none	1.5	0.05	1.03289	down	-1.03289	Cohen's d	-0.153474	0.768988	-0.528543	0.221596	negligible	intracellular proteome	MurC
-0.017485	-0.0367064	0.971356	10	0.999999	1	CP006659.2_prot_AHI34316.1_785	A_heat_30min	A_control_30min	heat stress/control (mid-exp. phase)	rots	median	none	none	1.5	0.05	1.01219	down	-1.01219	Cohen's d	-0.249187	0.544789	-0.696079	0.197704	small	intracellular proteome	DdlB
-0.00796528	-0.0364638	0.97224	9	0.999998	1	CP006659.2_prot_AHI34317.1_786	A_heat_30min	A_control_30min	heat stress/control (mid-exp. phase)	rots	median	none	none	1.5	0.05	1.00554	down	-1.00554	Cohen's d	-0.0692425	0.317604	-0.539477	0.400992	negligible	intracellular proteome	FtsQ
-0.0110479	-0.0210136	0.982981	15	1	1	CP006659.2_prot_AHI34318.1_787	A_heat_30min	A_control_30min	heat stress/control (mid-exp. phase)	rots	median	none	none	1.5	0.05	1.00769	down	-1.00769	Cohen's d	-0.150565	0.757529	-0.512623	0.211494	negligible	intracellular proteome	FtsA
-0.0264566	-0.12089	0.903476	32	1	1	CP006659.2_prot_AHI34319.1_788	A_heat_30min	A_control_30min	heat stress/control (mid-exp. phase)	rots	median	none	none	1.5	0.05	1.01851	down	-1.01851	Cohen's d	-0.233596	0.639511	-0.480602	0.0134109	small	intracellular proteome	FtsZ
-1.34857	-4.87827	0.00345122	15	1.27e-16	5.24e-14	CP006659.2_prot_AHI34320.1_789	A_heat_30min	A_control_30min	heat stress/control (mid-exp. phase)	rots	median	down	down	1.5	0.05	2.54659	down	-2.54659	Cohen's d	-2.56886	0.351513	-3.05727	-2.08046	large	intracellular proteome	LpxC
-0.0907984	-0.416687	0.692262	53	0.998283	1	CP006659.2_prot_AHI34322.1_791	A_heat_30min	A_control_30min	heat stress/control (mid-exp. phase)	rots	median	none	none	1.5	0.05	1.06496	down	-1.06496	Cohen's d	-0.198888	0.414779	-0.390276	-0.00750095	negligible	intracellular proteome	Kpn2146_0866
-0.16303	-0.765237	0.490408	5	0.482019	1	CP006659.2_prot_AHI34323.1_792	A_heat_30min	A_control_30min	heat stress/control (mid-exp. phase)	rots	median	none	none	1.5	0.05	1.11964	down	-1.11964	Cohen's d	-0.611824	0.81973	-1.2668	0.0431517	medium	intracellular proteome	MutT
-0.557011	-0.380686	0.748491	2	0.802833	1	CP006659.2_prot_AHI34324.1_793	A_heat_30min	A_control_30min	heat stress/control (mid-exp. phase)	rots	median	none	none	1.5	0.05	1.47122	down	-1.47122	Cohen's d	-0.0768518	0.650837	-1.14964	0.995937	negligible	intracellular proteome	YacG
-0.00269293	-0.0145386	0.988721	12	1	1	CP006659.2_prot_AHI34325.1_794	A_heat_30min	A_control_30min	heat stress/control (mid-exp. phase)	rots	median	none	none	1.5	0.05	1.00187	down	-1.00187	Cohen's d	-0.0646328	0.274596	-0.470032	0.340766	negligible	intracellular proteome	ZapD
-0.0326445	-0.12635	0.909573	8	0.998982	1	CP006659.2_prot_AHI34326.2_795	A_heat_30min	A_control_30min	heat stress/control (mid-exp. phase)	rots	median	none	none	1.5	0.05	1.02289	down	-1.02289	Cohen's d	-0.139389	0.723148	-0.639739	0.36096	negligible	intracellular proteome	CoaE
0.0910375	0.411777	0.704219	9	0.906277	1	CP006659.2_prot_AHI34328.1_796	A_heat_30min	A_control_30min	heat stress/control (mid-exp. phase)	rots	median	none	none	1.5	0.05	1.06514	up	1.06514	Cohen's d	0.411691	0.315213	-0.0633564	0.886738	small	intracellular proteome	GuaC
-0.0500359	-0.20541	0.846702	15	0.999291	1	CP006659.2_prot_AHI34332.1_800	A_heat_30min	A_control_30min	heat stress/control (mid-exp. phase)	rots	median	none	none	1.5	0.05	1.03529	down	-1.03529	Cohen's d	0.0425258	0.327388	-0.319062	0.404113	negligible	intracellular proteome	NadC
-0.327833	-1.49651	0.183175	8	0.0181621	0.244233	CP006659.2_prot_AHI34333.1_801	A_heat_30min	A_control_30min	heat stress/control (mid-exp. phase)	rots	median	none	none	1.5	0.05	1.25513	down	-1.25513	Cohen's d	-0.838836	0.377167	-1.36009	-0.317578	large	intracellular proteome	AmpD
-0.329174	-1.43436	0.206021	5	0.0626485	0.542453	CP006659.2_prot_AHI34334.1_802	A_heat_30min	A_control_30min	heat stress/control (mid-exp. phase)	rots	median	none	none	1.5	0.05	1.25629	down	-1.25629	Cohen's d	-0.344234	0.63024	-0.989127	0.30066	small	intracellular proteome	Kpn2146_0878
0.310582	0.907316	0.383305	10	0.221421	1	CP006659.2_prot_AHI34335.1_803	A_heat_30min	A_control_30min	heat stress/control (mid-exp. phase)	rots	median	none	none	1.5	0.05	1.24021	up	1.24021	Cohen's d	0.50788	0.395716	0.0555935	0.960167	medium	intracellular proteome	Kpn2146_0879
-0.257485	-0.948154	0.397075	1	0.397075	1	CP006659.2_prot_AHI34337.1_805	A_heat_30min	A_control_30min	heat stress/control (mid-exp. phase)	rots	median	none	none	1.5	0.05	1.19539	down	-1.19539	Cohen's d	-0.715595	0.293986	-2.50034	1.06915	medium	intracellular proteome	AroP_1
0.265792	0.892266	0.424364	9	0.319428	1	CP006659.2_prot_AHI34339.1_806	A_heat_30min	A_control_30min	heat stress/control (mid-exp. phase)	rots	median	none	none	1.5	0.05	1.2023	up	1.2023	Cohen's d	0.505833	0.433043	0.0282814	0.983385	medium	intracellular proteome	PdhR_2
0.0458819	0.0539798	0.955673	64	1	1	CP006659.2_prot_AHI34340.1_807	A_heat_30min	A_control_30min	heat stress/control (mid-exp. phase)	rots	median	none	none	1.5	0.05	1.03231	up	1.03231	Cohen's d	-0.158334	0.695676	-0.332256	0.0155876	negligible	intracellular proteome	AceE
0.0350872	0.0864987	0.931419	40	1	1	CP006659.2_prot_AHI34341.1_808	A_heat_30min	A_control_30min	heat stress/control (mid-exp. phase)	rots	median	none	none	1.5	0.05	1.02462	up	1.02462	Cohen's d	0.0402482	0.448641	-0.179742	0.260238	negligible	intracellular proteome	AceF
0.163034	0.730679	0.503794	28	0.516159	1	CP006659.2_prot_AHI34342.2_809	A_heat_30min	A_control_30min	heat stress/control (mid-exp. phase)	rots	median	none	none	1.5	0.05	1.11964	up	1.11964	Cohen's d	0.155235	0.385252	-0.108508	0.418979	negligible	intracellular proteome	LpdA
-3.38562	-2.13517	0.0509838	3	0.00753299	0.12815	CP006659.2_prot_AHI34344.1_811	A_heat_30min	A_control_30min	heat stress/control (mid-exp. phase)	rots	median	none	down	1.5	0.05	10.4513	down	-10.4513	Cohen's d	-2.03268	0.575985	-3.07529	-0.990064	large	intracellular proteome	Kpn2146_0889
-3.4667	-1.56685	0.137143	4	0.0324297	0.354801	CP006659.2_prot_AHI34345.1_812	A_heat_30min	A_control_30min	heat stress/control (mid-exp. phase)	rots	median	none	down	1.5	0.05	11.0556	down	-11.0556	Cohen's d	-0.84421	1.44618	-1.59774	-0.0906808	large	intracellular proteome	Kpn2146_0890
-0.291992	-0.893888	0.419045	37	0.159105	0.972795	CP006659.2_prot_AHI34347.2_813	A_heat_30min	A_control_30min	heat stress/control (mid-exp. phase)	rots	median	none	none	1.5	0.05	1.22433	down	-1.22433	Cohen's d	-0.45204	0.619271	-0.683726	-0.220354	small	intracellular proteome	AcnB
0.104437	-0.0147987	0.998766	4	1	1	CP006659.2_prot_AHI34348.1_814	A_heat_30min	A_control_30min	heat stress/control (mid-exp. phase)	rots	median	none	none	1.5	0.05	1.07507	up	1.07507	Cohen's d	0.379958	1.35196	-0.34858	1.1085	small	intracellular proteome	Kpn2146_0893
-0.265293	-0.399048	0.700511	9	0.901817	1	CP006659.2_prot_AHI34349.1_815	A_heat_30min	A_control_30min	heat stress/control (mid-exp. phase)	rots	median	none	none	1.5	0.05	1.20188	down	-1.20188	Cohen's d	-0.467732	0.687852	-0.94421	0.00874561	small	intracellular proteome	SpeD
0.0640494	0.368366	0.728309	8	0.920996	1	CP006659.2_prot_AHI34350.1_816	A_heat_30min	A_control_30min	heat stress/control (mid-exp. phase)	rots	median	none	none	1.5	0.05	1.0454	up	1.0454	Cohen's d	0.424223	0.44358	-0.0811092	0.929556	small	intracellular proteome	SpeE
0.951911	2.06791	0.0778778	4	0.00843915	0.137762	CP006659.2_prot_AHI34355.1_821	A_heat_30min	A_control_30min	heat stress/control (mid-exp. phase)	rots	median	none	up	1.5	0.05	1.93443	up	1.93443	Cohen's d	0.852543	0.515809	0.0984032	1.60668	large	intracellular proteome	Kpn2146_0900
-0.756597	-1.29507	0.235422	1	0.235422	1	CP006659.2_prot_AHI34356.1_822	A_heat_30min	A_control_30min	heat stress/control (mid-exp. phase)	rots	median	none	none	1.5	0.05	1.6895	down	-1.6895	Cohen's d	-0.935839	0.489955	-2.75832	0.886638	large	intracellular proteome	Kpn2146_0901
-0.0980526	-0.529159	0.630165	11	0.815644	1	CP006659.2_prot_AHI34357.1_823	A_heat_30min	A_control_30min	heat stress/control (mid-exp. phase)	rots	median	none	none	1.5	0.05	1.07033	down	-1.07033	Cohen's d	-0.391858	0.223499	-0.819735	0.036019	small	intracellular proteome	CueO
-0.507872	-0.97653	0.367359	22	0.0999894	0.712158	CP006659.2_prot_AHI34358.1_824	A_heat_30min	A_control_30min	heat stress/control (mid-exp. phase)	rots	median	none	none	1.5	0.05	1.42195	down	-1.42195	Cohen's d	-0.631673	0.527599	-0.936548	-0.326798	medium	intracellular proteome	Gcd
0.0646332	0.144805	0.888419	9	0.998522	1	CP006659.2_prot_AHI34359.1_825	A_heat_30min	A_control_30min	heat stress/control (mid-exp. phase)	rots	median	none	none	1.5	0.05	1.04582	up	1.04582	Cohen's d	0.121598	0.324421	-0.34893	0.592125	negligible	intracellular proteome	Hpt
-0.114971	-0.298246	0.780135	4	0.90459	1	CP006659.2_prot_AHI34360.1_826	A_heat_30min	A_control_30min	heat stress/control (mid-exp. phase)	rots	median	none	none	1.5	0.05	1.08295	down	-1.08295	Cohen's d	-0.316608	0.451096	-1.04317	0.409954	small	intracellular proteome	Can_2
-0.13424	-0.604573	0.562734	17	0.700928	1	CP006659.2_prot_AHI34361.1_827	A_heat_30min	A_control_30min	heat stress/control (mid-exp. phase)	rots	median	none	none	1.5	0.05	1.09751	down	-1.09751	Cohen's d	-0.189331	0.570331	-0.529284	0.150623	negligible	intracellular proteome	DrrA
-0.241367	-1.26792	0.255799	3	0.162824	0.98432	CP006659.2_prot_AHI34365.2_831	A_heat_30min	A_control_30min	heat stress/control (mid-exp. phase)	rots	median	none	none	1.5	0.05	1.18211	down	-1.18211	Cohen's d	-0.944941	0.26141	-1.8376	-0.0522857	large	intracellular proteome	PanD
-0.000649	0.209621	0.85195	14	0.999194	1	CP006659.2_prot_AHI34366.1_832	A_heat_30min	A_control_30min	heat stress/control (mid-exp. phase)	rots	median	none	none	1.5	0.05	1.00045	down	-1.00045	Cohen's d	-0.0296694	0.598947	-0.404208	0.34487	negligible	intracellular proteome	PanC
-0.0431261	-0.163242	0.877083	5	0.984685	1	CP006659.2_prot_AHI34367.1_833	A_heat_30min	A_control_30min	heat stress/control (mid-exp. phase)	rots	median	none	none	1.5	0.05	1.03034	down	-1.03034	Cohen's d	0.165167	0.250283	-0.476094	0.806427	negligible	intracellular proteome	PanB
-0.0550376	-0.252789	0.812284	3	0.907517	1	CP006659.2_prot_AHI34368.1_834	A_heat_30min	A_control_30min	heat stress/control (mid-exp. phase)	rots	median	none	none	1.5	0.05	1.03889	down	-1.03889	Cohen's d	-0.150442	0.161387	-0.998294	0.69741	negligible	intracellular proteome	FolK
0.0691948	0.401626	0.695468	21	0.970548	1	CP006659.2_prot_AHI34369.2_835	A_heat_30min	A_control_30min	heat stress/control (mid-exp. phase)	rots	median	none	none	1.5	0.05	1.04913	up	1.04913	Cohen's d	0.19983	0.676513	-0.105579	0.50524	negligible	intracellular proteome	PcnB
-0.0808636	-0.415774	0.693016	9	0.892406	1	CP006659.2_prot_AHI34370.1_836	A_heat_30min	A_control_30min	heat stress/control (mid-exp. phase)	rots	median	none	none	1.5	0.05	1.05765	down	-1.05765	Cohen's d	-0.575557	0.35237	-1.05528	-0.095829	medium	intracellular proteome	GluQ
-0.0213202	-0.0639074	0.950765	5	0.998893	1	CP006659.2_prot_AHI34371.1_837	A_heat_30min	A_control_30min	heat stress/control (mid-exp. phase)	rots	median	none	none	1.5	0.05	1.01489	down	-1.01489	Cohen's d	-0.356857	0.659347	-1.0021	0.288387	small	intracellular proteome	DksA
-0.0730318	-0.397759	0.709417	9	0.912317	1	CP006659.2_prot_AHI34372.1_838	A_heat_30min	A_control_30min	heat stress/control (mid-exp. phase)	rots	median	none	none	1.5	0.05	1.05192	down	-1.05192	Cohen's d	-0.0691811	0.394978	-0.539415	0.401053	negligible	intracellular proteome	SfsA
0.0552777	0.114005	0.9073	18	0.999997	1	CP006659.2_prot_AHI34374.1_840	A_heat_30min	A_control_30min	heat stress/control (mid-exp. phase)	rots	median	none	none	1.5	0.05	1.03906	up	1.03906	Cohen's d	0.0600975	0.459132	-0.269445	0.38964	negligible	intracellular proteome	HrpB_1
-4.08359	-0.680022	0.859307	2	0.914292	1	CP006659.2_prot_AHI34391.1_856	A_heat_30min	A_control_30min	heat stress/control (mid-exp. phase)	rots	median	none	none	1.5	0.05	16.9544	down	-16.9544	Cohen's d	-0.154245	0.847687	-1.22823	0.919742	negligible	intracellular proteome	Kpn2146_0936
-0.112054	-0.363241	0.725378	38	0.99845	1	CP006659.2_prot_AHI34393.1_857	A_heat_30min	A_control_30min	heat stress/control (mid-exp. phase)	rots	median	none	none	1.5	0.05	1.08077	down	-1.08077	Cohen's d	-0.329067	0.538766	-0.556317	-0.101816	small	intracellular proteome	MrcB
0.34988	1.38475	0.220762	32	0.000245	0.00832287	CP006659.2_prot_AHI34395.2_858	A_heat_30min	A_control_30min	heat stress/control (mid-exp. phase)	rots	median	none	none	1.5	0.05	1.27445	up	1.27445	Cohen's d	0.663616	0.360592	0.410763	0.916469	medium	intracellular proteome	FhuA_1
0.032114	0.193167	0.851154	10	0.996281	1	CP006659.2_prot_AHI34396.1_859	A_heat_30min	A_control_30min	heat stress/control (mid-exp. phase)	rots	median	none	none	1.5	0.05	1.02251	up	1.02251	Cohen's d	0.072736	0.327128	-0.372578	0.51805	negligible	intracellular proteome	FhuC_1
-0.048553	0.105011	0.932406	6	0.998693	1	CP006659.2_prot_AHI34397.1_860	A_heat_30min	A_control_30min	heat stress/control (mid-exp. phase)	rots	median	none	none	1.5	0.05	1.03423	down	-1.03423	Cohen's d	0.115405	0.406772	-0.466151	0.696961	negligible	intracellular proteome	FhuD
-0.234287	-1.02016	0.439315	2	0.422924	1	CP006659.2_prot_AHI34398.1_861	A_heat_30min	A_control_30min	heat stress/control (mid-exp. phase)	rots	median	none	none	1.5	0.05	1.17632	down	-1.17632	Cohen's d	-0.470811	0.361919	-1.55796	0.616338	small	intracellular proteome	FhuB
0.0186797	0.0414269	0.967742	11	1	1	CP006659.2_prot_AHI34399.1_862	A_heat_30min	A_control_30min	heat stress/control (mid-exp. phase)	rots	median	none	none	1.5	0.05	1.01303	up	1.01303	Cohen's d	-0.236844	0.326258	-0.662156	0.188468	small	intracellular proteome	HemL
-0.0877936	0.515252	0.671956	4	0.774969	1	CP006659.2_prot_AHI34400.1_863	A_heat_30min	A_control_30min	heat stress/control (mid-exp. phase)	rots	median	none	none	1.5	0.05	1.06274	down	-1.06274	Cohen's d	-0.0547095	0.809751	-0.776897	0.667478	negligible	intracellular proteome	ClcA_1
-0.939168	-3.48726	0.0131379	4	0.000106	0.00425638	CP006659.2_prot_AHI34401.1_864	A_heat_30min	A_control_30min	heat stress/control (mid-exp. phase)	rots	median	down	down	1.5	0.05	1.91742	down	-1.91742	Cohen's d	-2.22921	0.257618	-3.14856	-1.30985	large	intracellular proteome	ErpA
0.0872405	0.413597	0.702425	5	0.840113	1	CP006659.2_prot_AHI34403.1_866	A_heat_30min	A_control_30min	heat stress/control (mid-exp. phase)	rots	median	none	none	1.5	0.05	1.06234	up	1.06234	Cohen's d	0.418742	0.298548	-0.228406	1.06589	small	intracellular proteome	BtuF
0.0443118	0.115125	0.911413	9	0.999494	1	CP006659.2_prot_AHI34404.1_867	A_heat_30min	A_control_30min	heat stress/control (mid-exp. phase)	rots	median	none	none	1.5	0.05	1.03119	up	1.03119	Cohen's d	0.389512	0.360421	-0.0850182	0.864042	small	intracellular proteome	MtnN
-0.0468066	-0.181591	0.863862	13	0.999302	1	CP006659.2_prot_AHI34405.1_868	A_heat_30min	A_control_30min	heat stress/control (mid-exp. phase)	rots	median	none	none	1.5	0.05	1.03298	down	-1.03298	Cohen's d	0.16313	0.330712	-0.226511	0.552772	negligible	intracellular proteome	Dgt
0.38715	1.24515	0.268012	25	0.00644054	0.114976	CP006659.2_prot_AHI34406.2_869	A_heat_30min	A_control_30min	heat stress/control (mid-exp. phase)	rots	median	none	none	1.5	0.05	1.30781	up	1.30781	Cohen's d	0.677205	0.418558	0.390437	0.963972	medium	intracellular proteome	DegP
0.241009	1.04298	0.344688	11	0.139869	0.892383	CP006659.2_prot_AHI34408.1_871	A_heat_30min	A_control_30min	heat stress/control (mid-exp. phase)	rots	median	none	none	1.5	0.05	1.18182	up	1.18182	Cohen's d	0.716323	0.321508	0.279113	1.15353	medium	intracellular proteome	Kpn2146_0953
0.0685066	0.26443	0.803609	17	0.99774	1	CP006659.2_prot_AHI34409.1_872	A_heat_30min	A_control_30min	heat stress/control (mid-exp. phase)	rots	median	none	none	1.5	0.05	1.04863	up	1.04863	Cohen's d	0.216101	0.484711	-0.124082	0.556284	small	intracellular proteome	DapD
0.115773	0.461475	0.653362	28	0.953357	1	CP006659.2_prot_AHI34410.2_873	A_heat_30min	A_control_30min	heat stress/control (mid-exp. phase)	rots	median	none	none	1.5	0.05	1.08356	up	1.08356	Cohen's d	0.215376	0.457422	-0.0487332	0.479485	small	intracellular proteome	GlnD
-0.149495	-0.600124	0.569443	12	0.689219	1	CP006659.2_prot_AHI34411.1_874	A_heat_30min	A_control_30min	heat stress/control (mid-exp. phase)	rots	median	none	none	1.5	0.05	1.10918	down	-1.10918	Cohen's d	-0.336373	0.797809	-0.744523	0.0717758	small	intracellular proteome	Map_1
0.0615213	0.297493	0.779527	21	0.997744	1	CP006659.2_prot_AHI34412.1_875	A_heat_30min	A_control_30min	heat stress/control (mid-exp. phase)	rots	median	none	none	1.5	0.05	1.04357	up	1.04357	Cohen's d	-0.100251	0.551515	-0.405093	0.20459	negligible	intracellular proteome	RpsB
0.0744727	0.356418	0.728316	28	0.995091	1	CP006659.2_prot_AHI34413.1_876	A_heat_30min	A_control_30min	heat stress/control (mid-exp. phase)	rots	median	none	none	1.5	0.05	1.05298	up	1.05298	Cohen's d	0.113445	0.468631	-0.150114	0.377003	negligible	intracellular proteome	Tsf
0.149683	0.435984	0.689234	10	0.898877	1	CP006659.2_prot_AHI34414.1_877	A_heat_30min	A_control_30min	heat stress/control (mid-exp. phase)	rots	median	none	none	1.5	0.05	1.10933	up	1.10933	Cohen's d	0.260736	0.565627	-0.186319	0.70779	small	intracellular proteome	PyrH
0.0216861	0.136948	0.890409	8	0.997721	1	CP006659.2_prot_AHI34415.1_878	A_heat_30min	A_control_30min	heat stress/control (mid-exp. phase)	rots	median	none	none	1.5	0.05	1.01515	up	1.01515	Cohen's d	0.111954	0.276175	-0.388181	0.612088	negligible	intracellular proteome	Frr
-0.125726	-0.75119	0.469676	12	0.414998	1	CP006659.2_prot_AHI34416.1_879	A_heat_30min	A_control_30min	heat stress/control (mid-exp. phase)	rots	median	none	none	1.5	0.05	1.09106	down	-1.09106	Cohen's d	-0.143917	0.432672	-0.549734	0.261901	negligible	intracellular proteome	Dxr
-0.259865	-0.834421	0.524724	2	0.531467	1	CP006659.2_prot_AHI34417.2_880	A_heat_30min	A_control_30min	heat stress/control (mid-exp. phase)	rots	median	none	none	1.5	0.05	1.19737	down	-1.19737	Cohen's d	-0.497442	0.376603	-1.58629	0.591411	small	intracellular proteome	IspU
-0.737022	-1.53397	0.168167	1	0.168167	1	CP006659.2_prot_AHI34418.2_881	A_heat_30min	A_control_30min	heat stress/control (mid-exp. phase)	rots	median	none	none	1.5	0.05	1.66673	down	-1.66673	Cohen's d	-1.01588	0.382999	-2.85432	0.822568	large	intracellular proteome	CdsA
-0.134957	-0.720188	0.493988	10	0.48445	1	CP006659.2_prot_AHI34419.1_882	A_heat_30min	A_control_30min	heat stress/control (mid-exp. phase)	rots	median	none	none	1.5	0.05	1.09806	down	-1.09806	Cohen's d	-0.593665	0.377388	-1.04853	-0.138798	medium	intracellular proteome	RseP
-0.0945836	-0.33588	0.754722	52	0.999964	1	CP006659.2_prot_AHI34420.1_883	A_heat_30min	A_control_30min	heat stress/control (mid-exp. phase)	rots	median	none	none	1.5	0.05	1.06776	down	-1.06776	Cohen's d	-0.198349	0.409416	-0.391576	-0.00512179	negligible	intracellular proteome	BamA_2
-0.600864	-2.16514	0.066342	7	0.000576	0.0169948	CP006659.2_prot_AHI34421.1_884	A_heat_30min	A_control_30min	heat stress/control (mid-exp. phase)	rots	median	down	down	1.5	0.05	1.51662	down	-1.51662	Cohen's d	-1.23815	0.43035	-1.82307	-0.653236	large	intracellular proteome	Skp
-0.121971	-0.383187	0.713941	10	0.927655	1	CP006659.2_prot_AHI34422.1_885	A_heat_30min	A_control_30min	heat stress/control (mid-exp. phase)	rots	median	none	none	1.5	0.05	1.08822	down	-1.08822	Cohen's d	-0.059389	0.492437	-0.504654	0.385876	negligible	intracellular proteome	LpxD
-0.0258977	-0.106306	0.916246	12	0.999941	1	CP006659.2_prot_AHI34423.1_886	A_heat_30min	A_control_30min	heat stress/control (mid-exp. phase)	rots	median	none	none	1.5	0.05	1.01811	down	-1.01811	Cohen's d	-0.130147	0.524683	-0.535869	0.275576	negligible	intracellular proteome	FabZ
-0.0344045	-0.0460472	0.963198	5	0.999529	1	CP006659.2_prot_AHI34424.1_887	A_heat_30min	A_control_30min	heat stress/control (mid-exp. phase)	rots	median	none	none	1.5	0.05	1.02413	down	-1.02413	Cohen's d	-0.259043	0.446555	-0.901892	0.383806	small	intracellular proteome	LpxA
0.129445	0.63271	0.565	9	0.65641	1	CP006659.2_prot_AHI34425.1_888	A_heat_30min	A_control_30min	heat stress/control (mid-exp. phase)	rots	median	none	none	1.5	0.05	1.09387	up	1.09387	Cohen's d	0.444453	0.349747	-0.0314084	0.920315	small	intracellular proteome	LpxB
-0.773276	-2.24919	0.0564684	5	0.00165152	0.0426447	CP006659.2_prot_AHI34426.1_889	A_heat_30min	A_control_30min	heat stress/control (mid-exp. phase)	rots	median	down	down	1.5	0.05	1.70915	down	-1.70915	Cohen's d	-1.10469	0.338418	-1.79195	-0.417422	large	intracellular proteome	RnhB
0.0450819	0.111963	0.911849	28	1	1	CP006659.2_prot_AHI34427.1_890	A_heat_30min	A_control_30min	heat stress/control (mid-exp. phase)	rots	median	none	none	1.5	0.05	1.03174	up	1.03174	Cohen's d	0.0312647	0.927883	-0.232098	0.294628	negligible	intracellular proteome	DnaE
0.0461257	0.166599	0.868926	24	0.999994	1	CP006659.2_prot_AHI34428.1_891	A_heat_30min	A_control_30min	heat stress/control (mid-exp. phase)	rots	median	none	none	1.5	0.05	1.03249	up	1.03249	Cohen's d	0.0274162	0.482042	-0.257307	0.31214	negligible	intracellular proteome	AccA
-0.0283047	-0.106434	0.917628	19	0.999999	1	CP006659.2_prot_AHI34429.1_892	A_heat_30min	A_control_30min	heat stress/control (mid-exp. phase)	rots	median	none	none	1.5	0.05	1.01981	down	-1.01981	Cohen's d	-0.133525	0.28623	-0.454416	0.187366	negligible	intracellular proteome	LdcC
-0.182973	-0.813608	0.643392	2	0.680038	1	CP006659.2_prot_AHI34430.1_893	A_heat_30min	A_control_30min	heat stress/control (mid-exp. phase)	rots	median	none	none	1.5	0.05	1.13522	down	-1.13522	Cohen's d	-0.401025	0.365296	-1.48414	0.682094	small	intracellular proteome	Kpn2146_0976
-0.00148271	-0.0222768	0.985196	10	1	1	CP006659.2_prot_AHI34431.1_894	A_heat_30min	A_control_30min	heat stress/control (mid-exp. phase)	rots	median	none	none	1.5	0.05	1.00103	down	-1.00103	Cohen's d	0.0937185	0.459794	-0.351693	0.53913	negligible	intracellular proteome	TilS
0.279072	1.33525	0.198124	3	0.102206	0.720924	CP006659.2_prot_AHI34432.1_895	A_heat_30min	A_control_30min	heat stress/control (mid-exp. phase)	rots	median	none	none	1.5	0.05	1.21341	up	1.21341	Cohen's d	0.428594	0.703519	-0.427726	1.28491	small	intracellular proteome	Kpn2146_0978
0.211325	0.863416	0.483253	2	0.47868	1	CP006659.2_prot_AHI34433.1_896	A_heat_30min	A_control_30min	heat stress/control (mid-exp. phase)	rots	median	none	none	1.5	0.05	1.15775	up	1.15775	Cohen's d	0.0938668	0.433379	-0.979117	1.16685	negligible	intracellular proteome	Kpn2146_0979
-0.269908	-0.781303	0.479286	5	0.461205	1	CP006659.2_prot_AHI34434.1_897	A_heat_30min	A_control_30min	heat stress/control (mid-exp. phase)	rots	median	none	none	1.5	0.05	1.20573	down	-1.20573	Cohen's d	-0.460034	0.57432	-1.10862	0.188547	small	intracellular proteome	Kpn2146_0980
-0.0177779	-0.101973	0.920498	1	0.920498	1	CP006659.2_prot_AHI34435.1_898	A_heat_30min	A_control_30min	heat stress/control (mid-exp. phase)	rots	median	none	none	1.5	0.05	1.0124	down	-1.0124	Cohen's d	-0.182906	0.13875	-1.91675	1.55094	negligible	intracellular proteome	ArfB
0.113357	0.228058	0.82583	9	0.989161	1	CP006659.2_prot_AHI34436.2_899	A_heat_30min	A_control_30min	heat stress/control (mid-exp. phase)	rots	median	none	none	1.5	0.05	1.08174	up	1.08174	Cohen's d	0.136523	0.280467	-0.334118	0.607164	negligible	intracellular proteome	NlpE
-0.0122795	-0.048627	0.962635	30	1	1	CP006659.2_prot_AHI34438.1_901	A_heat_30min	A_control_30min	heat stress/control (mid-exp. phase)	rots	median	none	none	1.5	0.05	1.00855	down	-1.00855	Cohen's d	-0.152547	0.51989	-0.40724	0.102146	negligible	intracellular proteome	ProS
-0.0134956	-0.0761506	0.94383	4	0.99618	1	CP006659.2_prot_AHI34439.1_902	A_heat_30min	A_control_30min	heat stress/control (mid-exp. phase)	rots	median	none	none	1.5	0.05	1.0094	down	-1.0094	Cohen's d	0.172661	0.443893	-0.550735	0.896058	negligible	intracellular proteome	TsaA_1
0.0447951	0.342586	0.711826	5	0.85221	1	CP006659.2_prot_AHI34440.2_903	A_heat_30min	A_control_30min	heat stress/control (mid-exp. phase)	rots	median	none	none	1.5	0.05	1.03154	up	1.03154	Cohen's d	-0.291635	0.593824	-0.935199	0.351928	small	intracellular proteome	RcsF
-0.0331455	-0.165201	0.873314	20	0.999979	1	CP006659.2_prot_AHI34441.1_904	A_heat_30min	A_control_30min	heat stress/control (mid-exp. phase)	rots	median	none	none	1.5	0.05	1.02324	down	-1.02324	Cohen's d	-0.182512	0.571863	-0.495451	0.130427	negligible	intracellular proteome	MetQ_1
-0.121566	-0.574267	0.59593	3	0.642129	1	CP006659.2_prot_AHI34442.1_905	A_heat_30min	A_control_30min	heat stress/control (mid-exp. phase)	rots	median	none	none	1.5	0.05	1.08792	down	-1.08792	Cohen's d	-0.399564	0.287427	-1.25463	0.455498	small	intracellular proteome	MetI_1
0.0976173	0.238003	0.822992	15	0.998111	1	CP006659.2_prot_AHI34443.1_906	A_heat_30min	A_control_30min	heat stress/control (mid-exp. phase)	rots	median	none	none	1.5	0.05	1.07	up	1.07	Cohen's d	-0.160647	0.523951	-0.522776	0.201482	negligible	intracellular proteome	MetN_1
-0.0121833	-0.034739	0.973346	7	0.999983	1	CP006659.2_prot_AHI34444.1_907	A_heat_30min	A_control_30min	heat stress/control (mid-exp. phase)	rots	median	none	none	1.5	0.05	1.00848	down	-1.00848	Cohen's d	-0.0686246	0.640698	-0.604609	0.46736	negligible	intracellular proteome	GmhB
0.117073	0.288291	0.782381	14	0.990913	1	CP006659.2_prot_AHI34445.1_908	A_heat_30min	A_control_30min	heat stress/control (mid-exp. phase)	rots	median	none	none	1.5	0.05	1.08453	up	1.08453	Cohen's d	0.113519	0.412362	-0.261301	0.488339	negligible	intracellular proteome	DkgB
0.175834	0.932549	0.390877	10	0.236898	1	CP006659.2_prot_AHI34446.1_909	A_heat_30min	A_control_30min	heat stress/control (mid-exp. phase)	rots	median	none	none	1.5	0.05	1.12962	up	1.12962	Cohen's d	0.593978	0.291501	0.1391	1.04885	medium	intracellular proteome	DmlR_2
0.0714963	0.163927	0.874953	8	0.996068	1	CP006659.2_prot_AHI34448.1_911	A_heat_30min	A_control_30min	heat stress/control (mid-exp. phase)	rots	median	none	none	1.5	0.05	1.05081	up	1.05081	Cohen's d	0.153132	0.43635	-0.347343	0.653607	negligible	intracellular proteome	Kpn2146_1000
-0.281166	-0.647772	0.557634	6	0.616118	1	CP006659.2_prot_AHI34449.1_912	A_heat_30min	A_control_30min	heat stress/control (mid-exp. phase)	rots	median	none	none	1.5	0.05	1.21518	down	-1.21518	Cohen's d	-0.499805	0.404776	-1.08988	0.0902704	small	intracellular proteome	YcgJ
-0.741917	-0.224402	0.850035	8	0.991772	1	CP006659.2_prot_AHI34450.1_913	A_heat_30min	A_control_30min	heat stress/control (mid-exp. phase)	rots	median	none	none	1.5	0.05	1.6724	down	-1.6724	Cohen's d	0.0190021	0.710918	-0.480752	0.518756	negligible	intracellular proteome	MltD_1
-0.183413	-0.78452	0.479418	11	0.444442	1	CP006659.2_prot_AHI34451.1_914	A_heat_30min	A_control_30min	heat stress/control (mid-exp. phase)	rots	median	none	none	1.5	0.05	1.13557	down	-1.13557	Cohen's d	-0.285478	0.386344	-0.71146	0.140504	small	intracellular proteome	GloB
-0.132813	-0.535286	0.612376	5	0.703716	1	CP006659.2_prot_AHI34452.2_915	A_heat_30min	A_control_30min	heat stress/control (mid-exp. phase)	rots	median	none	none	1.5	0.05	1.09643	down	-1.09643	Cohen's d	-0.256947	0.552305	-0.899753	0.385858	small	intracellular proteome	Kpn2146_1004
-0.15363	-0.0712169	0.940451	3	0.989784	1	CP006659.2_prot_AHI34453.1_916	A_heat_30min	A_control_30min	heat stress/control (mid-exp. phase)	rots	median	none	none	1.5	0.05	1.11237	down	-1.11237	Cohen's d	-0.101817	0.481819	-0.949021	0.745386	negligible	intracellular proteome	RnhA
0.241391	0.290496	0.775541	7	0.950639	1	CP006659.2_prot_AHI34454.2_917	A_heat_30min	A_control_30min	heat stress/control (mid-exp. phase)	rots	median	none	none	1.5	0.05	1.18213	up	1.18213	Cohen's d	0.244338	0.664062	-0.293484	0.78216	small	intracellular proteome	DnaQ_1
0.180204	0.534044	0.630694	4	0.714372	1	CP006659.2_prot_AHI34455.1_918	A_heat_30min	A_control_30min	heat stress/control (mid-exp. phase)	rots	median	none	none	1.5	0.05	1.13304	up	1.13304	Cohen's d	0.363561	0.472182	-0.364432	1.09155	small	intracellular proteome	CmpR_1
0.050212	0.0430253	0.968433	8	0.999989	1	CP006659.2_prot_AHI34457.2_920	A_heat_30min	A_control_30min	heat stress/control (mid-exp. phase)	rots	median	none	none	1.5	0.05	1.03542	up	1.03542	Cohen's d	0.100673	0.310189	-0.399386	0.600733	negligible	intracellular proteome	Kpn2146_1010
0.141464	0.644447	0.556897	8	0.630487	1	CP006659.2_prot_AHI34459.1_922	A_heat_30min	A_control_30min	heat stress/control (mid-exp. phase)	rots	median	none	none	1.5	0.05	1.10302	up	1.10302	Cohen's d	0.211017	0.412719	-0.290115	0.712148	small	intracellular proteome	GmhA
0.251775	0.93726	0.393063	12	0.222019	1	CP006659.2_prot_AHI34460.1_923	A_heat_30min	A_control_30min	heat stress/control (mid-exp. phase)	rots	median	none	none	1.5	0.05	1.19067	up	1.19067	Cohen's d	0.606168	0.377573	0.191672	1.02066	medium	intracellular proteome	Kpn2146_1013
-1.31267	-3.18396	0.0155124	4	0.00016	0.00593668	CP006659.2_prot_AHI34461.1_924	A_heat_30min	A_control_30min	heat stress/control (mid-exp. phase)	rots	median	down	down	1.5	0.05	2.48401	down	-2.48401	Cohen's d	-0.586608	1.01818	-1.32403	0.15081	medium	intracellular proteome	Kpn2146_1014
-0.0177144	0.0487096	0.963518	14	1	1	CP006659.2_prot_AHI34462.1_925	A_heat_30min	A_control_30min	heat stress/control (mid-exp. phase)	rots	median	none	none	1.5	0.05	1.01235	down	-1.01235	Cohen's d	-0.00909335	0.455591	-0.383614	0.365427	negligible	intracellular proteome	NqrA
-0.328005	-0.369679	0.78925	2	0.846563	1	CP006659.2_prot_AHI34463.1_926	A_heat_30min	A_control_30min	heat stress/control (mid-exp. phase)	rots	median	none	none	1.5	0.05	1.25528	down	-1.25528	Cohen's d	-0.247845	0.397878	-1.32435	0.828658	small	intracellular proteome	NqrB
0.168365	0.628942	0.568468	7	0.646998	1	CP006659.2_prot_AHI34464.1_927	A_heat_30min	A_control_30min	heat stress/control (mid-exp. phase)	rots	median	none	none	1.5	0.05	1.12378	up	1.12378	Cohen's d	0.464646	0.222284	-0.0783623	1.00765	small	intracellular proteome	NqrC
0.0581803	0.313719	0.775652	16	0.992791	1	CP006659.2_prot_AHI34467.1_930	A_heat_30min	A_control_30min	heat stress/control (mid-exp. phase)	rots	median	none	none	1.5	0.05	1.04115	up	1.04115	Cohen's d	0.0992746	0.500203	-0.250777	0.449326	negligible	intracellular proteome	NqrF
-1.29812	-1.0372	0.315028	5	0.183522	1	CP006659.2_prot_AHI34469.1_932	A_heat_30min	A_control_30min	heat stress/control (mid-exp. phase)	rots	median	none	none	1.5	0.05	2.45909	down	-2.45909	Cohen's d	-0.548678	0.753497	-1.20078	0.103426	medium	intracellular proteome	GlpQ1
-0.157179	-0.437705	0.674669	24	0.962957	1	CP006659.2_prot_AHI34472.1_935	A_heat_30min	A_control_30min	heat stress/control (mid-exp. phase)	rots	median	none	none	1.5	0.05	1.1151	down	-1.1151	Cohen's d	-0.268555	0.648636	-0.554546	0.0174353	small	intracellular proteome	PepD
0.107483	0.178729	0.861744	8	0.994075	1	CP006659.2_prot_AHI34473.1_936	A_heat_30min	A_control_30min	heat stress/control (mid-exp. phase)	rots	median	none	none	1.5	0.05	1.07735	up	1.07735	Cohen's d	0.189855	0.556199	-0.311013	0.690722	negligible	intracellular proteome	Gpt
0.118041	0.508457	0.638798	22	0.910445	1	CP006659.2_prot_AHI34474.1_937	A_heat_30min	A_control_30min	heat stress/control (mid-exp. phase)	rots	median	none	none	1.5	0.05	1.08526	up	1.08526	Cohen's d	0.146858	0.575982	-0.151088	0.444804	negligible	intracellular proteome	Kpn2146_1027
0.153937	0.430295	0.686051	11	0.904923	1	CP006659.2_prot_AHI34475.1_938	A_heat_30min	A_control_30min	heat stress/control (mid-exp. phase)	rots	median	none	none	1.5	0.05	1.1126	up	1.1126	Cohen's d	-0.00701244	0.56996	-0.430843	0.416818	negligible	intracellular proteome	Crl
-0.0972222	-0.0286475	0.976073	7	0.999989	1	CP006659.2_prot_AHI34476.1_939	A_heat_30min	A_control_30min	heat stress/control (mid-exp. phase)	rots	median	none	none	1.5	0.05	1.06971	down	-1.06971	Cohen's d	-0.195863	0.696331	-0.732972	0.341247	negligible	intracellular proteome	CsiR
0.298183	0.55475	0.613083	6	0.720775	1	CP006659.2_prot_AHI34478.1_941	A_heat_30min	A_control_30min	heat stress/control (mid-exp. phase)	rots	median	none	none	1.5	0.05	1.22959	up	1.22959	Cohen's d	0.220382	0.456251	-0.362452	0.803216	small	intracellular proteome	GabT
-0.171133	-0.287	0.781128	11	0.981818	1	CP006659.2_prot_AHI34479.1_942	A_heat_30min	A_control_30min	heat stress/control (mid-exp. phase)	rots	median	none	none	1.5	0.05	1.12594	down	-1.12594	Cohen's d	-0.278303	0.434536	-0.704179	0.147572	small	intracellular proteome	GabD_1
0.187156	0.910544	0.413156	3	0.371044	1	CP006659.2_prot_AHI34480.1_943	A_heat_30min	A_control_30min	heat stress/control (mid-exp. phase)	rots	median	none	none	1.5	0.05	1.13852	up	1.13852	Cohen's d	0.270134	0.321873	-0.580374	1.12064	small	intracellular proteome	LhgO
0.9352	0.951788	0.367483	1	0.367483	1	CP006659.2_prot_AHI34481.2_944	A_heat_30min	A_control_30min	heat stress/control (mid-exp. phase)	rots	median	none	none	1.5	0.05	1.91216	up	1.91216	Cohen's d	0.896637	0.995147	-0.918449	2.71172	large	intracellular proteome	Kpn2146_1034
0.04964	0.291396	0.791919	2	0.849329	1	CP006659.2_prot_AHI34483.1_946	A_heat_30min	A_control_30min	heat stress/control (mid-exp. phase)	rots	median	none	none	1.5	0.05	1.03501	up	1.03501	Cohen's d	0.201284	0.188719	-0.873822	1.27639	small	intracellular proteome	Kpn2146_1036
0.81756	2.07877	0.112756	4	0.0204529	0.265246	CP006659.2_prot_AHI34486.1_949	A_heat_30min	A_control_30min	heat stress/control (mid-exp. phase)	rots	median	none	up	1.5	0.05	1.76242	up	1.76242	Cohen's d	1.20895	0.362924	0.423706	1.9942	large	intracellular proteome	YoaD_1
-0.222758	-0.434928	0.672686	3	0.748729	1	CP006659.2_prot_AHI34487.1_950	A_heat_30min	A_control_30min	heat stress/control (mid-exp. phase)	rots	median	none	none	1.5	0.05	1.16696	down	-1.16696	Cohen's d	-0.137097	0.507057	-0.984746	0.710552	negligible	intracellular proteome	FabG_2
0.220737	0.412164	0.688151	4	0.797289	1	CP006659.2_prot_AHI34489.1_952	A_heat_30min	A_control_30min	heat stress/control (mid-exp. phase)	rots	median	none	none	1.5	0.05	1.16533	up	1.16533	Cohen's d	0.318344	0.816798	-0.408267	1.04496	small	intracellular proteome	Kpn2146_1042
-0.805153	-1.96628	0.0862898	1	0.0862898	0.641517	CP006659.2_prot_AHI34492.1_955	A_heat_30min	A_control_30min	heat stress/control (mid-exp. phase)	rots	median	none	none	1.5	0.05	1.74733	down	-1.74733	Cohen's d	-1.23212	0.376163	-3.1194	0.655146	large	intracellular proteome	Lpd
0.269563	0.628114	0.555688	9	0.634803	1	CP006659.2_prot_AHI34493.1_956	A_heat_30min	A_control_30min	heat stress/control (mid-exp. phase)	rots	median	none	none	1.5	0.05	1.20544	up	1.20544	Cohen's d	0.191838	0.465409	-0.279336	0.663011	negligible	intracellular proteome	PdhC
0.0684284	0.2068	0.845039	8	0.990617	1	CP006659.2_prot_AHI34494.1_957	A_heat_30min	A_control_30min	heat stress/control (mid-exp. phase)	rots	median	none	none	1.5	0.05	1.04857	up	1.04857	Cohen's d	0.015167	0.498773	-0.484583	0.514917	negligible	intracellular proteome	AcoB
0.0790051	0.157189	0.878596	4	0.975643	1	CP006659.2_prot_AHI34495.1_958	A_heat_30min	A_control_30min	heat stress/control (mid-exp. phase)	rots	median	none	none	1.5	0.05	1.05629	up	1.05629	Cohen's d	-0.27131	0.519968	-0.996677	0.454057	small	intracellular proteome	AcoA
0.0122982	0.0386863	0.969511	18	1	1	CP006659.2_prot_AHI34497.1_960	A_heat_30min	A_control_30min	heat stress/control (mid-exp. phase)	rots	median	none	none	1.5	0.05	1.00856	up	1.00856	Cohen's d	-0.112878	0.358005	-0.442609	0.216852	negligible	intracellular proteome	ProA
-0.111277	-0.586622	0.55848	16	0.683266	1	CP006659.2_prot_AHI34498.1_961	A_heat_30min	A_control_30min	heat stress/control (mid-exp. phase)	rots	median	none	none	1.5	0.05	1.08018	down	-1.08018	Cohen's d	-0.210644	0.493702	-0.561449	0.14016	small	intracellular proteome	ProB
0.136915	0.18749	0.922015	2	0.963906	1	CP006659.2_prot_AHI34500.1_962	A_heat_30min	A_control_30min	heat stress/control (mid-exp. phase)	rots	median	none	none	1.5	0.05	1.09955	up	1.09955	Cohen's d	0.309543	0.431356	-0.769253	1.38834	small	intracellular proteome	PhoE
-0.418557	-1.33337	0.236506	3	0.141347	0.89771	CP006659.2_prot_AHI34501.2_963	A_heat_30min	A_control_30min	heat stress/control (mid-exp. phase)	rots	median	none	none	1.5	0.05	1.33659	down	-1.33659	Cohen's d	-0.867711	0.33884	-1.75331	0.0178901	large	intracellular proteome	MepS_1
0.170424	0.311842	0.764682	3	0.859937	1	CP006659.2_prot_AHI34503.1_965	A_heat_30min	A_control_30min	heat stress/control (mid-exp. phase)	rots	median	none	none	1.5	0.05	1.12539	up	1.12539	Cohen's d	-0.00893798	0.433121	-0.855597	0.837721	negligible	intracellular proteome	Kpn2146_1057
1.06722	2.05857	0.0711614	1	0.0711614	0.576601	CP006659.2_prot_AHI34530.1_990	A_heat_30min	A_control_30min	heat stress/control (mid-exp. phase)	rots	median	none	none	1.5	0.05	2.0954	up	2.0954	Cohen's d	1.03236	0.491851	-0.809517	2.87424	large	intracellular proteome	RocC
0.0828318	0.342106	0.752143	6	0.916876	1	CP006659.2_prot_AHI34531.1_991	A_heat_30min	A_control_30min	heat stress/control (mid-exp. phase)	rots	median	none	none	1.5	0.05	1.05909	up	1.05909	Cohen's d	0.146914	0.616097	-0.434942	0.72877	negligible	intracellular proteome	MmuM
-0.0671276	-0.179956	0.857988	18	0.999869	1	CP006659.2_prot_AHI34537.1_997	A_heat_30min	A_control_30min	heat stress/control (mid-exp. phase)	rots	median	none	none	1.5	0.05	1.04763	down	-1.04763	Cohen's d	-0.128017	0.432957	-0.457823	0.201789	negligible	intracellular proteome	HemB
-2.24491	-2.86656	0.0206053	7	6e-06	0.000362	CP006659.2_prot_AHI34538.1_998	A_heat_30min	A_control_30min	heat stress/control (mid-exp. phase)	rots	median	down	down	1.5	0.05	4.74009	down	-4.74009	Cohen's d	-1.67236	0.817446	-2.29484	-1.04987	large	intracellular proteome	AmpH
-0.0845661	-0.201526	0.846794	5	0.971797	1	CP006659.2_prot_AHI34540.1_1000	A_heat_30min	A_control_30min	heat stress/control (mid-exp. phase)	rots	median	none	none	1.5	0.05	1.06037	down	-1.06037	Cohen's d	-0.102473	0.426222	-0.743063	0.538116	negligible	intracellular proteome	SbmA
-0.0842627	-0.361138	0.738239	17	0.983163	1	CP006659.2_prot_AHI34541.1_1001	A_heat_30min	A_control_30min	heat stress/control (mid-exp. phase)	rots	median	none	none	1.5	0.05	1.06015	down	-1.06015	Cohen's d	-0.207635	0.495832	-0.547742	0.132472	small	intracellular proteome	Kpn2146_1095
-0.00326519	-0.00283472	0.997689	16	1	1	CP006659.2_prot_AHI34544.2_1004	A_heat_30min	A_control_30min	heat stress/control (mid-exp. phase)	rots	median	none	none	1.5	0.05	1.00227	down	-1.00227	Cohen's d	0.0344949	0.543986	-0.315367	0.384357	negligible	intracellular proteome	DdlA
0.61893	1.36324	0.218731	1	0.218731	1	CP006659.2_prot_AHI34547.1_1007	A_heat_30min	A_control_30min	heat stress/control (mid-exp. phase)	rots	median	none	none	1.5	0.05	1.53574	up	1.53574	Cohen's d	0.935787	0.492984	-0.88668	2.75825	large	intracellular proteome	IraP
-0.485278	-0.534979	0.607118	5	0.694785	1	CP006659.2_prot_AHI34548.1_1008	A_heat_30min	A_control_30min	heat stress/control (mid-exp. phase)	rots	median	none	none	1.5	0.05	1.39986	down	-1.39986	Cohen's d	-0.260902	0.946692	-0.903789	0.381985	small	intracellular proteome	PhoA
-0.0574277	-0.174677	0.86715	10	0.99787	1	CP006659.2_prot_AHI34550.1_1010	A_heat_30min	A_control_30min	heat stress/control (mid-exp. phase)	rots	median	none	none	1.5	0.05	1.04061	down	-1.04061	Cohen's d	-0.253666	0.426923	-0.70062	0.193288	small	intracellular proteome	ProC
0.0598597	0.34369	0.744013	7	0.923785	1	CP006659.2_prot_AHI34551.1_1011	A_heat_30min	A_control_30min	heat stress/control (mid-exp. phase)	rots	median	none	none	1.5	0.05	1.04236	up	1.04236	Cohen's d	0.258468	0.642834	-0.279592	0.796527	small	intracellular proteome	Kpn2146_1105
0.425292	0.655995	0.525778	8	0.559831	1	CP006659.2_prot_AHI34552.1_1012	A_heat_30min	A_control_30min	heat stress/control (mid-exp. phase)	rots	median	none	none	1.5	0.05	1.34284	up	1.34284	Cohen's d	0.193585	0.477797	-0.307327	0.694497	negligible	intracellular proteome	Kpn2146_1106
-0.553445	-1.32267	0.230825	10	0.028848	0.336105	CP006659.2_prot_AHI34553.1_1013	A_heat_30min	A_control_30min	heat stress/control (mid-exp. phase)	rots	median	none	none	1.5	0.05	1.46759	down	-1.46759	Cohen's d	-0.957632	0.448106	-1.42762	-0.487642	large	intracellular proteome	AroL
-0.250062	-0.389218	0.708813	3	0.79501	1	CP006659.2_prot_AHI34554.2_1014	A_heat_30min	A_control_30min	heat stress/control (mid-exp. phase)	rots	median	none	none	1.5	0.05	1.18926	down	-1.18926	Cohen's d	-0.474811	0.751333	-1.33331	0.383691	small	intracellular proteome	Kpn2146_1108
-0.147072	-0.466034	0.668594	1	0.668594	1	CP006659.2_prot_AHI34555.2_1015	A_heat_30min	A_control_30min	heat stress/control (mid-exp. phase)	rots	median	none	none	1.5	0.05	1.10732	down	-1.10732	Cohen's d	-0.41511	0.316631	-2.16387	1.33365	small	intracellular proteome	Kpn2146_1109
-0.103492	-0.570209	0.598418	3	0.645721	1	CP006659.2_prot_AHI34556.1_1016	A_heat_30min	A_control_30min	heat stress/control (mid-exp. phase)	rots	median	none	none	1.5	0.05	1.07437	down	-1.07437	Cohen's d	-0.212076	0.333897	-1.06111	0.636956	small	intracellular proteome	Kpn2146_1110
0.138353	0.802354	0.458882	10	0.394703	1	CP006659.2_prot_AHI34557.1_1017	A_heat_30min	A_control_30min	heat stress/control (mid-exp. phase)	rots	median	none	none	1.5	0.05	1.10065	up	1.10065	Cohen's d	0.0958641	0.542799	-0.349558	0.541287	negligible	intracellular proteome	RdgC
-0.405215	-1.02608	0.343174	6	0.205563	1	CP006659.2_prot_AHI34558.1_1018	A_heat_30min	A_control_30min	heat stress/control (mid-exp. phase)	rots	median	none	none	1.5	0.05	1.32429	down	-1.32429	Cohen's d	-0.396812	0.636006	-0.983576	0.189951	small	intracellular proteome	Mak_1
-0.180868	-0.593	0.583094	17	0.758114	1	CP006659.2_prot_AHI34559.1_1019	A_heat_30min	A_control_30min	heat stress/control (mid-exp. phase)	rots	median	none	none	1.5	0.05	1.13357	down	-1.13357	Cohen's d	-0.028531	0.504867	-0.367743	0.310681	negligible	intracellular proteome	SbcC
-0.255231	-0.833309	0.447445	9	0.372551	1	CP006659.2_prot_AHI34560.1_1020	A_heat_30min	A_control_30min	heat stress/control (mid-exp. phase)	rots	median	none	none	1.5	0.05	1.19353	down	-1.19353	Cohen's d	-0.252088	0.428473	-0.724045	0.219869	small	intracellular proteome	SbcD
-0.0913145	-0.413021	0.694421	7	0.866615	1	CP006659.2_prot_AHI34561.1_1021	A_heat_30min	A_control_30min	heat stress/control (mid-exp. phase)	rots	median	none	none	1.5	0.05	1.06534	down	-1.06534	Cohen's d	-0.286112	0.299563	-0.824672	0.252449	small	intracellular proteome	PhoB
-0.167559	-0.313684	0.762455	12	0.977736	1	CP006659.2_prot_AHI34562.1_1022	A_heat_30min	A_control_30min	heat stress/control (mid-exp. phase)	rots	median	none	none	1.5	0.05	1.12316	down	-1.12316	Cohen's d	0.0539094	0.520237	-0.351457	0.459276	negligible	intracellular proteome	PhoR_1
-0.127745	-0.759763	0.554882	2	0.569737	1	CP006659.2_prot_AHI34563.1_1023	A_heat_30min	A_control_30min	heat stress/control (mid-exp. phase)	rots	median	none	none	1.5	0.05	1.09258	down	-1.09258	Cohen's d	-0.717088	0.129051	-1.82341	0.389233	medium	intracellular proteome	BrnQ
-0.240707	-0.513222	0.675359	2	0.718608	1	CP006659.2_prot_AHI34564.1_1024	A_heat_30min	A_control_30min	heat stress/control (mid-exp. phase)	rots	median	none	none	1.5	0.05	1.18157	down	-1.18157	Cohen's d	-0.367021	0.566326	-1.44841	0.714363	small	intracellular proteome	ProY_1
0.017926	0.0197518	0.98434	6	0.999991	1	CP006659.2_prot_AHI34565.1_1025	A_heat_30min	A_control_30min	heat stress/control (mid-exp. phase)	rots	median	none	none	1.5	0.05	1.0125	up	1.0125	Cohen's d	0.148644	0.55799	-0.433231	0.730519	negligible	intracellular proteome	MalZ
0.15791	0.558241	0.607485	12	0.779174	1	CP006659.2_prot_AHI34576.1_1036	A_heat_30min	A_control_30min	heat stress/control (mid-exp. phase)	rots	median	none	none	1.5	0.05	1.11567	up	1.11567	Cohen's d	0.230638	0.282659	-0.176	0.637277	small	intracellular proteome	TsaA_2
-0.457677	-0.828844	0.443039	3	0.414928	1	CP006659.2_prot_AHI34577.1_1037	A_heat_30min	A_control_30min	heat stress/control (mid-exp. phase)	rots	median	none	none	1.5	0.05	1.37333	down	-1.37333	Cohen's d	0.212874	0.740717	-0.636176	1.06192	small	intracellular proteome	AcpH
0.0923722	0.459817	0.652563	11	0.855609	1	CP006659.2_prot_AHI34578.1_1038	A_heat_30min	A_control_30min	heat stress/control (mid-exp. phase)	rots	median	none	none	1.5	0.05	1.06612	up	1.06612	Cohen's d	0.207384	0.637404	-0.217582	0.632351	small	intracellular proteome	QueA
0.105479	0.371083	0.719171	21	0.983926	1	CP006659.2_prot_AHI34579.1_1039	A_heat_30min	A_control_30min	heat stress/control (mid-exp. phase)	rots	median	none	none	1.5	0.05	1.07585	up	1.07585	Cohen's d	0.29153	0.489572	-0.0147336	0.597794	small	intracellular proteome	Tgt
0.131792	0.666312	0.540547	7	0.588116	1	CP006659.2_prot_AHI34580.1_1040	A_heat_30min	A_control_30min	heat stress/control (mid-exp. phase)	rots	median	none	none	1.5	0.05	1.09565	up	1.09565	Cohen's d	-0.106951	0.363592	-0.643161	0.429258	negligible	intracellular proteome	Kpn2146_1134
-0.0174822	-0.103734	0.919109	32	1	1	CP006659.2_prot_AHI34581.1_1041	A_heat_30min	A_control_30min	heat stress/control (mid-exp. phase)	rots	median	none	none	1.5	0.05	1.01219	down	-1.01219	Cohen's d	-0.291059	0.39076	-0.538527	-0.0435903	small	intracellular proteome	Kpn2146_1135
0.0454173	0.373692	0.711143	7	0.88795	1	CP006659.2_prot_AHI34582.1_1042	A_heat_30min	A_control_30min	heat stress/control (mid-exp. phase)	rots	median	none	none	1.5	0.05	1.03198	up	1.03198	Cohen's d	0.0159434	0.164028	-0.519892	0.551778	negligible	intracellular proteome	Kpn2146_1136
-0.0720882	-0.141595	0.890072	8	0.997691	1	CP006659.2_prot_AHI34585.1_1045	A_heat_30min	A_control_30min	heat stress/control (mid-exp. phase)	rots	median	none	none	1.5	0.05	1.05124	down	-1.05124	Cohen's d	-0.341826	0.795702	-0.845206	0.161553	small	intracellular proteome	Tsx
-0.147632	-0.662936	0.526519	6	0.553898	1	CP006659.2_prot_AHI34587.1_1046	A_heat_30min	A_control_30min	heat stress/control (mid-exp. phase)	rots	median	none	none	1.5	0.05	1.10775	down	-1.10775	Cohen's d	-0.325105	0.66443	-0.910003	0.259794	small	intracellular proteome	YajI
-0.0141304	-0.0256522	0.979941	7	0.999995	1	CP006659.2_prot_AHI34588.1_1047	A_heat_30min	A_control_30min	heat stress/control (mid-exp. phase)	rots	median	none	none	1.5	0.05	1.00984	down	-1.00984	Cohen's d	-0.0291186	0.514962	-0.564974	0.506736	negligible	intracellular proteome	NrdR
-0.00190607	0.0838896	0.939895	10	0.999963	1	CP006659.2_prot_AHI34589.1_1048	A_heat_30min	A_control_30min	heat stress/control (mid-exp. phase)	rots	median	none	none	1.5	0.05	1.00132	down	-1.00132	Cohen's d	0.0932899	0.7595	-0.352119	0.538699	negligible	intracellular proteome	RibD
0.104088	0.507317	0.63866	10	0.820512	1	CP006659.2_prot_AHI34590.1_1049	A_heat_30min	A_control_30min	heat stress/control (mid-exp. phase)	rots	median	none	none	1.5	0.05	1.07481	up	1.07481	Cohen's d	0.143627	0.32494	-0.302114	0.589367	negligible	intracellular proteome	RibE
0.0507511	0.187448	0.859456	5	0.977762	1	CP006659.2_prot_AHI34591.1_1050	A_heat_30min	A_control_30min	heat stress/control (mid-exp. phase)	rots	median	none	none	1.5	0.05	1.0358	up	1.0358	Cohen's d	-0.27039	0.348761	-0.913479	0.372698	small	intracellular proteome	NusB
0.182476	0.571295	0.599479	9	0.732343	1	CP006659.2_prot_AHI34592.1_1051	A_heat_30min	A_control_30min	heat stress/control (mid-exp. phase)	rots	median	none	none	1.5	0.05	1.13483	up	1.13483	Cohen's d	0.0998384	0.392444	-0.370548	0.570224	negligible	intracellular proteome	ThiL
0.509987	1.29688	0.246353	14	0.0188294	0.249176	CP006659.2_prot_AHI34594.1_1053	A_heat_30min	A_control_30min	heat stress/control (mid-exp. phase)	rots	median	none	none	1.5	0.05	1.42404	up	1.42404	Cohen's d	0.787706	0.500732	0.398935	1.17648	medium	intracellular proteome	Gpr_1
-0.036524	-0.239761	0.81089	17	0.998288	1	CP006659.2_prot_AHI34595.1_1054	A_heat_30min	A_control_30min	heat stress/control (mid-exp. phase)	rots	median	none	none	1.5	0.05	1.02564	down	-1.02564	Cohen's d	-0.328427	0.658846	-0.6699	0.0130465	small	intracellular proteome	Dxs_1
-0.325033	-0.83714	0.436917	8	0.355825	1	CP006659.2_prot_AHI34596.1_1055	A_heat_30min	A_control_30min	heat stress/control (mid-exp. phase)	rots	median	none	none	1.5	0.05	1.25269	down	-1.25269	Cohen's d	-0.43142	0.65139	-0.936942	0.0741033	small	intracellular proteome	IspA
-0.0663264	-0.150223	0.884692	4	0.978434	1	CP006659.2_prot_AHI34597.1_1056	A_heat_30min	A_control_30min	heat stress/control (mid-exp. phase)	rots	median	none	none	1.5	0.05	1.04705	down	-1.04705	Cohen's d	0.0506174	0.512038	-0.671551	0.772785	negligible	intracellular proteome	XseB
-0.00355634	-0.018464	0.98588	15	1	1	CP006659.2_prot_AHI34598.1_1057	A_heat_30min	A_control_30min	heat stress/control (mid-exp. phase)	rots	median	none	none	1.5	0.05	1.00247	down	-1.00247	Cohen's d	-0.125709	0.400657	-0.487613	0.236194	negligible	intracellular proteome	ThiI
0.199191	0.417328	0.686921	7	0.856377	1	CP006659.2_prot_AHI34600.1_1059	A_heat_30min	A_control_30min	heat stress/control (mid-exp. phase)	rots	median	none	none	1.5	0.05	1.14805	up	1.14805	Cohen's d	0.0520681	0.462496	-0.483849	0.587985	negligible	intracellular proteome	YajL
-0.274226	-0.487258	0.645823	7	0.793212	1	CP006659.2_prot_AHI34601.1_1060	A_heat_30min	A_control_30min	heat stress/control (mid-exp. phase)	rots	median	none	none	1.5	0.05	1.20934	down	-1.20934	Cohen's d	-0.303707	0.435866	-0.842613	0.2352	small	intracellular proteome	PanE
0.0229076	0.118439	0.909486	14	0.999971	1	CP006659.2_prot_AHI34602.1_1061	A_heat_30min	A_control_30min	heat stress/control (mid-exp. phase)	rots	median	none	none	1.5	0.05	1.01601	up	1.01601	Cohen's d	-0.139167	0.484615	-0.514139	0.235804	negligible	intracellular proteome	Kpn2146_1156
-0.247941	-0.923779	0.40802	3	0.363587	1	CP006659.2_prot_AHI34603.1_1062	A_heat_30min	A_control_30min	heat stress/control (mid-exp. phase)	rots	median	none	none	1.5	0.05	1.18751	down	-1.18751	Cohen's d	-0.556444	0.234573	-1.41933	0.30644	medium	intracellular proteome	YajR_2
-0.374391	-1.19085	0.274092	3	0.184196	1	CP006659.2_prot_AHI34604.1_1063	A_heat_30min	A_control_30min	heat stress/control (mid-exp. phase)	rots	median	none	none	1.5	0.05	1.29629	down	-1.29629	Cohen's d	-0.464659	1.06728	-1.32266	0.393345	small	intracellular proteome	YcjS_1
-0.995166	-1.4792	0.181372	4	0.0618525	0.537554	CP006659.2_prot_AHI34606.1_1065	A_heat_30min	A_control_30min	heat stress/control (mid-exp. phase)	rots	median	none	none	1.5	0.05	1.99331	down	-1.99331	Cohen's d	-1.31685	0.516702	-2.11332	-0.520375	large	intracellular proteome	Kpn2146_1160
-0.819485	-0.709006	0.518947	4	0.532143	1	CP006659.2_prot_AHI34613.1_1072	A_heat_30min	A_control_30min	heat stress/control (mid-exp. phase)	rots	median	none	none	1.5	0.05	1.76478	down	-1.76478	Cohen's d	-0.038289	1.03138	-0.760407	0.68383	negligible	intracellular proteome	CyoE
-0.107626	-0.223137	0.824964	10	0.991905	1	CP006659.2_prot_AHI34616.1_1075	A_heat_30min	A_control_30min	heat stress/control (mid-exp. phase)	rots	median	none	none	1.5	0.05	1.07745	down	-1.07745	Cohen's d	0.0167578	0.711898	-0.428417	0.461933	negligible	intracellular proteome	CyoB
-0.113761	-0.48139	0.660062	7	0.816407	1	CP006659.2_prot_AHI34617.2_1076	A_heat_30min	A_control_30min	heat stress/control (mid-exp. phase)	rots	median	none	none	1.5	0.05	1.08205	down	-1.08205	Cohen's d	0.119189	0.670375	-0.417114	0.655491	negligible	intracellular proteome	CyoA
-0.0154315	-0.225216	0.88692	4	0.979408	1	CP006659.2_prot_AHI34618.1_1077	A_heat_30min	A_control_30min	heat stress/control (mid-exp. phase)	rots	median	none	none	1.5	0.05	1.01075	down	-1.01075	Cohen's d	-0.18242	0.345003	-0.905973	0.541132	negligible	intracellular proteome	Kpn2146_1172
-0.014456	-0.0563972	0.957123	8	0.999959	1	CP006659.2_prot_AHI34619.1_1078	A_heat_30min	A_control_30min	heat stress/control (mid-exp. phase)	rots	median	none	none	1.5	0.05	1.01007	down	-1.01007	Cohen's d	-0.399001	0.369687	-0.903692	0.10569	small	intracellular proteome	Kpn2146_1173
-0.231609	0.627289	0.775182	2	0.831779	1	CP006659.2_prot_AHI34620.2_1079	A_heat_30min	A_control_30min	heat stress/control (mid-exp. phase)	rots	median	none	none	1.5	0.05	1.17414	down	-1.17414	Cohen's d	0.115366	0.730364	-0.957919	1.18865	negligible	intracellular proteome	Kpn2146_1174
0.0226298	0.0358386	0.972779	43	1	1	CP006659.2_prot_AHI34622.1_1080	A_heat_30min	A_control_30min	heat stress/control (mid-exp. phase)	rots	median	none	none	1.5	0.05	1.01581	up	1.01581	Cohen's d	0.0194562	0.624364	-0.192648	0.23156	negligible	intracellular proteome	Tig
0.141435	0.372157	0.727185	8	0.919836	1	CP006659.2_prot_AHI34623.2_1081	A_heat_30min	A_control_30min	heat stress/control (mid-exp. phase)	rots	median	none	none	1.5	0.05	1.103	up	1.103	Cohen's d	0.208834	0.45301	-0.292269	0.709937	small	intracellular proteome	ClpP
0.0118606	0.0174852	0.986209	27	1	1	CP006659.2_prot_AHI34624.1_1082	A_heat_30min	A_control_30min	heat stress/control (mid-exp. phase)	rots	median	none	none	1.5	0.05	1.00826	up	1.00826	Cohen's d	0.00188278	0.703564	-0.266352	0.270117	negligible	intracellular proteome	ClpX
0.177061	0.75095	0.485934	49	0.421536	1	CP006659.2_prot_AHI34626.2_1083	A_heat_30min	A_control_30min	heat stress/control (mid-exp. phase)	rots	median	none	none	1.5	0.05	1.13058	up	1.13058	Cohen's d	0.201416	0.485293	0.00231042	0.400521	small	intracellular proteome	Lon_1
-0.12992	-0.353742	0.72872	6	0.892151	1	CP006659.2_prot_AHI34627.1_1084	A_heat_30min	A_control_30min	heat stress/control (mid-exp. phase)	rots	median	none	none	1.5	0.05	1.09423	down	-1.09423	Cohen's d	-0.353531	1.03371	-0.939125	0.232064	small	intracellular proteome	HupB_1
0.0131847	0.0746134	0.934796	34	1	1	CP006659.2_prot_AHI34628.1_1085	A_heat_30min	A_control_30min	heat stress/control (mid-exp. phase)	rots	median	none	none	1.5	0.05	1.00918	up	1.00918	Cohen's d	-0.0716701	0.401046	-0.310497	0.167157	negligible	intracellular proteome	PpiD
0.511697	1.39296	0.214022	1	0.214022	1	CP006659.2_prot_AHI34629.1_1086	A_heat_30min	A_control_30min	heat stress/control (mid-exp. phase)	rots	median	none	none	1.5	0.05	1.42573	up	1.42573	Cohen's d	0.933391	0.434717	-0.888615	2.7554	large	intracellular proteome	ComEA
-0.0399233	-0.22854	0.825838	3	0.919568	1	CP006659.2_prot_AHI34630.1_1087	A_heat_30min	A_control_30min	heat stress/control (mid-exp. phase)	rots	median	none	none	1.5	0.05	1.02806	down	-1.02806	Cohen's d	-0.231002	0.593373	-1.08048	0.618472	small	intracellular proteome	FadM
-0.183171	-0.288642	0.779444	7	0.953468	1	CP006659.2_prot_AHI34631.1_1088	A_heat_30min	A_control_30min	heat stress/control (mid-exp. phase)	rots	median	none	none	1.5	0.05	1.13538	down	-1.13538	Cohen's d	-0.246104	0.702836	-0.783955	0.291747	small	intracellular proteome	QueC
-1.05246	-1.83205	0.104026	3	0.0302131	0.341313	CP006659.2_prot_AHI34633.1_1090	A_heat_30min	A_control_30min	heat stress/control (mid-exp. phase)	rots	median	none	down	1.5	0.05	2.07406	down	-2.07406	Cohen's d	-1.74928	0.385796	-2.74477	-0.753785	large	intracellular proteome	Cof
-0.00776463	-0.0320552	0.973356	6	0.999945	1	CP006659.2_prot_AHI34634.1_1091	A_heat_30min	A_control_30min	heat stress/control (mid-exp. phase)	rots	median	none	none	1.5	0.05	1.0054	down	-1.0054	Cohen's d	-0.0775684	0.809651	-0.65886	0.503723	negligible	intracellular proteome	SbnA
0.0866409	0.370218	0.721393	4	0.840114	1	CP006659.2_prot_AHI34635.1_1092	A_heat_30min	A_control_30min	heat stress/control (mid-exp. phase)	rots	median	none	none	1.5	0.05	1.06189	up	1.06189	Cohen's d	0.114236	0.365554	-0.608405	0.836877	negligible	intracellular proteome	Lrp_1
-0.213381	-1.08917	0.333068	15	0.0878662	0.648238	CP006659.2_prot_AHI34636.1_1093	A_heat_30min	A_control_30min	heat stress/control (mid-exp. phase)	rots	median	none	none	1.5	0.05	1.1594	down	-1.1594	Cohen's d	-0.371163	0.53395	-0.73581	-0.00651708	small	intracellular proteome	YheI
-0.184916	-0.740664	0.497579	20	0.491253	1	CP006659.2_prot_AHI34637.1_1094	A_heat_30min	A_control_30min	heat stress/control (mid-exp. phase)	rots	median	none	none	1.5	0.05	1.13675	down	-1.13675	Cohen's d	-0.539978	0.334366	-0.857908	-0.222049	medium	intracellular proteome	MdlB
0.156497	0.876614	0.42368	9	0.317895	1	CP006659.2_prot_AHI34640.1_1097	A_heat_30min	A_control_30min	heat stress/control (mid-exp. phase)	rots	median	none	none	1.5	0.05	1.11458	up	1.11458	Cohen's d	0.201941	0.42569	-0.269349	0.673231	small	intracellular proteome	TesB
0.0140729	0.0553866	0.96552	2	0.989244	1	CP006659.2_prot_AHI34641.1_1098	A_heat_30min	A_control_30min	heat stress/control (mid-exp. phase)	rots	median	none	none	1.5	0.05	1.0098	up	1.0098	Cohen's d	0.0248054	0.204352	-1.04763	1.09724	negligible	intracellular proteome	Kpn2146_1196
0.149523	0.293245	0.846687	2	0.902914	1	CP006659.2_prot_AHI34643.1_1100	A_heat_30min	A_control_30min	heat stress/control (mid-exp. phase)	rots	median	none	none	1.5	0.05	1.1092	up	1.1092	Cohen's d	0.404764	0.245148	-0.678555	1.48808	small	intracellular proteome	Kpn2146_1198
0.320326	0.852144	0.431204	3	0.397457	1	CP006659.2_prot_AHI34644.1_1101	A_heat_30min	A_control_30min	heat stress/control (mid-exp. phase)	rots	median	none	none	1.5	0.05	1.24861	up	1.24861	Cohen's d	0.260793	0.345877	-0.589454	1.11104	small	intracellular proteome	Kpn2146_1200
-0.223804	-0.78433	0.480685	7	0.457811	1	CP006659.2_prot_AHI34646.1_1103	A_heat_30min	A_control_30min	heat stress/control (mid-exp. phase)	rots	median	none	none	1.5	0.05	1.16781	down	-1.16781	Cohen's d	-0.193231	0.361701	-0.730306	0.343845	negligible	intracellular proteome	NorG
-0.358831	-1.38157	0.222766	1	0.222766	1	CP006659.2_prot_AHI34649.2_1106	A_heat_30min	A_control_30min	heat stress/control (mid-exp. phase)	rots	median	none	none	1.5	0.05	1.28239	down	-1.28239	Cohen's d	-0.850101	0.240906	-2.65679	0.956587	large	intracellular proteome	RcnR
0.356418	1.87428	0.10152	1	0.10152	0.717835	CP006659.2_prot_AHI34653.1_1109	A_heat_30min	A_control_30min	heat stress/control (mid-exp. phase)	rots	median	none	none	1.5	0.05	1.28024	up	1.28024	Cohen's d	1.47841	0.160407	-0.473926	3.43074	large	intracellular proteome	CycB
0.198378	0.917647	0.407568	8	0.293162	1	CP006659.2_prot_AHI34660.1_1116	A_heat_30min	A_control_30min	heat stress/control (mid-exp. phase)	rots	median	none	none	1.5	0.05	1.14741	up	1.14741	Cohen's d	0.128566	0.448864	-0.371693	0.628825	negligible	intracellular proteome	LacI_1
-0.0922952	-0.544326	0.610123	5	0.6999	1	CP006659.2_prot_AHI34661.1_1117	A_heat_30min	A_control_30min	heat stress/control (mid-exp. phase)	rots	median	none	none	1.5	0.05	1.06606	down	-1.06606	Cohen's d	-0.070421	0.530143	-0.710789	0.569947	negligible	intracellular proteome	RpmE2
-0.159507	-0.19465	0.846807	3	0.936786	1	CP006659.2_prot_AHI34662.1_1118	A_heat_30min	A_control_30min	heat stress/control (mid-exp. phase)	rots	median	none	none	1.5	0.05	1.11691	down	-1.11691	Cohen's d	0.262931	0.815904	-0.587375	1.11324	small	intracellular proteome	YkgO
-0.0299042	-0.199246	0.840936	3	0.932145	1	CP006659.2_prot_AHI34664.1_1120	A_heat_30min	A_control_30min	heat stress/control (mid-exp. phase)	rots	median	none	none	1.5	0.05	1.02094	down	-1.02094	Cohen's d	0.399191	0.251152	-0.455855	1.25424	small	intracellular proteome	GabR_1
-1.2811	-1.65692	0.132653	4	0.0299987	0.341313	CP006659.2_prot_AHI34665.1_1121	A_heat_30min	A_control_30min	heat stress/control (mid-exp. phase)	rots	median	none	down	1.5	0.05	2.43024	down	-2.43024	Cohen's d	-0.768172	0.746041	-1.51638	-0.0199637	medium	intracellular proteome	YlaC
0.513241	1.17888	0.286267	3	0.198928	1	CP006659.2_prot_AHI34667.1_1122	A_heat_30min	A_control_30min	heat stress/control (mid-exp. phase)	rots	median	none	none	1.5	0.05	1.42725	up	1.42725	Cohen's d	0.614012	0.47213	-0.252364	1.48039	medium	intracellular proteome	Maa
-0.196822	-0.870989	0.435167	5	0.379793	1	CP006659.2_prot_AHI34668.1_1123	A_heat_30min	A_control_30min	heat stress/control (mid-exp. phase)	rots	median	none	none	1.5	0.05	1.14617	down	-1.14617	Cohen's d	-0.547222	0.674446	-1.19926	0.104819	medium	intracellular proteome	Hha
-0.168801	-0.551041	0.613676	44	0.937838	1	CP006659.2_prot_AHI34671.1_1125	A_heat_30min	A_control_30min	heat stress/control (mid-exp. phase)	rots	median	none	none	1.5	0.05	1.12412	down	-1.12412	Cohen's d	-0.369225	0.399307	-0.580661	-0.157788	small	intracellular proteome	Kpn2146_1227
-0.144289	-0.540537	0.618641	31	0.911688	1	CP006659.2_prot_AHI34672.1_1126	A_heat_30min	A_control_30min	heat stress/control (mid-exp. phase)	rots	median	none	none	1.5	0.05	1.10519	down	-1.10519	Cohen's d	-0.278484	0.63717	-0.52984	-0.0271283	small	intracellular proteome	Kpn2146_1228
0.231625	0.941132	0.359585	3	0.294915	1	CP006659.2_prot_AHI34673.1_1127	A_heat_30min	A_control_30min	heat stress/control (mid-exp. phase)	rots	median	none	none	1.5	0.05	1.17416	up	1.17416	Cohen's d	0.538763	0.621443	-0.323115	1.40064	medium	intracellular proteome	AcrR_1
0.0380609	0.0847333	0.933955	29	1	1	CP006659.2_prot_AHI34674.2_1128	A_heat_30min	A_control_30min	heat stress/control (mid-exp. phase)	rots	median	none	none	1.5	0.05	1.02673	up	1.02673	Cohen's d	-0.0084469	0.415064	-0.267165	0.250271	negligible	intracellular proteome	MscK
-0.288976	-0.502941	0.635325	1	0.635325	1	CP006659.2_prot_AHI34675.1_1129	A_heat_30min	A_control_30min	heat stress/control (mid-exp. phase)	rots	median	none	none	1.5	0.05	1.22177	down	-1.22177	Cohen's d	-0.119641	0.440732	-1.85142	1.61213	negligible	intracellular proteome	Kpn2146_1231
0.0771448	0.405906	0.693808	8	0.880573	1	CP006659.2_prot_AHI34677.1_1131	A_heat_30min	A_control_30min	heat stress/control (mid-exp. phase)	rots	median	none	none	1.5	0.05	1.05493	up	1.05493	Cohen's d	-0.0595663	0.551958	-0.55942	0.440287	negligible	intracellular proteome	PriC
0.128894	0.298785	0.767529	10	0.970229	1	CP006659.2_prot_AHI34679.1_1133	A_heat_30min	A_control_30min	heat stress/control (mid-exp. phase)	rots	median	none	none	1.5	0.05	1.09346	up	1.09346	Cohen's d	0.223996	0.383561	-0.222565	0.670557	small	intracellular proteome	Apt
0.12718	0.396621	0.712698	24	0.986521	1	CP006659.2_prot_AHI34680.2_1134	A_heat_30min	A_control_30min	heat stress/control (mid-exp. phase)	rots	median	none	none	1.5	0.05	1.09216	up	1.09216	Cohen's d	0.0370386	0.627572	-0.247696	0.321773	negligible	intracellular proteome	DnaX
0.0420368	0.237127	0.819987	5	0.956284	1	CP006659.2_prot_AHI34681.1_1135	A_heat_30min	A_control_30min	heat stress/control (mid-exp. phase)	rots	median	none	none	1.5	0.05	1.02957	up	1.02957	Cohen's d	-0.154528	0.656918	-0.795652	0.486597	negligible	intracellular proteome	YbaB
0.319168	1.09714	0.328594	4	0.225805	1	CP006659.2_prot_AHI34682.1_1136	A_heat_30min	A_control_30min	heat stress/control (mid-exp. phase)	rots	median	none	none	1.5	0.05	1.24761	up	1.24761	Cohen's d	0.829539	0.290289	0.077073	1.58201	large	intracellular proteome	RecR
0.883163	3.08872	0.0186351	51	1.68e-31	2.44e-28	CP006659.2_prot_AHI34683.1_1137	A_heat_30min	A_control_30min	heat stress/control (mid-exp. phase)	rots	median	up	up	1.5	0.05	1.84442	up	1.84442	Cohen's d	0.86355	0.548476	0.660034	1.06707	large	intracellular proteome	HtpG
0.00319018	-0.00821402	0.99362	12	1	1	CP006659.2_prot_AHI34684.1_1138	A_heat_30min	A_control_30min	heat stress/control (mid-exp. phase)	rots	median	none	none	1.5	0.05	1.00221	up	1.00221	Cohen's d	-0.117716	0.499404	-0.52336	0.287928	negligible	intracellular proteome	Adk
0.0642929	0.341448	0.744268	14	0.976694	1	CP006659.2_prot_AHI34685.1_1139	A_heat_30min	A_control_30min	heat stress/control (mid-exp. phase)	rots	median	none	none	1.5	0.05	1.04557	up	1.04557	Cohen's d	0.0655817	0.365345	-0.309037	0.440201	negligible	intracellular proteome	HemH
-0.317895	-0.716876	0.488737	10	0.470887	1	CP006659.2_prot_AHI34686.1_1140	A_heat_30min	A_control_30min	heat stress/control (mid-exp. phase)	rots	median	none	none	1.5	0.05	1.24651	down	-1.24651	Cohen's d	-0.433358	0.543703	-0.88372	0.0170035	small	intracellular proteome	Gsk
0.254749	0.620295	0.545551	9	0.610868	1	CP006659.2_prot_AHI34687.1_1141	A_heat_30min	A_control_30min	heat stress/control (mid-exp. phase)	rots	median	none	none	1.5	0.05	1.19313	up	1.19313	Cohen's d	0.137464	0.557601	-0.333185	0.608112	negligible	intracellular proteome	YbaL
0.486681	1.92969	0.152424	2	0.0962717	0.692173	CP006659.2_prot_AHI34690.1_1142	A_heat_30min	A_control_30min	heat stress/control (mid-exp. phase)	rots	median	none	none	1.5	0.05	1.40122	up	1.40122	Cohen's d	1.05508	0.295788	-0.0894925	2.19966	large	intracellular proteome	Fsr
-1.77177	-2.00429	0.0692909	18	2.65e-07	2.02e-05	CP006659.2_prot_AHI34691.1_1143	A_heat_30min	A_control_30min	heat stress/control (mid-exp. phase)	rots	median	down	down	1.5	0.05	3.41473	down	-3.41473	Cohen's d	-1.32125	0.702227	-1.68489	-0.957605	large	intracellular proteome	YfkN_2
0.0961376	0.320502	0.7744	14	0.988737	1	CP006659.2_prot_AHI34692.1_1144	A_heat_30min	A_control_30min	heat stress/control (mid-exp. phase)	rots	median	none	none	1.5	0.05	1.06891	up	1.06891	Cohen's d	0.0880045	0.474665	-0.286695	0.462704	negligible	intracellular proteome	YbaK
-0.294764	-0.690243	0.526724	8	0.562012	1	CP006659.2_prot_AHI34693.1_1145	A_heat_30min	A_control_30min	heat stress/control (mid-exp. phase)	rots	median	none	none	1.5	0.05	1.22668	down	-1.22668	Cohen's d	-0.370182	0.393084	-0.874187	0.133823	small	intracellular proteome	Kpn2146_1250
0.495432	1.42272	0.212863	16	0.00506361	0.0951369	CP006659.2_prot_AHI34694.2_1146	A_heat_30min	A_control_30min	heat stress/control (mid-exp. phase)	rots	median	none	none	1.5	0.05	1.40974	up	1.40974	Cohen's d	0.732321	0.37163	0.370949	1.09369	medium	intracellular proteome	CopA_1
-0.299274	-1.07542	0.320557	4	0.214601	1	CP006659.2_prot_AHI34695.1_1147	A_heat_30min	A_control_30min	heat stress/control (mid-exp. phase)	rots	median	none	none	1.5	0.05	1.23052	down	-1.23052	Cohen's d	-0.686375	0.275613	-1.42938	0.0566338	medium	intracellular proteome	CueR
0.166043	0.528773	0.679259	2	0.723251	1	CP006659.2_prot_AHI34696.1_1148	A_heat_30min	A_control_30min	heat stress/control (mid-exp. phase)	rots	median	none	none	1.5	0.05	1.12198	up	1.12198	Cohen's d	0.211042	0.774159	-0.864332	1.28642	small	intracellular proteome	YbbJ
0.329368	1.23534	0.282055	14	0.0401427	0.418132	CP006659.2_prot_AHI34697.1_1149	A_heat_30min	A_control_30min	heat stress/control (mid-exp. phase)	rots	median	none	none	1.5	0.05	1.25646	up	1.25646	Cohen's d	0.673749	0.336939	0.288752	1.05875	medium	intracellular proteome	HflK_2
0.0896257	0.289958	0.790263	8	0.969434	1	CP006659.2_prot_AHI34698.1_1150	A_heat_30min	A_control_30min	heat stress/control (mid-exp. phase)	rots	median	none	none	1.5	0.05	1.06409	up	1.06409	Cohen's d	0.0288364	0.645765	-0.470932	0.528605	negligible	intracellular proteome	YbbL
0.0110846	0.0938371	0.903125	3	0.973664	1	CP006659.2_prot_AHI34699.1_1151	A_heat_30min	A_control_30min	heat stress/control (mid-exp. phase)	rots	median	none	none	1.5	0.05	1.00771	up	1.00771	Cohen's d	-0.0695451	0.331642	-0.916456	0.777366	negligible	intracellular proteome	Kpn2146_1256
0.317041	1.22882	0.24536	13	0.0219571	0.277293	CP006659.2_prot_AHI34700.1_1152	A_heat_30min	A_control_30min	heat stress/control (mid-exp. phase)	rots	median	none	none	1.5	0.05	1.24577	up	1.24577	Cohen's d	0.488234	0.552767	0.0934861	0.882983	small	intracellular proteome	TrxA_2
-0.124798	-0.633543	0.563308	7	0.636287	1	CP006659.2_prot_AHI34701.2_1153	A_heat_30min	A_control_30min	heat stress/control (mid-exp. phase)	rots	median	none	none	1.5	0.05	1.09036	down	-1.09036	Cohen's d	-0.20418	0.251392	-0.741401	0.333041	small	intracellular proteome	SadH
-0.285205	-0.928116	0.39925	10	0.254583	1	CP006659.2_prot_AHI34702.1_1154	A_heat_30min	A_control_30min	heat stress/control (mid-exp. phase)	rots	median	none	none	1.5	0.05	1.21858	down	-1.21858	Cohen's d	-0.603854	0.41721	-1.05905	-0.148654	medium	intracellular proteome	TesA
0.121448	0.361773	0.73236	10	0.945201	1	CP006659.2_prot_AHI34703.1_1155	A_heat_30min	A_control_30min	heat stress/control (mid-exp. phase)	rots	median	none	none	1.5	0.05	1.08783	up	1.08783	Cohen's d	0.240478	0.537095	-0.206295	0.687251	small	intracellular proteome	Kpn2146_1260
0.14609	0.495101	0.6451	21	0.915529	1	CP006659.2_prot_AHI34704.1_1156	A_heat_30min	A_control_30min	heat stress/control (mid-exp. phase)	rots	median	none	none	1.5	0.05	1.10657	up	1.10657	Cohen's d	0.173374	0.471491	-0.131848	0.478596	negligible	intracellular proteome	Kpn2146_1261
0.149236	0.54259	0.615892	7	0.740327	1	CP006659.2_prot_AHI34706.1_1157	A_heat_30min	A_control_30min	heat stress/control (mid-exp. phase)	rots	median	none	none	1.5	0.05	1.10898	up	1.10898	Cohen's d	0.184216	0.438607	-0.352746	0.721177	negligible	intracellular proteome	Kpn2146_1263
-0.111069	-0.384813	0.726954	8	0.919596	1	CP006659.2_prot_AHI34707.1_1158	A_heat_30min	A_control_30min	heat stress/control (mid-exp. phase)	rots	median	none	none	1.5	0.05	1.08003	down	-1.08003	Cohen's d	-0.357989	0.414254	-0.861719	0.145741	small	intracellular proteome	SelU
0.136093	0.316949	0.763997	11	0.973852	1	CP006659.2_prot_AHI34708.2_1159	A_heat_30min	A_control_30min	heat stress/control (mid-exp. phase)	rots	median	none	none	1.5	0.05	1.09893	up	1.09893	Cohen's d	0.11035	0.412979	-0.313801	0.534502	negligible	intracellular proteome	PurK
0.18764	0.702624	0.526711	7	0.558264	1	CP006659.2_prot_AHI34709.1_1160	A_heat_30min	A_control_30min	heat stress/control (mid-exp. phase)	rots	median	none	none	1.5	0.05	1.1389	up	1.1389	Cohen's d	0.552343	0.405963	0.00639526	1.09829	medium	intracellular proteome	PurE
-0.249197	-0.293308	0.773184	3	0.869	1	CP006659.2_prot_AHI34711.1_1162	A_heat_30min	A_control_30min	heat stress/control (mid-exp. phase)	rots	median	none	none	1.5	0.05	1.18855	down	-1.18855	Cohen's d	-0.0308375	0.816455	-0.877543	0.815868	negligible	intracellular proteome	LpxH
-0.00822719	-0.0900176	0.911978	6	0.996842	1	CP006659.2_prot_AHI34712.1_1163	A_heat_30min	A_control_30min	heat stress/control (mid-exp. phase)	rots	median	none	none	1.5	0.05	1.00572	down	-1.00572	Cohen's d	-0.256273	0.190959	-0.839726	0.32718	small	intracellular proteome	PpiB
-0.026084	-0.108791	0.915078	25	1	1	CP006659.2_prot_AHI34713.1_1164	A_heat_30min	A_control_30min	heat stress/control (mid-exp. phase)	rots	median	none	none	1.5	0.05	1.01824	down	-1.01824	Cohen's d	-0.11078	0.312661	-0.389879	0.168319	negligible	intracellular proteome	CysS
-0.252329	-0.395502	0.704617	5	0.842974	1	CP006659.2_prot_AHI34714.1_1165	A_heat_30min	A_control_30min	heat stress/control (mid-exp. phase)	rots	median	none	none	1.5	0.05	1.19113	down	-1.19113	Cohen's d	0.071036	0.600223	-0.569336	0.711408	negligible	intracellular proteome	Kpn2146_1271
-0.134902	-0.350977	0.732172	9	0.935841	1	CP006659.2_prot_AHI34715.1_1166	A_heat_30min	A_control_30min	heat stress/control (mid-exp. phase)	rots	median	none	none	1.5	0.05	1.09802	down	-1.09802	Cohen's d	-0.546978	0.45841	-1.02578	-0.068175	medium	intracellular proteome	FolD
0.497054	1.00681	0.358517	2	0.322292	1	CP006659.2_prot_AHI34731.1_1187	A_heat_30min	A_control_30min	heat stress/control (mid-exp. phase)	rots	median	none	none	1.5	0.05	1.41133	up	1.41133	Cohen's d	0.448192	0.40358	-0.637582	1.53397	small	intracellular proteome	Kpn2146_1289
-0.935486	-0.947851	0.366806	6	0.244197	1	CP006659.2_prot_AHI34740.2_1198	A_heat_30min	A_control_30min	heat stress/control (mid-exp. phase)	rots	median	none	none	1.5	0.05	1.91253	down	-1.91253	Cohen's d	-0.560111	1.1671	-1.15247	0.0322462	medium	intracellular proteome	Kpn2146_1300
0.0140011	0.09169	0.925719	11	0.999944	1	CP006659.2_prot_AHI34746.2_1204	A_heat_30min	A_control_30min	heat stress/control (mid-exp. phase)	rots	median	none	none	1.5	0.05	1.00975	up	1.00975	Cohen's d	-0.011498	0.417787	-0.43533	0.412335	negligible	intracellular proteome	Kpn2146_1306
-0.0448652	-0.0297838	0.97615	2	0.993792	1	CP006659.2_prot_AHI34759.2_1219	A_heat_30min	A_control_30min	heat stress/control (mid-exp. phase)	rots	median	none	none	1.5	0.05	1.03159	down	-1.03159	Cohen's d	-0.0287434	0.511048	-1.10119	1.04371	negligible	intracellular proteome	Kpn2146_1319
0.577469	1.25027	0.257234	1	0.257234	1	CP006659.2_prot_AHI34768.2_1230	A_heat_30min	A_control_30min	heat stress/control (mid-exp. phase)	rots	median	none	none	1.5	0.05	1.49223	up	1.49223	Cohen's d	0.944336	0.435791	-0.87978	2.76845	large	intracellular proteome	Kpn2146_1329
0.593896	1.03583	0.34462	2	0.305396	1	CP006659.2_prot_AHI34772.1_1235	A_heat_30min	A_control_30min	heat stress/control (mid-exp. phase)	rots	median	none	none	1.5	0.05	1.50932	up	1.50932	Cohen's d	0.507208	0.575145	-0.582292	1.59671	medium	intracellular proteome	HiuH_1
-0.356903	-0.742055	0.547904	2	0.560899	1	CP006659.2_prot_AHI34775.1_1237	A_heat_30min	A_control_30min	heat stress/control (mid-exp. phase)	rots	median	none	none	1.5	0.05	1.28067	down	-1.28067	Cohen's d	-0.385644	0.538872	-1.46796	0.696671	small	intracellular proteome	GltA_1
0.31272	0.828128	0.424158	7	0.33786	1	CP006659.2_prot_AHI34782.1_1244	A_heat_30min	A_control_30min	heat stress/control (mid-exp. phase)	rots	median	none	none	1.5	0.05	1.24205	up	1.24205	Cohen's d	0.206438	0.634185	-0.330814	0.74369	small	intracellular proteome	Kpn2146_1344
-0.0393731	-0.147399	0.888822	7	0.995951	1	CP006659.2_prot_AHI34783.1_1245	A_heat_30min	A_control_30min	heat stress/control (mid-exp. phase)	rots	median	none	none	1.5	0.05	1.02767	down	-1.02767	Cohen's d	-0.205432	0.908795	-0.74267	0.331806	small	intracellular proteome	HtrB_1
0.659587	1.94291	0.0922736	3	0.0239719	0.296269	CP006659.2_prot_AHI34784.1_1246	A_heat_30min	A_control_30min	heat stress/control (mid-exp. phase)	rots	median	none	up	1.5	0.05	1.57963	up	1.57963	Cohen's d	1.17514	0.358556	0.258321	2.09197	large	intracellular proteome	Kpn2146_1346
-0.0743563	-0.454739	0.681738	8	0.864067	1	CP006659.2_prot_AHI34785.1_1247	A_heat_30min	A_control_30min	heat stress/control (mid-exp. phase)	rots	median	none	none	1.5	0.05	1.05289	down	-1.05289	Cohen's d	-0.36738	0.418519	-0.87132	0.136561	small	intracellular proteome	CadC
0.105636	0.21692	0.834176	11	0.995511	1	CP006659.2_prot_AHI34787.1_1249	A_heat_30min	A_control_30min	heat stress/control (mid-exp. phase)	rots	median	none	none	1.5	0.05	1.07597	up	1.07597	Cohen's d	0.122385	0.594853	-0.30184	0.546611	negligible	intracellular proteome	CadA
0.0785552	0.106014	0.915005	12	0.999936	1	CP006659.2_prot_AHI34789.1_1251	A_heat_30min	A_control_30min	heat stress/control (mid-exp. phase)	rots	median	none	none	1.5	0.05	1.05596	up	1.05596	Cohen's d	0.158895	0.893555	-0.247038	0.564827	negligible	intracellular proteome	LysU
-0.0707106	-0.0782883	0.936745	1	0.936745	1	CP006659.2_prot_AHI34794.1_1255	A_heat_30min	A_control_30min	heat stress/control (mid-exp. phase)	rots	median	none	none	1.5	0.05	1.05023	down	-1.05023	Cohen's d	-0.348174	0.803761	-2.09146	1.39511	small	intracellular proteome	Afr_2
0.556904	-0.283127	0.861265	2	0.916021	1	CP006659.2_prot_AHI34802.2_1262	A_heat_30min	A_control_30min	heat stress/control (mid-exp. phase)	rots	median	none	none	1.5	0.05	1.47111	up	1.47111	Cohen's d	0.292818	0.872871	-0.785307	1.37094	small	intracellular proteome	Cra_2
1.03136	0.267398	0.793483	4	0.917043	1	CP006659.2_prot_AHI34803.1_1263	A_heat_30min	A_control_30min	heat stress/control (mid-exp. phase)	rots	median	none	none	1.5	0.05	2.04395	up	2.04395	Cohen's d	0.00175798	0.751337	-0.720295	0.72381	negligible	intracellular proteome	ScrB
-0.49929	-0.811696	0.451345	2	0.438149	1	CP006659.2_prot_AHI34804.1_1264	A_heat_30min	A_control_30min	heat stress/control (mid-exp. phase)	rots	median	none	none	1.5	0.05	1.41352	down	-1.41352	Cohen's d	-0.381156	0.613213	-1.46324	0.70093	small	intracellular proteome	SacX
-0.302513	-0.533995	0.61933	10	0.783846	1	CP006659.2_prot_AHI34805.2_1265	A_heat_30min	A_control_30min	heat stress/control (mid-exp. phase)	rots	median	none	none	1.5	0.05	1.23329	down	-1.23329	Cohen's d	-0.343912	0.724043	-0.792357	0.104534	small	intracellular proteome	ScrY_1
-0.345632	-0.79997	0.471259	12	0.419381	1	CP006659.2_prot_AHI34806.1_1266	A_heat_30min	A_control_30min	heat stress/control (mid-exp. phase)	rots	median	none	none	1.5	0.05	1.27071	down	-1.27071	Cohen's d	-0.486991	0.478175	-0.898248	-0.0757342	small	intracellular proteome	KdgK_1
-0.103767	-0.411521	0.700581	7	0.874716	1	CP006659.2_prot_AHI34811.1_1270	A_heat_30min	A_control_30min	heat stress/control (mid-exp. phase)	rots	median	none	none	1.5	0.05	1.07458	down	-1.07458	Cohen's d	-0.597335	0.56937	-1.14498	-0.0496897	medium	intracellular proteome	FhuC_2
-0.556554	-1.87635	0.104247	1	0.104247	0.731427	CP006659.2_prot_AHI34812.1_1271	A_heat_30min	A_control_30min	heat stress/control (mid-exp. phase)	rots	median	none	none	1.5	0.05	1.47075	down	-1.47075	Cohen's d	-1.44558	0.233812	-3.38869	0.497529	large	intracellular proteome	HmuU_1
-1.32174	-0.953556	0.360798	8	0.203558	1	CP006659.2_prot_AHI34813.1_1272	A_heat_30min	A_control_30min	heat stress/control (mid-exp. phase)	rots	median	none	none	1.5	0.05	2.49967	down	-2.49967	Cohen's d	-0.649869	1.04864	-1.16263	-0.137105	medium	intracellular proteome	Kpn2146_1375
0.490135	0.888383	0.403934	3	0.357673	1	CP006659.2_prot_AHI34815.1_1273	A_heat_30min	A_control_30min	heat stress/control (mid-exp. phase)	rots	median	none	none	1.5	0.05	1.40458	up	1.40458	Cohen's d	0.283125	0.984701	-0.567762	1.13401	small	intracellular proteome	Kpn2146_1377
-2.48071	-3.52692	0.00958862	14	2.29e-12	4.74e-10	CP006659.2_prot_AHI34819.1_1275	A_heat_30min	A_control_30min	heat stress/control (mid-exp. phase)	rots	median	down	down	1.5	0.05	5.58173	down	-5.58173	Cohen's d	-2.29711	0.546462	-2.77958	-1.81463	large	intracellular proteome	YxeP_1
-1.30848	-2.8807	0.0215207	7	7.13e-06	0.000412	CP006659.2_prot_AHI34820.1_1276	A_heat_30min	A_control_30min	heat stress/control (mid-exp. phase)	rots	median	down	down	1.5	0.05	2.4768	down	-2.4768	Cohen's d	-0.902118	0.6701	-1.46454	-0.339697	large	intracellular proteome	HisJ_1
0.27596	1.55751	0.167505	15	0.00130109	0.0348404	CP006659.2_prot_AHI34821.1_1277	A_heat_30min	A_control_30min	heat stress/control (mid-exp. phase)	rots	median	none	none	1.5	0.05	1.2108	up	1.2108	Cohen's d	0.769228	0.276824	0.394549	1.14391	medium	intracellular proteome	YhdN_1
-0.390344	-1.23407	0.271932	1	0.271932	1	CP006659.2_prot_AHI34822.1_1278	A_heat_30min	A_control_30min	heat stress/control (mid-exp. phase)	rots	median	none	none	1.5	0.05	1.31071	down	-1.31071	Cohen's d	-0.952912	0.301457	-2.7787	0.872872	large	intracellular proteome	Kpn2146_1384
-1.14581	-2.95031	0.0211649	3	0.0013249	0.0351523	CP006659.2_prot_AHI34824.1_1280	A_heat_30min	A_control_30min	heat stress/control (mid-exp. phase)	rots	median	down	down	1.5	0.05	2.2127	down	-2.2127	Cohen's d	-0.320252	0.937147	-1.17232	0.531813	small	intracellular proteome	AtsA
-0.00332839	-0.0420848	0.961955	12	1	1	CP006659.2_prot_AHI34834.1_1290	A_heat_30min	A_control_30min	heat stress/control (mid-exp. phase)	rots	median	none	none	1.5	0.05	1.00231	down	-1.00231	Cohen's d	0.01314	0.507836	-0.392158	0.418438	negligible	intracellular proteome	BamB_1
-0.070482	-0.24482	0.815901	31	0.999969	1	CP006659.2_prot_AHI34835.1_1291	A_heat_30min	A_control_30min	heat stress/control (mid-exp. phase)	rots	median	none	none	1.5	0.05	1.05007	down	-1.05007	Cohen's d	-0.159966	0.595014	-0.410512	0.0905806	negligible	intracellular proteome	FcuA
0.0464884	0.147786	0.891198	4	0.981207	1	CP006659.2_prot_AHI34836.1_1292	A_heat_30min	A_control_30min	heat stress/control (mid-exp. phase)	rots	median	none	none	1.5	0.05	1.03275	up	1.03275	Cohen's d	-0.347026	0.679391	-1.07449	0.380441	small	intracellular proteome	PheP_1
3.29867	1.44276	0.196759	2	0.139087	0.891887	CP006659.2_prot_AHI34838.1_1294	A_heat_30min	A_control_30min	heat stress/control (mid-exp. phase)	rots	median	none	none	1.5	0.05	9.84011	up	9.84011	Cohen's d	0.918318	0.713065	-0.209182	2.04582	large	intracellular proteome	IolE_3
0.198599	-0.148532	0.95485	2	0.983936	1	CP006659.2_prot_AHI34840.1_1296	A_heat_30min	A_control_30min	heat stress/control (mid-exp. phase)	rots	median	none	none	1.5	0.05	1.14758	up	1.14758	Cohen's d	0.333833	0.826304	-0.746004	1.41367	small	intracellular proteome	Kpn2146_1402
-0.264604	-1.25407	0.264906	1	0.264906	1	CP006659.2_prot_AHI34845.1_1300	A_heat_30min	A_control_30min	heat stress/control (mid-exp. phase)	rots	median	none	none	1.5	0.05	1.20131	down	-1.20131	Cohen's d	-1.03892	0.195114	-2.88218	0.804338	large	intracellular proteome	Kpn2146_1407
0.207145	0.938483	0.378021	3	0.320661	1	CP006659.2_prot_AHI34850.2_1304	A_heat_30min	A_control_30min	heat stress/control (mid-exp. phase)	rots	median	none	none	1.5	0.05	1.1544	up	1.1544	Cohen's d	0.502047	0.415455	-0.357842	1.36194	medium	intracellular proteome	Kpn2146_1412
-0.0135405	-0.0368325	0.971671	7	0.999979	1	CP006659.2_prot_AHI34851.1_1305	A_heat_30min	A_control_30min	heat stress/control (mid-exp. phase)	rots	median	none	none	1.5	0.05	1.00943	down	-1.00943	Cohen's d	0.255877	0.404651	-0.282138	0.793892	small	intracellular proteome	RbsR_2
0.0518634	0.170116	0.869274	13	0.999458	1	CP006659.2_prot_AHI34852.1_1306	A_heat_30min	A_control_30min	heat stress/control (mid-exp. phase)	rots	median	none	none	1.5	0.05	1.0366	up	1.0366	Cohen's d	-0.0150796	0.331019	-0.404081	0.373921	negligible	intracellular proteome	YbdG_1
-0.19657	0.630694	0.927169	2	0.967371	1	CP006659.2_prot_AHI34854.1_1308	A_heat_30min	A_control_30min	heat stress/control (mid-exp. phase)	rots	median	none	none	1.5	0.05	1.14597	down	-1.14597	Cohen's d	-0.400775	0.582373	-1.48388	0.68233	small	intracellular proteome	Kpn2146_1416
0.0648694	0.40293	0.698437	1	0.698437	1	CP006659.2_prot_AHI34855.1_1309	A_heat_30min	A_control_30min	heat stress/control (mid-exp. phase)	rots	median	none	none	1.5	0.05	1.04599	up	1.04599	Cohen's d	0.375132	0.135638	-1.37025	2.12051	small	intracellular proteome	Kpn2146_1417
0.237607	0.645295	0.557615	4	0.597161	1	CP006659.2_prot_AHI34857.1_1311	A_heat_30min	A_control_30min	heat stress/control (mid-exp. phase)	rots	median	none	none	1.5	0.05	1.17904	up	1.17904	Cohen's d	0.420175	0.552532	-0.309801	1.15015	small	intracellular proteome	FrlB_3
3.18376	2.11126	0.062728	2	0.0261634	0.313961	CP006659.2_prot_AHI34858.1_1312	A_heat_30min	A_control_30min	heat stress/control (mid-exp. phase)	rots	median	none	up	1.5	0.05	9.08671	up	9.08671	Cohen's d	1.11139	0.742498	-0.0408238	2.2636	large	intracellular proteome	GlmS_2
-1.10025	-2.95769	0.0188441	18	1.68e-12	4.06e-10	CP006659.2_prot_AHI34863.1_1317	A_heat_30min	A_control_30min	heat stress/control (mid-exp. phase)	rots	median	down	down	1.5	0.05	2.14392	down	-2.14392	Cohen's d	-1.40579	0.534354	-1.77371	-1.03787	large	intracellular proteome	NfnB
-0.39807	-1.46346	0.196915	12	0.0083007	0.137762	CP006659.2_prot_AHI34867.2_1323	A_heat_30min	A_control_30min	heat stress/control (mid-exp. phase)	rots	median	none	none	1.5	0.05	1.31774	down	-1.31774	Cohen's d	-0.410947	0.486249	-0.820496	-0.00139867	small	intracellular proteome	Kpn2146_1431
-1.44306	-0.23976	0.904014	2	0.950995	1	CP006659.2_prot_AHI34868.1_1324	A_heat_30min	A_control_30min	heat stress/control (mid-exp. phase)	rots	median	none	none	1.5	0.05	2.71897	down	-2.71897	Cohen's d	-0.242254	0.764319	-1.31857	0.834065	small	intracellular proteome	SoxS_3
0.611096	1.32704	0.231055	24	0.00190278	0.0464922	CP006659.2_prot_AHI34871.1_1327	A_heat_30min	A_control_30min	heat stress/control (mid-exp. phase)	rots	median	up	up	1.5	0.05	1.52742	up	1.52742	Cohen's d	0.908638	0.55601	0.609598	1.20768	large	intracellular proteome	CtpF_1
-0.43788	-0.881713	0.412459	10	0.283624	1	CP006659.2_prot_AHI34872.1_1328	A_heat_30min	A_control_30min	heat stress/control (mid-exp. phase)	rots	median	none	none	1.5	0.05	1.35461	down	-1.35461	Cohen's d	-0.273598	0.66262	-0.720842	0.173647	small	intracellular proteome	MdtA_1
0.586487	1.19877	0.275304	16	0.0267853	0.317112	CP006659.2_prot_AHI34873.1_1329	A_heat_30min	A_control_30min	heat stress/control (mid-exp. phase)	rots	median	none	up	1.5	0.05	1.50159	up	1.50159	Cohen's d	0.531397	0.587592	0.17544	0.887353	medium	intracellular proteome	BepG
0.0637294	0.215852	0.840136	8	0.989375	1	CP006659.2_prot_AHI34877.1_1333	A_heat_30min	A_control_30min	heat stress/control (mid-exp. phase)	rots	median	none	none	1.5	0.05	1.04516	up	1.04516	Cohen's d	-0.0546065	0.426439	-0.554442	0.44523	negligible	intracellular proteome	YbdK
-0.373589	-0.895711	0.4151	1	0.4151	1	CP006659.2_prot_AHI34879.1_1335	A_heat_30min	A_control_30min	heat stress/control (mid-exp. phase)	rots	median	none	none	1.5	0.05	1.29557	down	-1.29557	Cohen's d	-0.711661	0.442566	-2.49582	1.0725	medium	intracellular proteome	YjiR_2
2.09293	0.686724	0.498733	1	0.498733	1	CP006659.2_prot_AHI34888.1_1343	A_heat_30min	A_control_30min	heat stress/control (mid-exp. phase)	rots	median	none	none	1.5	0.05	4.26612	up	4.26612	Cohen's d	-0.039788	1.37845	-1.77019	1.69061	negligible	intracellular proteome	DdpF
-1.34466	-0.969196	0.350542	3	0.28249	1	CP006659.2_prot_AHI34889.1_1344	A_heat_30min	A_control_30min	heat stress/control (mid-exp. phase)	rots	median	none	none	1.5	0.05	2.53971	down	-2.53971	Cohen's d	-0.62254	1.49417	-1.48946	0.244381	medium	intracellular proteome	OppD_1
-0.208082	-0.753717	0.495107	13	0.485652	1	CP006659.2_prot_AHI34892.1_1347	A_heat_30min	A_control_30min	heat stress/control (mid-exp. phase)	rots	median	none	none	1.5	0.05	1.15515	down	-1.15515	Cohen's d	-0.447484	0.408087	-0.841317	-0.0536501	small	intracellular proteome	DdpA_1
-4.9023	-3.12085	0.0134438	8	2.41e-07	1.89e-05	CP006659.2_prot_AHI34893.1_1348	A_heat_30min	A_control_30min	heat stress/control (mid-exp. phase)	rots	median	down	down	1.5	0.05	29.9047	down	-29.9047	Cohen's d	-2.20354	0.668431	-2.83704	-1.57004	large	intracellular proteome	Kpn2146_1457
0.220106	0.756988	0.489028	22	0.458539	1	CP006659.2_prot_AHI34894.1_1349	A_heat_30min	A_control_30min	heat stress/control (mid-exp. phase)	rots	median	none	none	1.5	0.05	1.16482	up	1.16482	Cohen's d	0.219717	0.401009	-0.0787244	0.518159	small	intracellular proteome	BetA
0.230525	1.1303	0.286201	20	0.0209124	0.267604	CP006659.2_prot_AHI34895.1_1350	A_heat_30min	A_control_30min	heat stress/control (mid-exp. phase)	rots	median	none	none	1.5	0.05	1.17326	up	1.17326	Cohen's d	0.393045	0.330638	0.0777549	0.708335	small	intracellular proteome	BetB_2
0.366845	0.779559	0.46947	8	0.429229	1	CP006659.2_prot_AHI34896.1_1351	A_heat_30min	A_control_30min	heat stress/control (mid-exp. phase)	rots	median	none	none	1.5	0.05	1.28953	up	1.28953	Cohen's d	0.181644	0.594939	-0.319128	0.682417	negligible	intracellular proteome	BetI_1
0.350107	1.04042	0.33834	5	0.217349	1	CP006659.2_prot_AHI34897.1_1352	A_heat_30min	A_control_30min	heat stress/control (mid-exp. phase)	rots	median	none	none	1.5	0.05	1.27465	up	1.27465	Cohen's d	0.592231	0.32749	-0.0618215	1.24628	medium	intracellular proteome	BetT_1
0.0584333	0.164682	0.874898	7	0.993742	1	CP006659.2_prot_AHI34898.1_1353	A_heat_30min	A_control_30min	heat stress/control (mid-exp. phase)	rots	median	none	none	1.5	0.05	1.04133	up	1.04133	Cohen's d	-0.0146519	0.548642	-0.550486	0.521182	negligible	intracellular proteome	Ivy
-1.46998	-1.59071	0.144553	6	0.0158997	0.217924	CP006659.2_prot_AHI34899.1_1354	A_heat_30min	A_control_30min	heat stress/control (mid-exp. phase)	rots	median	none	down	1.5	0.05	2.77019	down	-2.77019	Cohen's d	-0.915385	0.594691	-1.52613	-0.304639	large	intracellular proteome	YbdG_2
0.0905619	0.186521	0.85739	4	0.964472	1	CP006659.2_prot_AHI34900.1_1355	A_heat_30min	A_control_30min	heat stress/control (mid-exp. phase)	rots	median	none	none	1.5	0.05	1.06478	up	1.06478	Cohen's d	0.129285	0.494556	-0.593521	0.852091	negligible	intracellular proteome	GcvA_1
0.0224344	0.0363501	0.971269	3	0.997571	1	CP006659.2_prot_AHI34902.1_1356	A_heat_30min	A_control_30min	heat stress/control (mid-exp. phase)	rots	median	none	none	1.5	0.05	1.01567	up	1.01567	Cohen's d	0.133358	0.706489	-0.714237	0.980954	negligible	intracellular proteome	YibF_1
0.215492	0.8453	0.429283	4	0.381144	1	CP006659.2_prot_AHI34903.1_1357	A_heat_30min	A_control_30min	heat stress/control (mid-exp. phase)	rots	median	none	none	1.5	0.05	1.1611	up	1.1611	Cohen's d	-0.0316237	0.541419	-0.753721	0.690474	negligible	intracellular proteome	GdhIV
-0.00765151	-0.0753945	0.94481	6	0.999341	1	CP006659.2_prot_AHI34904.1_1358	A_heat_30min	A_control_30min	heat stress/control (mid-exp. phase)	rots	median	none	none	1.5	0.05	1.00532	down	-1.00532	Cohen's d	-0.0799712	0.70829	-0.661276	0.501334	negligible	intracellular proteome	FabG_4
0.131366	0.159006	0.872575	12	0.999284	1	CP006659.2_prot_AHI34910.1_1364	A_heat_30min	A_control_30min	heat stress/control (mid-exp. phase)	rots	median	none	none	1.5	0.05	1.09533	up	1.09533	Cohen's d	-0.148465	1.03003	-0.554317	0.257386	negligible	intracellular proteome	SorC_2
-1.45533	-0.599218	0.554704	1	0.554704	1	CP006659.2_prot_AHI34912.1_1366	A_heat_30min	A_control_30min	heat stress/control (mid-exp. phase)	rots	median	none	none	1.5	0.05	2.74219	down	-2.74219	Cohen's d	0.509049	0.660488	-1.24898	2.26708	medium	intracellular proteome	Dxs_2
-0.365381	-1.26798	0.254957	3	0.161863	0.98342	CP006659.2_prot_AHI34913.1_1367	A_heat_30min	A_control_30min	heat stress/control (mid-exp. phase)	rots	median	none	none	1.5	0.05	1.28822	down	-1.28822	Cohen's d	-0.828938	0.365188	-1.71121	0.0533283	large	intracellular proteome	Npt
-0.0883855	-0.323524	0.760668	42	0.99988	1	CP006659.2_prot_AHI34914.2_1368	A_heat_30min	A_control_30min	heat stress/control (mid-exp. phase)	rots	median	none	none	1.5	0.05	1.06318	down	-1.06318	Cohen's d	-0.143412	0.477367	-0.358315	0.0714909	negligible	intracellular proteome	FepA_2
-0.00383329	-0.00663583	0.994809	11	1	1	CP006659.2_prot_AHI34915.1_1369	A_heat_30min	A_control_30min	heat stress/control (mid-exp. phase)	rots	median	none	none	1.5	0.05	1.00266	down	-1.00266	Cohen's d	-0.23478	0.62647	-0.660067	0.190506	small	intracellular proteome	Fes
-0.393492	-1.03694	0.349891	1	0.349891	1	CP006659.2_prot_AHI34916.1_1370	A_heat_30min	A_control_30min	heat stress/control (mid-exp. phase)	rots	median	none	none	1.5	0.05	1.31357	down	-1.31357	Cohen's d	-0.774203	0.39491	-2.56808	1.01967	medium	intracellular proteome	Kpn2146_1480
-0.0912271	-0.318783	0.756009	68	0.999997	1	CP006659.2_prot_AHI34917.1_1371	A_heat_30min	A_control_30min	heat stress/control (mid-exp. phase)	rots	median	none	none	1.5	0.05	1.06528	down	-1.06528	Cohen's d	-0.191966	0.415622	-0.360795	-0.0231364	negligible	intracellular proteome	EntF
-0.0628996	-0.256333	0.797811	10	0.98414	1	CP006659.2_prot_AHI34918.1_1372	A_heat_30min	A_control_30min	heat stress/control (mid-exp. phase)	rots	median	none	none	1.5	0.05	1.04456	down	-1.04456	Cohen's d	0.109846	0.445757	-0.335657	0.555349	negligible	intracellular proteome	YusV_1
0.287516	1.13172	0.315077	3	0.235263	1	CP006659.2_prot_AHI34920.1_1374	A_heat_30min	A_control_30min	heat stress/control (mid-exp. phase)	rots	median	none	none	1.5	0.05	1.22054	up	1.22054	Cohen's d	0.785356	0.428478	-0.0933306	1.66404	medium	intracellular proteome	FepD
-0.254744	-1.50737	0.159632	4	0.0461498	0.451536	CP006659.2_prot_AHI34921.1_1375	A_heat_30min	A_control_30min	heat stress/control (mid-exp. phase)	rots	median	none	none	1.5	0.05	1.19312	down	-1.19312	Cohen's d	-0.875248	0.459375	-1.63108	-0.119415	large	intracellular proteome	EntS
0.072004	0.416028	0.694402	12	0.923969	1	CP006659.2_prot_AHI34922.1_1376	A_heat_30min	A_control_30min	heat stress/control (mid-exp. phase)	rots	median	none	none	1.5	0.05	1.05118	up	1.05118	Cohen's d	0.20156	0.346025	-0.204761	0.607881	small	intracellular proteome	FepB
-0.0900893	-0.284571	0.785148	29	0.999673	1	CP006659.2_prot_AHI34923.1_1377	A_heat_30min	A_control_30min	heat stress/control (mid-exp. phase)	rots	median	none	none	1.5	0.05	1.06444	down	-1.06444	Cohen's d	-0.239421	0.413636	-0.499063	0.0202217	small	intracellular proteome	EntC
-0.0532446	-0.254792	0.809663	28	0.999898	1	CP006659.2_prot_AHI34924.1_1378	A_heat_30min	A_control_30min	heat stress/control (mid-exp. phase)	rots	median	none	none	1.5	0.05	1.0376	down	-1.0376	Cohen's d	-0.187706	0.376033	-0.451633	0.0762198	negligible	intracellular proteome	EntE
0.0242878	0.0689844	0.946758	18	1	1	CP006659.2_prot_AHI34925.1_1379	A_heat_30min	A_control_30min	heat stress/control (mid-exp. phase)	rots	median	none	none	1.5	0.05	1.01698	up	1.01698	Cohen's d	-0.00783445	0.435996	-0.337304	0.321635	negligible	intracellular proteome	EntB
0.00550742	0.0429853	0.960789	9	0.99999	1	CP006659.2_prot_AHI34926.1_1380	A_heat_30min	A_control_30min	heat stress/control (mid-exp. phase)	rots	median	none	none	1.5	0.05	1.00382	up	1.00382	Cohen's d	-0.040749	0.533494	-0.510891	0.429393	negligible	intracellular proteome	EntA
-0.0065003	-0.0412427	0.966919	3	0.996789	1	CP006659.2_prot_AHI34927.1_1381	A_heat_30min	A_control_30min	heat stress/control (mid-exp. phase)	rots	median	none	none	1.5	0.05	1.00452	down	-1.00452	Cohen's d	0.0009	0.530732	-0.845755	0.847555	negligible	intracellular proteome	EntH
-4.9634	-2.25954	0.0425007	1	0.0425007	0.423265	CP006659.2_prot_AHI34929.1_1383	A_heat_30min	A_control_30min	heat stress/control (mid-exp. phase)	rots	median	none	down	1.5	0.05	31.1984	down	-31.1984	Cohen's d	-1.58203	0.69593	-3.56452	0.400463	large	intracellular proteome	Kpn2146_1493
-0.233107	-0.637092	0.560351	1	0.560351	1	CP006659.2_prot_AHI34932.1_1386	A_heat_30min	A_control_30min	heat stress/control (mid-exp. phase)	rots	median	none	none	1.5	0.05	1.17536	down	-1.17536	Cohen's d	-0.21219	0.398476	-1.94728	1.5229	small	intracellular proteome	BdcA_1
0.367832	0.985879	0.361072	7	0.21849	1	CP006659.2_prot_AHI34936.1_1390	A_heat_30min	A_control_30min	heat stress/control (mid-exp. phase)	rots	median	none	none	1.5	0.05	1.29041	up	1.29041	Cohen's d	0.690617	0.51088	0.139049	1.24218	medium	intracellular proteome	Kpn2146_1500
0.0571519	0.378531	0.76818	6	0.931714	1	CP006659.2_prot_AHI34938.1_1392	A_heat_30min	A_control_30min	heat stress/control (mid-exp. phase)	rots	median	none	none	1.5	0.05	1.04041	up	1.04041	Cohen's d	0.267763	0.872468	-0.315908	0.851434	small	intracellular proteome	MtnK
-0.0858173	-0.553976	0.600213	8	0.722706	1	CP006659.2_prot_AHI34939.1_1393	A_heat_30min	A_control_30min	heat stress/control (mid-exp. phase)	rots	median	none	none	1.5	0.05	1.06129	down	-1.06129	Cohen's d	-0.432994	0.658525	-0.938559	0.0725706	small	intracellular proteome	MtnA
-0.308321	-0.571293	0.593062	7	0.696667	1	CP006659.2_prot_AHI34940.1_1394	A_heat_30min	A_control_30min	heat stress/control (mid-exp. phase)	rots	median	none	none	1.5	0.05	1.23827	down	-1.23827	Cohen's d	-0.380602	0.742796	-0.921258	0.160054	small	intracellular proteome	Agp_1
0.0835939	0.366846	0.697521	3	0.780869	1	CP006659.2_prot_AHI34942.1_1396	A_heat_30min	A_control_30min	heat stress/control (mid-exp. phase)	rots	median	none	none	1.5	0.05	1.05965	up	1.05965	Cohen's d	0.637897	0.337586	-0.230023	1.50582	medium	intracellular proteome	SuhB_2
-0.0519936	-0.175604	0.906338	2	0.952728	1	CP006659.2_prot_AHI34943.1_1397	A_heat_30min	A_control_30min	heat stress/control (mid-exp. phase)	rots	median	none	none	1.5	0.05	1.0367	down	-1.0367	Cohen's d	-0.138137	0.245012	-1.21181	0.935535	negligible	intracellular proteome	RbsR_3
-0.0774633	-0.521226	0.702845	4	0.816736	1	CP006659.2_prot_AHI34947.1_1401	A_heat_30min	A_control_30min	heat stress/control (mid-exp. phase)	rots	median	none	none	1.5	0.05	1.05516	down	-1.05516	Cohen's d	-0.105086	0.386714	-0.827637	0.617464	negligible	intracellular proteome	MtnB
-0.0739334	-0.163079	0.871664	6	0.989144	1	CP006659.2_prot_AHI34950.1_1403	A_heat_30min	A_control_30min	heat stress/control (mid-exp. phase)	rots	median	none	none	1.5	0.05	1.05258	down	-1.05258	Cohen's d	-0.11986	0.47482	-0.701455	0.461734	negligible	intracellular proteome	YoaD_2
-0.136642	-0.650809	0.635098	4	0.72107	1	CP006659.2_prot_AHI34956.1_1409	A_heat_30min	A_control_30min	heat stress/control (mid-exp. phase)	rots	median	none	none	1.5	0.05	1.09934	down	-1.09934	Cohen's d	-0.334529	0.456178	-1.06161	0.392556	small	intracellular proteome	DmsA_1
-1.20558	-0.834009	0.412744	5	0.339687	1	CP006659.2_prot_AHI34957.1_1410	A_heat_30min	A_control_30min	heat stress/control (mid-exp. phase)	rots	median	none	none	1.5	0.05	2.3063	down	-2.3063	Cohen's d	-0.686863	0.752859	-1.34564	-0.0280875	medium	intracellular proteome	MtnD_1
-0.0516013	-0.195402	0.85751	8	0.993305	1	CP006659.2_prot_AHI34958.1_1411	A_heat_30min	A_control_30min	heat stress/control (mid-exp. phase)	rots	median	none	none	1.5	0.05	1.03641	down	-1.03641	Cohen's d	-0.348788	0.609456	-0.852316	0.154741	small	intracellular proteome	MtnC
-0.0295315	-0.153216	0.883224	7	0.995144	1	CP006659.2_prot_AHI34959.2_1412	A_heat_30min	A_control_30min	heat stress/control (mid-exp. phase)	rots	median	none	none	1.5	0.05	1.02068	down	-1.02068	Cohen's d	0.165675	0.370094	-0.37107	0.70242	negligible	intracellular proteome	YbdL
-0.12099	-0.589747	0.591075	9	0.714507	1	CP006659.2_prot_AHI34963.1_1416	A_heat_30min	A_control_30min	heat stress/control (mid-exp. phase)	rots	median	none	none	1.5	0.05	1.08748	down	-1.08748	Cohen's d	-0.320502	0.398964	-0.793604	0.152599	small	intracellular proteome	DsbG
0.110716	0.607582	0.569834	17	0.721494	1	CP006659.2_prot_AHI34964.1_1417	A_heat_30min	A_control_30min	heat stress/control (mid-exp. phase)	rots	median	none	none	1.5	0.05	1.07976	up	1.07976	Cohen's d	-0.0770633	0.455185	-0.416384	0.262257	negligible	intracellular proteome	AhpC
0.0743392	0.33156	0.751471	27	0.997693	1	CP006659.2_prot_AHI34965.1_1418	A_heat_30min	A_control_30min	heat stress/control (mid-exp. phase)	rots	median	none	none	1.5	0.05	1.05288	up	1.05288	Cohen's d	0.0131921	0.3523	-0.255045	0.281429	negligible	intracellular proteome	AhpF
0.987999	1.99408	0.119741	4	0.0235771	0.292639	CP006659.2_prot_AHI34966.1_1419	A_heat_30min	A_control_30min	heat stress/control (mid-exp. phase)	rots	median	none	up	1.5	0.05	1.98343	up	1.98343	Cohen's d	0.849783	0.619196	0.095846	1.60372	large	intracellular proteome	UspG_1
-0.121731	-0.254763	0.802968	8	0.975919	1	CP006659.2_prot_AHI34967.1_1420	A_heat_30min	A_control_30min	heat stress/control (mid-exp. phase)	rots	median	none	none	1.5	0.05	1.08804	down	-1.08804	Cohen's d	0.00689487	0.42126	-0.492849	0.506639	negligible	intracellular proteome	Rnk
-0.274117	-0.369977	0.720282	5	0.862695	1	CP006659.2_prot_AHI34968.1_1421	A_heat_30min	A_control_30min	heat stress/control (mid-exp. phase)	rots	median	none	none	1.5	0.05	1.20925	down	-1.20925	Cohen's d	-0.369478	0.511002	-1.01509	0.27613	small	intracellular proteome	Rna
-0.033949	-0.112242	0.916558	4	0.990035	1	CP006659.2_prot_AHI34969.1_1422	A_heat_30min	A_control_30min	heat stress/control (mid-exp. phase)	rots	median	none	none	1.5	0.05	1.02381	down	-1.02381	Cohen's d	-0.468322	0.572965	-1.2002	0.263561	small	intracellular proteome	DcuD
0.109177	0.668713	0.530327	3	0.545434	1	CP006659.2_prot_AHI34971.1_1423	A_heat_30min	A_control_30min	heat stress/control (mid-exp. phase)	rots	median	none	none	1.5	0.05	1.07861	up	1.07861	Cohen's d	0.315297	0.345974	-0.536603	1.1672	small	intracellular proteome	PagP
-0.281873	-0.703361	0.519979	6	0.540647	1	CP006659.2_prot_AHI34972.1_1424	A_heat_30min	A_control_30min	heat stress/control (mid-exp. phase)	rots	median	none	none	1.5	0.05	1.21577	down	-1.21577	Cohen's d	-0.289745	0.424118	-0.873859	0.294369	small	intracellular proteome	CspE
0.0373702	0.138333	0.896869	6	0.994673	1	CP006659.2_prot_AHI34974.1_1426	A_heat_30min	A_control_30min	heat stress/control (mid-exp. phase)	rots	median	none	none	1.5	0.05	1.02624	up	1.02624	Cohen's d	-0.0131319	0.394637	-0.594211	0.567947	negligible	intracellular proteome	Kpn2146_1538
-0.1851	-0.467761	0.664399	1	0.664399	1	CP006659.2_prot_AHI34975.1_1427	A_heat_30min	A_control_30min	heat stress/control (mid-exp. phase)	rots	median	none	none	1.5	0.05	1.1369	down	-1.1369	Cohen's d	-0.405351	0.406102	-2.15326	1.34255	small	intracellular proteome	TatE
-0.423293	-0.536678	0.600935	6	0.698768	1	CP006659.2_prot_AHI34976.1_1428	A_heat_30min	A_control_30min	heat stress/control (mid-exp. phase)	rots	median	none	none	1.5	0.05	1.34098	down	-1.34098	Cohen's d	-0.324589	0.637526	-0.909476	0.260297	small	intracellular proteome	LipA
-0.24475	-0.627636	0.616401	2	0.646856	1	CP006659.2_prot_AHI34977.1_1429	A_heat_30min	A_control_30min	heat stress/control (mid-exp. phase)	rots	median	none	none	1.5	0.05	1.18489	down	-1.18489	Cohen's d	-0.596029	0.369919	-1.69197	0.499916	medium	intracellular proteome	YbdO_2
0.0108778	0.0853828	0.921922	7	0.998928	1	CP006659.2_prot_AHI34978.1_1430	A_heat_30min	A_control_30min	heat stress/control (mid-exp. phase)	rots	median	none	none	1.5	0.05	1.00757	up	1.00757	Cohen's d	-0.301175	0.413071	-0.840031	0.23768	small	intracellular proteome	LipB
0.0308935	0.0253579	0.979438	5	0.999916	1	CP006659.2_prot_AHI34979.1_1431	A_heat_30min	A_control_30min	heat stress/control (mid-exp. phase)	rots	median	none	none	1.5	0.05	1.02164	up	1.02164	Cohen's d	0.221293	0.621236	-0.420833	0.863419	small	intracellular proteome	Kpn2146_1543
-0.0662049	-0.327333	0.744851	21	0.992428	1	CP006659.2_prot_AHI34980.1_1432	A_heat_30min	A_control_30min	heat stress/control (mid-exp. phase)	rots	median	none	none	1.5	0.05	1.04696	down	-1.04696	Cohen's d	-0.138731	0.316051	-0.443748	0.166285	negligible	intracellular proteome	DacA
0.126966	0.743161	0.491647	7	0.481733	1	CP006659.2_prot_AHI34981.1_1433	A_heat_30min	A_control_30min	heat stress/control (mid-exp. phase)	rots	median	none	none	1.5	0.05	1.09199	up	1.09199	Cohen's d	0.662232	0.346561	0.111915	1.21255	medium	intracellular proteome	RlpA
0.24785	0.678799	0.634708	2	0.669417	1	CP006659.2_prot_AHI34982.1_1434	A_heat_30min	A_control_30min	heat stress/control (mid-exp. phase)	rots	median	none	none	1.5	0.05	1.18744	up	1.18744	Cohen's d	0.363018	0.342204	-0.718172	1.44421	small	intracellular proteome	MrdB
-0.139869	-0.298794	0.7803	18	0.995897	1	CP006659.2_prot_AHI34983.1_1435	A_heat_30min	A_control_30min	heat stress/control (mid-exp. phase)	rots	median	none	none	1.5	0.05	1.10181	down	-1.10181	Cohen's d	-0.208312	0.374717	-0.538672	0.122049	small	intracellular proteome	SpoVD
0.0662481	0.234	0.826296	8	0.985244	1	CP006659.2_prot_AHI34984.1_1436	A_heat_30min	A_control_30min	heat stress/control (mid-exp. phase)	rots	median	none	none	1.5	0.05	1.04699	up	1.04699	Cohen's d	0.0663265	0.335051	-0.433554	0.566207	negligible	intracellular proteome	RlmH
-0.357397	-0.948828	0.375317	5	0.275729	1	CP006659.2_prot_AHI34985.1_1437	A_heat_30min	A_control_30min	heat stress/control (mid-exp. phase)	rots	median	none	none	1.5	0.05	1.28111	down	-1.28111	Cohen's d	-0.795701	0.300469	-1.46072	-0.130682	medium	intracellular proteome	RsfS
-0.0457412	-0.115895	0.910751	1	0.910751	1	CP006659.2_prot_AHI34986.1_1438	A_heat_30min	A_control_30min	heat stress/control (mid-exp. phase)	rots	median	none	none	1.5	0.05	1.03221	down	-1.03221	Cohen's d	-0.0377779	0.414159	-1.76816	1.6926	negligible	intracellular proteome	CobC
0.0663583	0.257849	0.809143	3	0.904626	1	CP006659.2_prot_AHI34987.1_1439	A_heat_30min	A_control_30min	heat stress/control (mid-exp. phase)	rots	median	none	none	1.5	0.05	1.04707	up	1.04707	Cohen's d	0.162233	0.19384	-0.685813	1.01028	negligible	intracellular proteome	NadD
0.0903134	0.507836	0.653031	8	0.819996	1	CP006659.2_prot_AHI34988.2_1440	A_heat_30min	A_control_30min	heat stress/control (mid-exp. phase)	rots	median	none	none	1.5	0.05	1.0646	up	1.0646	Cohen's d	0.30228	0.364369	-0.200309	0.804868	small	intracellular proteome	HolA
0.0777473	0.286985	0.780111	9	0.970919	1	CP006659.2_prot_AHI34989.2_1441	A_heat_30min	A_control_30min	heat stress/control (mid-exp. phase)	rots	median	none	none	1.5	0.05	1.05537	up	1.05537	Cohen's d	-0.0910363	0.538418	-0.561373	0.3793	negligible	intracellular proteome	LptE
-0.0566952	-0.199012	0.847431	45	1	1	CP006659.2_prot_AHI34990.1_1442	A_heat_30min	A_control_30min	heat stress/control (mid-exp. phase)	rots	median	none	none	1.5	0.05	1.04008	down	-1.04008	Cohen's d	-0.169849	0.487189	-0.377522	0.0378236	negligible	intracellular proteome	LeuS
0.363018	0.622569	0.545175	7	0.598018	1	CP006659.2_prot_AHI34991.1_1443	A_heat_30min	A_control_30min	heat stress/control (mid-exp. phase)	rots	median	none	none	1.5	0.05	1.28611	up	1.28611	Cohen's d	0.134966	0.747991	-0.40147	0.671402	negligible	intracellular proteome	Kpn2146_1555
1.30311	0.480541	0.632965	2	0.667279	1	CP006659.2_prot_AHI34995.1_1446	A_heat_30min	A_control_30min	heat stress/control (mid-exp. phase)	rots	median	none	none	1.5	0.05	2.4676	up	2.4676	Cohen's d	-0.252231	1.3227	-1.32888	0.824418	small	intracellular proteome	GlnQ_2
0.63027	1.52974	0.172568	3	0.0790614	0.611641	CP006659.2_prot_AHI34998.1_1449	A_heat_30min	A_control_30min	heat stress/control (mid-exp. phase)	rots	median	none	none	1.5	0.05	1.54786	up	1.54786	Cohen's d	1.28839	0.309141	0.358037	2.21875	large	intracellular proteome	GltI
0.054851	0.109328	0.914954	12	0.999936	1	CP006659.2_prot_AHI34999.1_1450	A_heat_30min	A_control_30min	heat stress/control (mid-exp. phase)	rots	median	none	none	1.5	0.05	1.03875	up	1.03875	Cohen's d	0.113004	0.392519	-0.292612	0.518621	negligible	intracellular proteome	Lnt
0.208414	0.673083	0.538716	12	0.608067	1	CP006659.2_prot_AHI35000.1_1451	A_heat_30min	A_control_30min	heat stress/control (mid-exp. phase)	rots	median	none	none	1.5	0.05	1.15542	up	1.15542	Cohen's d	0.36498	0.404339	-0.0436732	0.773634	small	intracellular proteome	CorC_2
0.12061	0.550318	0.61725	2	0.647908	1	CP006659.2_prot_AHI35001.1_1452	A_heat_30min	A_control_30min	heat stress/control (mid-exp. phase)	rots	median	none	none	1.5	0.05	1.08719	up	1.08719	Cohen's d	0.359805	0.218927	-0.721231	1.44084	small	intracellular proteome	YbeY
0.393512	1.34382	0.230235	16	0.00856001	0.137762	CP006659.2_prot_AHI35002.1_1453	A_heat_30min	A_control_30min	heat stress/control (mid-exp. phase)	rots	median	none	none	1.5	0.05	1.31359	up	1.31359	Cohen's d	0.700363	0.383328	0.339962	1.06076	medium	intracellular proteome	YbeZ_1
-0.454264	-1.35107	0.207537	15	0.00538931	0.100554	CP006659.2_prot_AHI35003.1_1454	A_heat_30min	A_control_30min	heat stress/control (mid-exp. phase)	rots	median	none	none	1.5	0.05	1.37008	down	-1.37008	Cohen's d	-0.699155	0.717285	-1.07158	-0.326727	medium	intracellular proteome	MiaB
0.124159	0.535677	0.622626	11	0.800975	1	CP006659.2_prot_AHI35004.1_1455	A_heat_30min	A_control_30min	heat stress/control (mid-exp. phase)	rots	median	none	none	1.5	0.05	1.08987	up	1.08987	Cohen's d	0.192053	0.310526	-0.232752	0.616858	negligible	intracellular proteome	UbiF
-0.0738912	-0.538379	0.583448	17	0.759058	1	CP006659.2_prot_AHI35005.1_1456	A_heat_30min	A_control_30min	heat stress/control (mid-exp. phase)	rots	median	none	none	1.5	0.05	1.05255	down	-1.05255	Cohen's d	-0.345369	0.321801	-0.687082	-0.00365515	small	intracellular proteome	AsnB
0.00469713	0.0960062	0.926331	8	0.999574	1	CP006659.2_prot_AHI35006.1_1457	A_heat_30min	A_control_30min	heat stress/control (mid-exp. phase)	rots	median	none	none	1.5	0.05	1.00326	up	1.00326	Cohen's d	0.0702623	0.335073	-0.429635	0.570159	negligible	intracellular proteome	NagD
-0.0300425	-0.166374	0.864939	16	0.999805	1	CP006659.2_prot_AHI35007.1_1458	A_heat_30min	A_control_30min	heat stress/control (mid-exp. phase)	rots	median	none	none	1.5	0.05	1.02104	down	-1.02104	Cohen's d	-0.144934	0.398526	-0.495229	0.205361	negligible	intracellular proteome	NagC_1
-0.253388	-0.865259	0.419104	8	0.317296	1	CP006659.2_prot_AHI35008.1_1459	A_heat_30min	A_control_30min	heat stress/control (mid-exp. phase)	rots	median	none	none	1.5	0.05	1.192	down	-1.192	Cohen's d	-0.262403	0.452775	-0.764292	0.239486	small	intracellular proteome	NagA_1
0.0345653	0.0207014	0.983337	8	0.999999	1	CP006659.2_prot_AHI35009.1_1460	A_heat_30min	A_control_30min	heat stress/control (mid-exp. phase)	rots	median	none	none	1.5	0.05	1.02425	up	1.02425	Cohen's d	-0.000172	0.356761	-0.499915	0.499571	negligible	intracellular proteome	NagB_1
-0.135888	-0.55544	0.610843	12	0.786418	1	CP006659.2_prot_AHI35010.1_1461	A_heat_30min	A_control_30min	heat stress/control (mid-exp. phase)	rots	median	none	none	1.5	0.05	1.09877	down	-1.09877	Cohen's d	-0.275499	0.471251	-0.68271	0.131713	small	intracellular proteome	PtsG_2
0.0961936	0.379478	0.7147	31	0.994366	1	CP006659.2_prot_AHI35011.1_1462	A_heat_30min	A_control_30min	heat stress/control (mid-exp. phase)	rots	median	none	none	1.5	0.05	1.06895	up	1.06895	Cohen's d	0.142142	0.556144	-0.10832	0.392604	negligible	intracellular proteome	GlnS
-0.23242	-0.573562	0.597354	5	0.677978	1	CP006659.2_prot_AHI35015.1_1466	A_heat_30min	A_control_30min	heat stress/control (mid-exp. phase)	rots	median	none	none	1.5	0.05	1.1748	down	-1.1748	Cohen's d	0.0523954	0.824075	-0.587884	0.692675	negligible	intracellular proteome	Fur
0.100107	0.189332	0.852776	11	0.997593	1	CP006659.2_prot_AHI35016.1_1467	A_heat_30min	A_control_30min	heat stress/control (mid-exp. phase)	rots	median	none	none	1.5	0.05	1.07185	up	1.07185	Cohen's d	-0.202292	0.515254	-0.627204	0.222619	small	intracellular proteome	FldA
0.0860422	0.510691	0.635195	3	0.697851	1	CP006659.2_prot_AHI35017.1_1468	A_heat_30min	A_control_30min	heat stress/control (mid-exp. phase)	rots	median	none	none	1.5	0.05	1.06145	up	1.06145	Cohen's d	0.305406	0.283357	-0.546171	1.15698	small	intracellular proteome	Kpn2146_1589
0.0854969	0.26262	0.804691	8	0.976719	1	CP006659.2_prot_AHI35018.1_1469	A_heat_30min	A_control_30min	heat stress/control (mid-exp. phase)	rots	median	none	none	1.5	0.05	1.06105	up	1.06105	Cohen's d	-0.043378	0.376079	-0.54318	0.456424	negligible	intracellular proteome	YbfF
-0.103244	-0.43993	0.680951	10	0.887838	1	CP006659.2_prot_AHI35019.2_1470	A_heat_30min	A_control_30min	heat stress/control (mid-exp. phase)	rots	median	none	none	1.5	0.05	1.07419	down	-1.07419	Cohen's d	-0.14873	0.341686	-0.594511	0.297052	negligible	intracellular proteome	SeqA
-0.0494728	-0.0957882	0.924603	34	1	1	CP006659.2_prot_AHI35020.1_1471	A_heat_30min	A_control_30min	heat stress/control (mid-exp. phase)	rots	median	none	none	1.5	0.05	1.03489	down	-1.03489	Cohen's d	-0.038959	0.46087	-0.277732	0.199814	negligible	intracellular proteome	Pgm
0.281198	0.798959	0.469975	7	0.434557	1	CP006659.2_prot_AHI35022.1_1473	A_heat_30min	A_control_30min	heat stress/control (mid-exp. phase)	rots	median	none	none	1.5	0.05	1.2152	up	1.2152	Cohen's d	0.868441	0.436038	0.307926	1.42896	large	intracellular proteome	KdpE
0.452606	1.02221	0.357386	5	0.246747	1	CP006659.2_prot_AHI35023.1_1474	A_heat_30min	A_control_30min	heat stress/control (mid-exp. phase)	rots	median	none	none	1.5	0.05	1.36851	up	1.36851	Cohen's d	0.702243	0.478829	0.042637	1.36185	medium	intracellular proteome	KdpD
-0.343977	-0.934864	0.398522	1	0.398522	1	CP006659.2_prot_AHI35024.1_1475	A_heat_30min	A_control_30min	heat stress/control (mid-exp. phase)	rots	median	none	none	1.5	0.05	1.26925	down	-1.26925	Cohen's d	-0.688553	0.379477	-2.46931	1.09221	medium	intracellular proteome	KdpC
0.026201	0.0914489	0.929519	14	0.999995	1	CP006659.2_prot_AHI35025.1_1476	A_heat_30min	A_control_30min	heat stress/control (mid-exp. phase)	rots	median	none	none	1.5	0.05	1.01833	up	1.01833	Cohen's d	-0.0879283	0.450737	-0.462628	0.286771	negligible	intracellular proteome	KdpB
-0.214204	-0.433839	0.692373	2	0.738752	1	CP006659.2_prot_AHI35027.2_1478	A_heat_30min	A_control_30min	heat stress/control (mid-exp. phase)	rots	median	none	none	1.5	0.05	1.16006	down	-1.16006	Cohen's d	0.113367	0.596369	-0.959888	1.18662	negligible	intracellular proteome	Kpn2146_1599
-0.082737	-0.106076	0.915878	14	0.999983	1	CP006659.2_prot_AHI35028.1_1479	A_heat_30min	A_control_30min	heat stress/control (mid-exp. phase)	rots	median	none	none	1.5	0.05	1.05903	down	-1.05903	Cohen's d	0.102694	0.56588	-0.272071	0.477459	negligible	intracellular proteome	PhrB
0.175231	0.618945	0.567228	10	0.669284	1	CP006659.2_prot_AHI35030.1_1481	A_heat_30min	A_control_30min	heat stress/control (mid-exp. phase)	rots	median	none	none	1.5	0.05	1.12915	up	1.12915	Cohen's d	0.298504	0.550786	-0.149135	0.746143	small	intracellular proteome	YbgI
0.289694	0.866867	0.395587	7	0.281299	1	CP006659.2_prot_AHI35031.1_1482	A_heat_30min	A_control_30min	heat stress/control (mid-exp. phase)	rots	median	none	none	1.5	0.05	1.22238	up	1.22238	Cohen's d	0.104987	0.540952	-0.431208	0.641183	negligible	intracellular proteome	KipI
0.128338	0.559862	0.599897	5	0.682381	1	CP006659.2_prot_AHI35032.1_1483	A_heat_30min	A_control_30min	heat stress/control (mid-exp. phase)	rots	median	none	none	1.5	0.05	1.09303	up	1.09303	Cohen's d	0.295616	0.293411	-0.348041	0.939273	small	intracellular proteome	KipA
0.199762	0.352407	0.735969	7	0.915764	1	CP006659.2_prot_AHI35033.1_1484	A_heat_30min	A_control_30min	heat stress/control (mid-exp. phase)	rots	median	none	none	1.5	0.05	1.14851	up	1.14851	Cohen's d	0.278124	0.358187	-0.260287	0.816535	small	intracellular proteome	Kpn2146_1605
-0.0827018	-0.244165	0.820541	4	0.939625	1	CP006659.2_prot_AHI35034.1_1485	A_heat_30min	A_control_30min	heat stress/control (mid-exp. phase)	rots	median	none	none	1.5	0.05	1.059	down	-1.059	Cohen's d	-0.0959907	0.304995	-0.818459	0.626477	negligible	intracellular proteome	Kpn2146_1606
-0.131529	-0.522315	0.634603	1	0.634603	1	CP006659.2_prot_AHI35035.1_1486	A_heat_30min	A_control_30min	heat stress/control (mid-exp. phase)	rots	median	none	none	1.5	0.05	1.09545	down	-1.09545	Cohen's d	-0.21934	0.237327	-1.95476	1.51608	small	intracellular proteome	Kpn2146_1607
0.0586527	0.207013	0.845272	7	0.986471	1	CP006659.2_prot_AHI35036.1_1487	A_heat_30min	A_control_30min	heat stress/control (mid-exp. phase)	rots	median	none	none	1.5	0.05	1.04149	up	1.04149	Cohen's d	0.486549	0.366314	-0.0571481	1.03025	small	intracellular proteome	Pcp
0.282587	0.758113	0.490626	3	0.485941	1	CP006659.2_prot_AHI35037.1_1488	A_heat_30min	A_control_30min	heat stress/control (mid-exp. phase)	rots	median	none	none	1.5	0.05	1.21637	up	1.21637	Cohen's d	-0.173964	0.444478	-1.02222	0.674291	negligible	intracellular proteome	Nei
0.299805	1.04178	0.31827	19	0.0481865	0.466072	CP006659.2_prot_AHI35039.1_1489	A_heat_30min	A_control_30min	heat stress/control (mid-exp. phase)	rots	median	none	none	1.5	0.05	1.23098	up	1.23098	Cohen's d	0.253236	0.492177	-0.0685802	0.575052	small	intracellular proteome	GltA_2
-0.549338	-0.551944	0.594897	1	0.594897	1	CP006659.2_prot_AHI35040.2_1490	A_heat_30min	A_control_30min	heat stress/control (mid-exp. phase)	rots	median	none	none	1.5	0.05	1.46341	down	-1.46341	Cohen's d	0.0324497	0.540129	-1.69789	1.76279	negligible	intracellular proteome	SdhC
0.0556938	0.178172	0.865744	1	0.865744	1	CP006659.2_prot_AHI35041.1_1491	A_heat_30min	A_control_30min	heat stress/control (mid-exp. phase)	rots	median	none	none	1.5	0.05	1.03936	up	1.03936	Cohen's d	0.0485408	0.347147	-1.68194	1.77902	negligible	intracellular proteome	SdhD
0.0178813	0.0870379	0.933282	9	0.999867	1	CP006659.2_prot_AHI35043.2_1492	A_heat_30min	A_control_30min	heat stress/control (mid-exp. phase)	rots	median	none	none	1.5	0.05	1.01247	up	1.01247	Cohen's d	-0.0208109	0.541286	-0.490917	0.449295	negligible	intracellular proteome	SdhA
-0.13312	-0.301154	0.787565	4	0.911627	1	CP006659.2_prot_AHI35044.1_1493	A_heat_30min	A_control_30min	heat stress/control (mid-exp. phase)	rots	median	none	none	1.5	0.05	1.09666	down	-1.09666	Cohen's d	-0.225849	0.599006	-0.9502	0.498501	small	intracellular proteome	SdhB
-0.101786	-0.316048	0.764085	30	0.999209	1	CP006659.2_prot_AHI35045.1_1494	A_heat_30min	A_control_30min	heat stress/control (mid-exp. phase)	rots	median	none	none	1.5	0.05	1.0731	down	-1.0731	Cohen's d	-0.212935	0.385875	-0.467978	0.0421087	small	intracellular proteome	SucA
-0.024751	-0.132871	0.899341	20	0.999998	1	CP006659.2_prot_AHI35046.1_1495	A_heat_30min	A_control_30min	heat stress/control (mid-exp. phase)	rots	median	none	none	1.5	0.05	1.0173	down	-1.0173	Cohen's d	-0.139583	0.529217	-0.452252	0.173087	negligible	intracellular proteome	SucB
0.0309524	0.115944	0.908434	22	1	1	CP006659.2_prot_AHI35047.1_1496	A_heat_30min	A_control_30min	heat stress/control (mid-exp. phase)	rots	median	none	none	1.5	0.05	1.02169	up	1.02169	Cohen's d	-0.0774912	0.370315	-0.375148	0.220166	negligible	intracellular proteome	SucC
-0.041639	-0.20275	0.840441	10	0.994796	1	CP006659.2_prot_AHI35048.1_1497	A_heat_30min	A_control_30min	heat stress/control (mid-exp. phase)	rots	median	none	none	1.5	0.05	1.02928	down	-1.02928	Cohen's d	-0.317001	0.477413	-0.764955	0.130953	small	intracellular proteome	SucD
0.124948	0.608202	0.574442	12	0.701795	1	CP006659.2_prot_AHI35050.1_1498	A_heat_30min	A_control_30min	heat stress/control (mid-exp. phase)	rots	median	none	none	1.5	0.05	1.09047	up	1.09047	Cohen's d	0.25924	0.272845	-0.147753	0.666232	small	intracellular proteome	CydA_1
0.259979	0.710849	0.488633	2	0.485529	1	CP006659.2_prot_AHI35051.1_1499	A_heat_30min	A_control_30min	heat stress/control (mid-exp. phase)	rots	median	none	none	1.5	0.05	1.19746	up	1.19746	Cohen's d	0.492496	0.397297	-0.596033	1.58102	small	intracellular proteome	CydB_1
0.251718	0.902599	0.39851	5	0.314868	1	CP006659.2_prot_AHI35054.1_1502	A_heat_30min	A_control_30min	heat stress/control (mid-exp. phase)	rots	median	none	none	1.5	0.05	1.19062	up	1.19062	Cohen's d	0.492502	0.402411	-0.1573	1.1423	small	intracellular proteome	YbgC
0.168622	0.567897	0.584898	6	0.668851	1	CP006659.2_prot_AHI35055.2_1503	A_heat_30min	A_control_30min	heat stress/control (mid-exp. phase)	rots	median	none	none	1.5	0.05	1.12398	up	1.12398	Cohen's d	0.314784	0.331231	-0.269877	0.899444	small	intracellular proteome	ExbB_1
0.0846343	0.371708	0.731163	5	0.875628	1	CP006659.2_prot_AHI35056.1_1504	A_heat_30min	A_control_30min	heat stress/control (mid-exp. phase)	rots	median	none	none	1.5	0.05	1.06042	up	1.06042	Cohen's d	0.199144	0.408283	-0.44261	0.840898	negligible	intracellular proteome	ExbD_1
0.0789858	0.446003	0.676184	5	0.80402	1	CP006659.2_prot_AHI35057.1_1505	A_heat_30min	A_control_30min	heat stress/control (mid-exp. phase)	rots	median	none	none	1.5	0.05	1.05628	up	1.05628	Cohen's d	0.234072	0.260305	-0.408286	0.87643	small	intracellular proteome	Kpn2146_1629
-0.224302	-0.762995	0.488756	21	0.458466	1	CP006659.2_prot_AHI35058.1_1506	A_heat_30min	A_control_30min	heat stress/control (mid-exp. phase)	rots	median	none	none	1.5	0.05	1.16821	down	-1.16821	Cohen's d	-0.329203	0.431369	-0.635909	-0.0224962	small	intracellular proteome	Kpn2146_1630
0.0230258	0.0827847	0.9377	10	0.999956	1	CP006659.2_prot_AHI35059.1_1507	A_heat_30min	A_control_30min	heat stress/control (mid-exp. phase)	rots	median	none	none	1.5	0.05	1.01609	up	1.01609	Cohen's d	-0.0847449	0.64465	-0.530112	0.360622	negligible	intracellular proteome	Pal
0.132257	0.370651	0.729151	13	0.962897	1	CP006659.2_prot_AHI35060.1_1508	A_heat_30min	A_control_30min	heat stress/control (mid-exp. phase)	rots	median	none	none	1.5	0.05	1.09601	up	1.09601	Cohen's d	0.0484646	0.503584	-0.340588	0.437517	negligible	intracellular proteome	Kpn2146_1632
1.91553	1.36528	0.191538	3	0.0960067	0.692173	CP006659.2_prot_AHI35062.2_1509	A_heat_30min	A_control_30min	heat stress/control (mid-exp. phase)	rots	median	none	none	1.5	0.05	3.77253	up	3.77253	Cohen's d	0.874903	0.620626	-0.0113322	1.76114	large	intracellular proteome	NadA
-0.0233878	-0.0429798	0.966133	1	0.966133	1	CP006659.2_prot_AHI35063.2_1510	A_heat_30min	A_control_30min	heat stress/control (mid-exp. phase)	rots	median	none	none	1.5	0.05	1.01634	down	-1.01634	Cohen's d	-0.141511	0.531122	-1.8739	1.59088	negligible	intracellular proteome	PnuC
-0.0274187	-0.179523	0.857007	1	0.857007	1	CP006659.2_prot_AHI35064.1_1511	A_heat_30min	A_control_30min	heat stress/control (mid-exp. phase)	rots	median	none	none	1.5	0.05	1.01919	down	-1.01919	Cohen's d	-0.117824	0.118761	-1.84955	1.6139	negligible	intracellular proteome	ZitB
1.14954	1.79491	0.106189	1	0.106189	0.738217	CP006659.2_prot_AHI35065.1_1512	A_heat_30min	A_control_30min	heat stress/control (mid-exp. phase)	rots	median	none	none	1.5	0.05	2.21844	up	2.21844	Cohen's d	0.894411	0.652074	-0.920265	2.70909	large	intracellular proteome	Kpn2146_1648
-0.247662	-0.667336	0.546814	14	0.639612	1	CP006659.2_prot_AHI35066.1_1513	A_heat_30min	A_control_30min	heat stress/control (mid-exp. phase)	rots	median	none	none	1.5	0.05	1.18728	down	-1.18728	Cohen's d	-0.297574	0.406007	-0.67416	0.079011	small	intracellular proteome	AroG_1
0.146105	0.421908	0.689454	18	0.954856	1	CP006659.2_prot_AHI35067.1_1514	A_heat_30min	A_control_30min	heat stress/control (mid-exp. phase)	rots	median	none	none	1.5	0.05	1.10658	up	1.10658	Cohen's d	0.0828335	0.833444	-0.246776	0.412443	negligible	intracellular proteome	GpmA
0.04094	0.207821	0.836495	10	0.994148	1	CP006659.2_prot_AHI35068.1_1515	A_heat_30min	A_control_30min	heat stress/control (mid-exp. phase)	rots	median	none	none	1.5	0.05	1.02878	up	1.02878	Cohen's d	-0.0934456	0.382487	-0.538855	0.351964	negligible	intracellular proteome	GalM
0.339729	0.757693	0.488246	10	0.46962	1	CP006659.2_prot_AHI35069.2_1516	A_heat_30min	A_control_30min	heat stress/control (mid-exp. phase)	rots	median	none	none	1.5	0.05	1.26552	up	1.26552	Cohen's d	0.426181	0.56	-0.0240108	0.876373	small	intracellular proteome	GalK
0.146086	0.277671	0.789361	12	0.988099	1	CP006659.2_prot_AHI35070.1_1517	A_heat_30min	A_control_30min	heat stress/control (mid-exp. phase)	rots	median	none	none	1.5	0.05	1.10656	up	1.10656	Cohen's d	-0.13555	0.493128	-0.541308	0.270209	negligible	intracellular proteome	GalT
-0.0419136	-0.157511	0.880495	20	0.999988	1	CP006659.2_prot_AHI35071.1_1518	A_heat_30min	A_control_30min	heat stress/control (mid-exp. phase)	rots	median	none	none	1.5	0.05	1.02948	down	-1.02948	Cohen's d	0.0438887	0.500787	-0.268438	0.356216	negligible	intracellular proteome	GalE
-0.177942	-0.441495	0.668857	17	0.927337	1	CP006659.2_prot_AHI35073.1_1519	A_heat_30min	A_control_30min	heat stress/control (mid-exp. phase)	rots	median	none	none	1.5	0.05	1.13127	down	-1.13127	Cohen's d	-0.35918	0.395193	-0.701099	-0.0172618	small	intracellular proteome	YlmA
-0.151213	-0.502375	0.634419	10	0.812771	1	CP006659.2_prot_AHI35074.1_1520	A_heat_30min	A_control_30min	heat stress/control (mid-exp. phase)	rots	median	none	none	1.5	0.05	1.1105	down	-1.1105	Cohen's d	-0.514578	0.38466	-0.967053	-0.0621043	medium	intracellular proteome	ModE
0.292454	0.960816	0.39029	11	0.225511	1	CP006659.2_prot_AHI35076.1_1522	A_heat_30min	A_control_30min	heat stress/control (mid-exp. phase)	rots	median	none	none	1.5	0.05	1.22472	up	1.22472	Cohen's d	0.640748	0.314757	0.20618	1.07532	medium	intracellular proteome	ModA
-0.0900235	-0.0893273	0.927634	3	0.985047	1	CP006659.2_prot_AHI35078.1_1524	A_heat_30min	A_control_30min	heat stress/control (mid-exp. phase)	rots	median	none	none	1.5	0.05	1.06439	down	-1.06439	Cohen's d	-0.25109	0.687827	-1.10107	0.598895	small	intracellular proteome	CysA_1
-0.122706	-0.473852	0.661417	10	0.859003	1	CP006659.2_prot_AHI35079.1_1525	A_heat_30min	A_control_30min	heat stress/control (mid-exp. phase)	rots	median	none	none	1.5	0.05	1.08878	down	-1.08878	Cohen's d	-0.011787	0.590089	-0.456958	0.433384	negligible	intracellular proteome	YbhA
0.0843631	0.366239	0.732431	12	0.959588	1	CP006659.2_prot_AHI35080.1_1526	A_heat_30min	A_control_30min	heat stress/control (mid-exp. phase)	rots	median	none	none	1.5	0.05	1.06022	up	1.06022	Cohen's d	-0.179131	0.87665	-0.585236	0.226974	negligible	intracellular proteome	Pgl_2
3.95044	2.26609	0.0429148	1	0.0429148	0.425033	CP006659.2_prot_AHI35083.1_1529	A_heat_30min	A_control_30min	heat stress/control (mid-exp. phase)	rots	median	none	up	1.5	0.05	15.4597	up	15.4597	Cohen's d	4.65184	0.299249	1.32145	7.98222	large	intracellular proteome	YcgZ
0.581669	-0.219746	0.912343	2	0.957119	1	CP006659.2_prot_AHI35084.1_1530	A_heat_30min	A_control_30min	heat stress/control (mid-exp. phase)	rots	median	none	none	1.5	0.05	1.49658	up	1.49658	Cohen's d	0.225518	1.31825	-0.850278	1.30132	small	intracellular proteome	YcgF_1
-0.14804	-0.391962	0.722273	4	0.84119	1	CP006659.2_prot_AHI35085.1_1531	A_heat_30min	A_control_30min	heat stress/control (mid-exp. phase)	rots	median	none	none	1.5	0.05	1.10806	down	-1.10806	Cohen's d	-0.214626	0.366721	-0.938754	0.509503	small	intracellular proteome	YcgE_2
-0.00419424	-0.0325313	0.970622	17	1	1	CP006659.2_prot_AHI35091.1_1537	A_heat_30min	A_control_30min	heat stress/control (mid-exp. phase)	rots	median	none	none	1.5	0.05	1.00291	down	-1.00291	Cohen's d	-0.044308	0.263344	-0.383544	0.294928	negligible	intracellular proteome	YbhC
-0.245439	-0.496856	0.646953	6	0.778649	1	CP006659.2_prot_AHI35092.1_1538	A_heat_30min	A_control_30min	heat stress/control (mid-exp. phase)	rots	median	none	none	1.5	0.05	1.18545	down	-1.18545	Cohen's d	-0.189276	0.592397	-0.771648	0.393097	negligible	intracellular proteome	HutI
-0.254396	-0.687773	0.534389	6	0.569782	1	CP006659.2_prot_AHI35094.1_1540	A_heat_30min	A_control_30min	heat stress/control (mid-exp. phase)	rots	median	none	none	1.5	0.05	1.19284	down	-1.19284	Cohen's d	-0.586075	0.296665	-1.17949	0.00734122	medium	intracellular proteome	YvoA
0.752656	0.588681	0.582646	6	0.664579	1	CP006659.2_prot_AHI35095.1_1541	A_heat_30min	A_control_30min	heat stress/control (mid-exp. phase)	rots	median	none	none	1.5	0.05	1.68489	up	1.68489	Cohen's d	0.190291	0.75494	-0.392095	0.772678	negligible	intracellular proteome	HutU
-0.12516	-0.307556	0.771149	3	0.866853	1	CP006659.2_prot_AHI35096.1_1542	A_heat_30min	A_control_30min	heat stress/control (mid-exp. phase)	rots	median	none	none	1.5	0.05	1.09063	down	-1.09063	Cohen's d	-0.00107162	0.842742	-0.847727	0.845584	negligible	intracellular proteome	HutH
0.0789683	0.458528	0.658352	5	0.777654	1	CP006659.2_prot_AHI35099.1_1544	A_heat_30min	A_control_30min	heat stress/control (mid-exp. phase)	rots	median	none	none	1.5	0.05	1.05626	up	1.05626	Cohen's d	0.377754	0.135559	-0.2681	1.02361	small	intracellular proteome	Kpn2146_1682
-0.470685	-0.691133	0.515799	1	0.515799	1	CP006659.2_prot_AHI35100.2_1545	A_heat_30min	A_control_30min	heat stress/control (mid-exp. phase)	rots	median	none	none	1.5	0.05	1.38577	down	-1.38577	Cohen's d	-0.376243	0.725493	-2.12171	1.36923	small	intracellular proteome	BioA
-0.611866	-0.891666	0.44464	4	0.406593	1	CP006659.2_prot_AHI35104.1_1549	A_heat_30min	A_control_30min	heat stress/control (mid-exp. phase)	rots	median	none	none	1.5	0.05	1.52823	down	-1.52823	Cohen's d	-0.527153	0.680573	-1.26164	0.207333	medium	intracellular proteome	BioD1_1
0.00297741	0.00145646	0.997852	26	1	1	CP006659.2_prot_AHI35106.1_1551	A_heat_30min	A_control_30min	heat stress/control (mid-exp. phase)	rots	median	none	none	1.5	0.05	1.00207	up	1.00207	Cohen's d	-0.0685979	0.434447	-0.342083	0.204887	negligible	intracellular proteome	UvrB
0.0406537	0.120246	0.918406	4	0.990557	1	CP006659.2_prot_AHI35107.1_1553	A_heat_30min	A_control_30min	heat stress/control (mid-exp. phase)	rots	median	none	none	1.5	0.05	1.02858	up	1.02858	Cohen's d	-0.119477	0.7591	-0.842174	0.603219	negligible	intracellular proteome	BasS
-0.276256	-0.260526	0.795128	5	0.93827	1	CP006659.2_prot_AHI35108.1_1554	A_heat_30min	A_control_30min	heat stress/control (mid-exp. phase)	rots	median	none	none	1.5	0.05	1.21105	down	-1.21105	Cohen's d	-0.484364	1.26188	-1.13385	0.165125	small	intracellular proteome	BasR
0.0895548	0.428735	0.686346	12	0.914361	1	CP006659.2_prot_AHI35110.1_1556	A_heat_30min	A_control_30min	heat stress/control (mid-exp. phase)	rots	median	none	none	1.5	0.05	1.06404	up	1.06404	Cohen's d	0.135605	0.422859	-0.270153	0.541364	negligible	intracellular proteome	Kpn2146_1693
-0.571078	-1.56082	0.138777	9	0.00397877	0.0827814	CP006659.2_prot_AHI35111.2_1557	A_heat_30min	A_control_30min	heat stress/control (mid-exp. phase)	rots	median	none	none	1.5	0.05	1.48563	down	-1.48563	Cohen's d	-0.674159	0.697686	-1.15742	-0.190897	medium	intracellular proteome	MoaA_1
-0.110621	-0.548634	0.60964	8	0.741452	1	CP006659.2_prot_AHI35112.1_1558	A_heat_30min	A_control_30min	heat stress/control (mid-exp. phase)	rots	median	none	none	1.5	0.05	1.07969	down	-1.07969	Cohen's d	-0.324221	0.347566	-0.827237	0.178794	small	intracellular proteome	MoaB
-0.248066	-0.617413	0.570416	3	0.604926	1	CP006659.2_prot_AHI35113.1_1559	A_heat_30min	A_control_30min	heat stress/control (mid-exp. phase)	rots	median	none	none	1.5	0.05	1.18761	down	-1.18761	Cohen's d	-0.606695	0.56127	-1.47261	0.259219	medium	intracellular proteome	MoaC
0.134226	0.0235839	0.985356	2	0.997005	1	CP006659.2_prot_AHI35114.1_1560	A_heat_30min	A_control_30min	heat stress/control (mid-exp. phase)	rots	median	none	none	1.5	0.05	1.0975	up	1.0975	Cohen's d	0.258409	0.343887	-0.81845	1.33527	small	intracellular proteome	MoaD
-0.525184	-1.95578	0.106761	4	0.017966	0.242793	CP006659.2_prot_AHI35115.1_1561	A_heat_30min	A_control_30min	heat stress/control (mid-exp. phase)	rots	median	none	none	1.5	0.05	1.43912	down	-1.43912	Cohen's d	-1.14462	0.301232	-1.92356	-0.365688	large	intracellular proteome	MoaE
-0.0368459	-0.0758332	0.94319	6	0.999273	1	CP006659.2_prot_AHI35118.1_1564	A_heat_30min	A_control_30min	heat stress/control (mid-exp. phase)	rots	median	none	none	1.5	0.05	1.02587	down	-1.02587	Cohen's d	-0.14687	0.588823	-0.728726	0.434986	negligible	intracellular proteome	YbhO
-0.400048	-0.785643	0.462209	3	0.443422	1	CP006659.2_prot_AHI35119.1_1565	A_heat_30min	A_control_30min	heat stress/control (mid-exp. phase)	rots	median	none	none	1.5	0.05	1.31955	down	-1.31955	Cohen's d	-0.558283	0.405288	-1.42127	0.304708	medium	intracellular proteome	Kpn2146_1702
-0.566289	-3.52842	0.0095157	1	0.0095157	0.147954	CP006659.2_prot_AHI35120.2_1566	A_heat_30min	A_control_30min	heat stress/control (mid-exp. phase)	rots	median	none	none	1.5	0.05	1.48071	down	-1.48071	Cohen's d	-3.23366	0.118919	-5.86171	-0.60561	large	intracellular proteome	YbhQ
0.0379067	0.0023128	0.998967	2	0.999944	1	CP006659.2_prot_AHI35121.1_1567	A_heat_30min	A_control_30min	heat stress/control (mid-exp. phase)	rots	median	none	none	1.5	0.05	1.02662	up	1.02662	Cohen's d	-0.167568	1.09154	-1.24184	0.906705	negligible	intracellular proteome	YbhR_1
0.301089	0.910922	0.412614	1	0.412614	1	CP006659.2_prot_AHI35122.1_1568	A_heat_30min	A_control_30min	heat stress/control (mid-exp. phase)	rots	median	none	none	1.5	0.05	1.23207	up	1.23207	Cohen's d	0.338672	0.353364	-1.40391	2.08126	small	intracellular proteome	YbhS
0.38572	1.4546	0.177181	10	0.00857411	0.137762	CP006659.2_prot_AHI35123.1_1569	A_heat_30min	A_control_30min	heat stress/control (mid-exp. phase)	rots	median	none	none	1.5	0.05	1.30651	up	1.30651	Cohen's d	0.760953	0.352902	0.299956	1.22195	medium	intracellular proteome	YbhF_2
0.245589	1.17486	0.297274	11	0.0751786	0.598029	CP006659.2_prot_AHI35124.1_1570	A_heat_30min	A_control_30min	heat stress/control (mid-exp. phase)	rots	median	none	none	1.5	0.05	1.18558	up	1.18558	Cohen's d	0.566902	0.364211	0.134644	0.99916	medium	intracellular proteome	MacA_1
-1.1328	-1.14943	0.27897	1	0.27897	1	CP006659.2_prot_AHI35131.1_1576	A_heat_30min	A_control_30min	heat stress/control (mid-exp. phase)	rots	median	none	none	1.5	0.05	2.19284	down	-2.19284	Cohen's d	-0.744677	1.81178	-2.53387	1.04451	medium	intracellular proteome	Dxs_3
-0.106031	-0.336892	0.754658	19	0.992262	1	CP006659.2_prot_AHI35132.1_1577	A_heat_30min	A_control_30min	heat stress/control (mid-exp. phase)	rots	median	none	none	1.5	0.05	1.07626	down	-1.07626	Cohen's d	-0.296812	0.441325	-0.619107	0.0254819	small	intracellular proteome	RhlE
-0.143586	-0.451989	0.677498	1	0.677498	1	CP006659.2_prot_AHI35133.1_1578	A_heat_30min	A_control_30min	heat stress/control (mid-exp. phase)	rots	median	none	none	1.5	0.05	1.10465	down	-1.10465	Cohen's d	-0.420027	0.315328	-2.16923	1.32917	small	intracellular proteome	DinG_1
0.109814	0.381967	0.723246	10	0.936924	1	CP006659.2_prot_AHI35134.1_1579	A_heat_30min	A_control_30min	heat stress/control (mid-exp. phase)	rots	median	none	none	1.5	0.05	1.07909	up	1.07909	Cohen's d	0.423551	0.480001	-0.0265793	0.873682	small	intracellular proteome	Kpn2146_1717
-0.253711	-0.967837	0.385085	3	0.330662	1	CP006659.2_prot_AHI35135.1_1580	A_heat_30min	A_control_30min	heat stress/control (mid-exp. phase)	rots	median	none	none	1.5	0.05	1.19227	down	-1.19227	Cohen's d	-0.678668	0.254318	-1.54935	0.192019	medium	intracellular proteome	BhsA_1
1.31302	3.55508	0.0105589	1	0.0105589	0.159877	CP006659.2_prot_AHI35136.1_1581	A_heat_30min	A_control_30min	heat stress/control (mid-exp. phase)	rots	median	none	up	1.5	0.05	2.48461	up	2.48461	Cohen's d	1.82058	0.47963	-0.237095	3.87825	large	intracellular proteome	Kpn2146_1719
-0.217699	-1.3517	0.193808	5	0.0532746	0.500228	CP006659.2_prot_AHI35138.1_1583	A_heat_30min	A_control_30min	heat stress/control (mid-exp. phase)	rots	median	none	none	1.5	0.05	1.16288	down	-1.16288	Cohen's d	-0.475849	0.601756	-1.12502	0.173317	small	intracellular proteome	Kpn2146_1721
0.0741328	0.35123	0.761979	6	0.926178	1	CP006659.2_prot_AHI35139.1_1584	A_heat_30min	A_control_30min	heat stress/control (mid-exp. phase)	rots	median	none	none	1.5	0.05	1.05273	up	1.05273	Cohen's d	-0.215621	0.715065	-0.79838	0.367138	small	intracellular proteome	RlmF
0.265406	0.847452	0.446804	3	0.420507	1	CP006659.2_prot_AHI35140.1_1585	A_heat_30min	A_control_30min	heat stress/control (mid-exp. phase)	rots	median	none	none	1.5	0.05	1.20197	up	1.20197	Cohen's d	0.8294	0.502547	-0.0529061	1.71171	large	intracellular proteome	YbiO
-0.080033	-0.221275	0.838164	4	0.952367	1	CP006659.2_prot_AHI35141.1_1586	A_heat_30min	A_control_30min	heat stress/control (mid-exp. phase)	rots	median	none	none	1.5	0.05	1.05704	down	-1.05704	Cohen's d	-0.165335	0.366033	-0.888619	0.55795	negligible	intracellular proteome	GlnQ_3
-0.165953	-0.443888	0.680615	3	0.759138	1	CP006659.2_prot_AHI35142.1_1587	A_heat_30min	A_control_30min	heat stress/control (mid-exp. phase)	rots	median	none	none	1.5	0.05	1.12191	down	-1.12191	Cohen's d	-0.123164	0.40527	-0.970621	0.724293	negligible	intracellular proteome	GlnP_3
0.278172	0.682027	0.519703	12	0.555445	1	CP006659.2_prot_AHI35143.1_1588	A_heat_30min	A_control_30min	heat stress/control (mid-exp. phase)	rots	median	none	none	1.5	0.05	1.21266	up	1.21266	Cohen's d	0.296873	0.500178	-0.110647	0.704392	small	intracellular proteome	GlnH_2
1.34957	3.17711	0.0164665	14	1.27e-10	1.75e-08	CP006659.2_prot_AHI35144.1_1589	A_heat_30min	A_control_30min	heat stress/control (mid-exp. phase)	rots	median	up	up	1.5	0.05	2.54836	up	2.54836	Cohen's d	1.33006	0.560308	0.916197	1.74392	large	intracellular proteome	Dps
-0.883465	-2.99042	0.0210294	1	0.0210294	0.267916	CP006659.2_prot_AHI35145.1_1590	A_heat_30min	A_control_30min	heat stress/control (mid-exp. phase)	rots	median	none	down	1.5	0.05	1.8448	down	-1.8448	Cohen's d	-2.03254	0.294115	-4.16319	0.0980994	large	intracellular proteome	RhtA
0.113817	0.31135	0.769707	11	0.976744	1	CP006659.2_prot_AHI35147.1_1591	A_heat_30min	A_control_30min	heat stress/control (mid-exp. phase)	rots	median	none	none	1.5	0.05	1.08209	up	1.08209	Cohen's d	0.0852314	0.49318	-0.33879	0.509253	negligible	intracellular proteome	OmpX
0.0346065	0.14867	0.887807	5	0.988148	1	CP006659.2_prot_AHI35150.1_1594	A_heat_30min	A_control_30min	heat stress/control (mid-exp. phase)	rots	median	none	none	1.5	0.05	1.02428	up	1.02428	Cohen's d	-0.370868	0.29206	-1.01652	0.274782	small	intracellular proteome	MntR
0.0284715	0.0741068	0.942555	7	0.999669	1	CP006659.2_prot_AHI35153.1_1597	A_heat_30min	A_control_30min	heat stress/control (mid-exp. phase)	rots	median	none	none	1.5	0.05	1.01993	up	1.01993	Cohen's d	0.0980264	0.491392	-0.438122	0.634175	negligible	intracellular proteome	GmuR
-0.187356	-0.504771	0.630264	11	0.815833	1	CP006659.2_prot_AHI35154.2_1598	A_heat_30min	A_control_30min	heat stress/control (mid-exp. phase)	rots	median	none	none	1.5	0.05	1.13867	down	-1.13867	Cohen's d	-0.334989	0.416691	-0.76178	0.0918021	small	intracellular proteome	YbiS
-0.0124585	-0.0455079	0.964928	10	0.999998	1	CP006659.2_prot_AHI35155.1_1599	A_heat_30min	A_control_30min	heat stress/control (mid-exp. phase)	rots	median	none	none	1.5	0.05	1.00867	down	-1.00867	Cohen's d	-0.179719	0.23232	-0.625784	0.266346	negligible	intracellular proteome	Kpn2146_1738
-0.373138	-1.58796	0.143029	23	2.1e-05	0.00103154	CP006659.2_prot_AHI35156.2_1600	A_heat_30min	A_control_30min	heat stress/control (mid-exp. phase)	rots	median	none	none	1.5	0.05	1.29517	down	-1.29517	Cohen's d	-0.673435	0.644068	-0.972482	-0.374387	medium	intracellular proteome	YheS_1
2.50759	2.00985	0.0866245	2	0.0421395	0.423265	CP006659.2_prot_AHI35157.1_1601	A_heat_30min	A_control_30min	heat stress/control (mid-exp. phase)	rots	median	none	up	1.5	0.05	5.6867	up	5.6867	Cohen's d	0.899316	0.584799	-0.22598	2.02461	large	intracellular proteome	YicI_1
0.10559	0.154157	0.879683	4	0.976155	1	CP006659.2_prot_AHI35159.2_1603	A_heat_30min	A_control_30min	heat stress/control (mid-exp. phase)	rots	median	none	none	1.5	0.05	1.07593	up	1.07593	Cohen's d	-0.183856	0.391418	-0.907432	0.53972	negligible	intracellular proteome	CytR_2
0.223533	0.528726	0.628733	4	0.711372	1	CP006659.2_prot_AHI35160.1_1604	A_heat_30min	A_control_30min	heat stress/control (mid-exp. phase)	rots	median	none	none	1.5	0.05	1.16759	up	1.16759	Cohen's d	0.083508	0.510465	-0.638859	0.805875	negligible	intracellular proteome	Kpn2146_1743
-0.330418	-1.15299	0.30623	8	0.119477	0.805423	CP006659.2_prot_AHI35161.1_1605	A_heat_30min	A_control_30min	heat stress/control (mid-exp. phase)	rots	median	none	none	1.5	0.05	1.25738	down	-1.25738	Cohen's d	-0.65925	0.753327	-1.17239	-0.146112	medium	intracellular proteome	YbiV
0.227198	0.918834	0.414622	6	0.33024	1	CP006659.2_prot_AHI35164.1_1608	A_heat_30min	A_control_30min	heat stress/control (mid-exp. phase)	rots	median	none	none	1.5	0.05	1.17056	up	1.17056	Cohen's d	0.257781	0.602603	-0.3257	0.841263	small	intracellular proteome	MoeB
-0.02195	-0.062334	0.953055	10	0.99999	1	CP006659.2_prot_AHI35165.1_1609	A_heat_30min	A_control_30min	heat stress/control (mid-exp. phase)	rots	median	none	none	1.5	0.05	1.01533	down	-1.01533	Cohen's d	-0.00135105	0.420526	-0.446518	0.443816	negligible	intracellular proteome	MoeA
0.0387696	0.167589	0.87402	8	0.995946	1	CP006659.2_prot_AHI35166.1_1610	A_heat_30min	A_control_30min	heat stress/control (mid-exp. phase)	rots	median	none	none	1.5	0.05	1.02724	up	1.02724	Cohen's d	-0.0295128	0.267023	-0.529283	0.470257	negligible	intracellular proteome	IaaA
-0.148633	-0.301599	0.775522	22	0.997847	1	CP006659.2_prot_AHI35167.1_1611	A_heat_30min	A_control_30min	heat stress/control (mid-exp. phase)	rots	median	none	none	1.5	0.05	1.10852	down	-1.10852	Cohen's d	-0.0407921	0.537616	-0.338368	0.256784	negligible	intracellular proteome	GsiA_1
0.118284	0.482349	0.655838	21	0.93091	1	CP006659.2_prot_AHI35168.1_1612	A_heat_30min	A_control_30min	heat stress/control (mid-exp. phase)	rots	median	none	none	1.5	0.05	1.08544	up	1.08544	Cohen's d	0.203452	0.419561	-0.101986	0.508889	small	intracellular proteome	GsiB_1
-0.222876	-0.613309	0.601903	6	0.700543	1	CP006659.2_prot_AHI35169.1_1613	A_heat_30min	A_control_30min	heat stress/control (mid-exp. phase)	rots	median	none	none	1.5	0.05	1.16706	down	-1.16706	Cohen's d	-0.179246	0.594326	-0.761485	0.402992	negligible	intracellular proteome	GsiC_1
-0.120408	-0.696169	0.545193	2	0.557463	1	CP006659.2_prot_AHI35170.1_1614	A_heat_30min	A_control_30min	heat stress/control (mid-exp. phase)	rots	median	none	none	1.5	0.05	1.08704	down	-1.08704	Cohen's d	-0.660084	0.121333	-1.76129	0.441126	medium	intracellular proteome	GsiD_1
-1.85178	-1.22328	0.271887	3	0.18157	1	CP006659.2_prot_AHI35171.1_1616	A_heat_30min	A_control_30min	heat stress/control (mid-exp. phase)	rots	median	none	none	1.5	0.05	3.60945	down	-3.60945	Cohen's d	-0.813724	0.698752	-1.69472	0.0672726	large	intracellular proteome	RimO
0.121585	0.254465	0.784429	4	0.90869	1	CP006659.2_prot_AHI35175.1_1620	A_heat_30min	A_control_30min	heat stress/control (mid-exp. phase)	rots	median	none	none	1.5	0.05	1.08793	up	1.08793	Cohen's d	0.320552	0.447746	-0.406123	1.04723	small	intracellular proteome	GstB_2
0.326758	0.985689	0.367456	24	0.0907232	0.662554	CP006659.2_prot_AHI35176.2_1621	A_heat_30min	A_control_30min	heat stress/control (mid-exp. phase)	rots	median	none	none	1.5	0.05	1.25419	up	1.25419	Cohen's d	0.64712	0.335048	0.355053	0.939186	medium	intracellular proteome	DacC
-0.00265534	-0.023608	0.979541	6	0.999978	1	CP006659.2_prot_AHI35177.1_1622	A_heat_30min	A_control_30min	heat stress/control (mid-exp. phase)	rots	median	none	none	1.5	0.05	1.00184	down	-1.00184	Cohen's d	0.138896	0.543244	-0.442877	0.720669	negligible	intracellular proteome	DeoR
0.320225	0.713327	0.510042	5	0.518823	1	CP006659.2_prot_AHI35180.1_1625	A_heat_30min	A_control_30min	heat stress/control (mid-exp. phase)	rots	median	none	none	1.5	0.05	1.24852	up	1.24852	Cohen's d	0.302444	0.606675	-0.341375	0.946263	small	intracellular proteome	YbjI
0.0770642	0.24557	0.817292	2	0.874941	1	CP006659.2_prot_AHI35181.1_1626	A_heat_30min	A_control_30min	heat stress/control (mid-exp. phase)	rots	median	none	none	1.5	0.05	1.05487	up	1.05487	Cohen's d	0.115244	0.301548	-0.958039	1.18853	negligible	intracellular proteome	YbjJ
-0.252958	-0.746474	0.474789	7	0.444991	1	CP006659.2_prot_AHI35185.1_1630	A_heat_30min	A_control_30min	heat stress/control (mid-exp. phase)	rots	median	none	none	1.5	0.05	1.19165	down	-1.19165	Cohen's d	-0.377914	0.705751	-0.918502	0.162675	small	intracellular proteome	Kpn2146_1769
-0.200367	-0.602905	0.583183	4	0.63927	1	CP006659.2_prot_AHI35186.1_1631	A_heat_30min	A_control_30min	heat stress/control (mid-exp. phase)	rots	median	none	none	1.5	0.05	1.14899	down	-1.14899	Cohen's d	-0.434339	0.216671	-1.16486	0.296177	small	intracellular proteome	Kpn2146_1770
0.0609218	0.209716	0.843407	8	0.990216	1	CP006659.2_prot_AHI35198.2_1643	A_heat_30min	A_control_30min	heat stress/control (mid-exp. phase)	rots	median	none	none	1.5	0.05	1.04313	up	1.04313	Cohen's d	-0.0497625	0.328559	-0.549583	0.450058	negligible	intracellular proteome	Kpn2146_1782
0.100731	0.380562	0.714211	20	0.979305	1	CP006659.2_prot_AHI35199.1_1644	A_heat_30min	A_control_30min	heat stress/control (mid-exp. phase)	rots	median	none	none	1.5	0.05	1.07232	up	1.07232	Cohen's d	0.0982358	0.716478	-0.214242	0.410714	negligible	intracellular proteome	AbiU
-2.02808	-0.942582	0.360808	1	0.360808	1	CP006659.2_prot_AHI35202.1_1647;CP006659.2_prot_AHI37534.1_3904	A_heat_30min	A_control_30min	heat stress/control (mid-exp. phase)	rots	median	none	none	1.5	0.05	4.07861	down	-4.07861	Cohen's d	-0.308852	1.03491	-2.04937	1.43166	small	intracellular proteome
-0.506136	-1.32663	0.2368	3	0.141665	0.89771	CP006659.2_prot_AHI35219.2_1665	A_heat_30min	A_control_30min	heat stress/control (mid-exp. phase)	rots	median	none	none	1.5	0.05	1.42024	down	-1.42024	Cohen's d	-1.01195	0.496569	-1.91117	-0.112742	large	intracellular proteome	Kpn2146_1803
-0.162931	-0.220469	0.824903	8	0.984774	1	CP006659.2_prot_AHI35230.1_1676	A_heat_30min	A_control_30min	heat stress/control (mid-exp. phase)	rots	median	none	none	1.5	0.05	1.11956	down	-1.11956	Cohen's d	-0.253735	0.874428	-0.755485	0.248014	small	intracellular proteome	AspT_1
-0.0227979	-0.1483	0.881414	5	0.986149	1	CP006659.2_prot_AHI35232.1_1678	A_heat_30min	A_control_30min	heat stress/control (mid-exp. phase)	rots	median	none	none	1.5	0.05	1.01593	down	-1.01593	Cohen's d	0.346829	0.320395	-0.298135	0.991794	small	intracellular proteome	GrxA
-0.185581	-0.675742	0.542144	6	0.585348	1	CP006659.2_prot_AHI35234.1_1681	A_heat_30min	A_control_30min	heat stress/control (mid-exp. phase)	rots	median	none	none	1.5	0.05	1.13728	down	-1.13728	Cohen's d	-0.186308	0.42215	-0.76864	0.396024	negligible	intracellular proteome	RimK
-0.395188	-1.1732	0.29182	4	0.176402	1	CP006659.2_prot_AHI35235.1_1682	A_heat_30min	A_control_30min	heat stress/control (mid-exp. phase)	rots	median	none	none	1.5	0.05	1.31511	down	-1.31511	Cohen's d	-0.681356	0.377263	-1.42406	0.0613514	medium	intracellular proteome	Kpn2146_1821
0.135322	0.388365	0.721848	12	0.951208	1	CP006659.2_prot_AHI35236.1_1683	A_heat_30min	A_control_30min	heat stress/control (mid-exp. phase)	rots	median	none	none	1.5	0.05	1.09834	up	1.09834	Cohen's d	-0.108466	0.327238	-0.514057	0.297125	negligible	intracellular proteome	PotF_1
-0.853654	-1.63575	0.13125	10	0.00200666	0.0475678	CP006659.2_prot_AHI35237.1_1684	A_heat_30min	A_control_30min	heat stress/control (mid-exp. phase)	rots	median	down	down	1.5	0.05	1.80707	down	-1.80707	Cohen's d	-0.978441	0.657846	-1.44949	-0.50739	large	intracellular proteome	PotA_2
0.00314741	0.0228134	0.980618	5	0.999929	1	CP006659.2_prot_AHI35242.1_1689	A_heat_30min	A_control_30min	heat stress/control (mid-exp. phase)	rots	median	none	none	1.5	0.05	1.00218	up	1.00218	Cohen's d	-0.293072	0.519084	-0.936669	0.350525	small	intracellular proteome	WalR
-0.302244	-0.676991	0.53294	3	0.549339	1	CP006659.2_prot_AHI35243.1_1690	A_heat_30min	A_control_30min	heat stress/control (mid-exp. phase)	rots	median	none	none	1.5	0.05	1.23306	down	-1.23306	Cohen's d	-0.245118	0.994349	-1.09495	0.604711	small	intracellular proteome	PhoR_2
0.120547	0.635628	0.562446	10	0.657822	1	CP006659.2_prot_AHI35244.1_1691	A_heat_30min	A_control_30min	heat stress/control (mid-exp. phase)	rots	median	none	none	1.5	0.05	1.08715	up	1.08715	Cohen's d	0.20062	0.452115	-0.245665	0.646905	small	intracellular proteome	ArtJ_2
0.239025	0.458957	0.665633	3	0.739362	1	CP006659.2_prot_AHI35245.1_1692	A_heat_30min	A_control_30min	heat stress/control (mid-exp. phase)	rots	median	none	none	1.5	0.05	1.18019	up	1.18019	Cohen's d	-0.160695	0.790624	-1.00872	0.687325	negligible	intracellular proteome	ArtM_1
0.088322	0.537543	0.733709	2	0.786346	1	CP006659.2_prot_AHI35246.1_1693	A_heat_30min	A_control_30min	heat stress/control (mid-exp. phase)	rots	median	none	none	1.5	0.05	1.06313	up	1.06313	Cohen's d	0.211903	0.326019	-0.863496	1.2873	small	intracellular proteome	ArtQ_1
0.213101	0.5757	0.589362	17	0.77455	1	CP006659.2_prot_AHI35247.2_1694	A_heat_30min	A_control_30min	heat stress/control (mid-exp. phase)	rots	median	none	none	1.5	0.05	1.15918	up	1.15918	Cohen's d	0.0370656	0.547995	-0.302158	0.376289	negligible	intracellular proteome	ArtI
0.0800067	0.336052	0.755011	4	0.878884	1	CP006659.2_prot_AHI35248.1_1695	A_heat_30min	A_control_30min	heat stress/control (mid-exp. phase)	rots	median	none	none	1.5	0.05	1.05702	up	1.05702	Cohen's d	-0.113636	0.415642	-0.836271	0.608999	negligible	intracellular proteome	ArtP
-0.19257	-0.964979	0.378082	9	0.222515	1	CP006659.2_prot_AHI35249.1_1696	A_heat_30min	A_control_30min	heat stress/control (mid-exp. phase)	rots	median	none	none	1.5	0.05	1.1428	down	-1.1428	Cohen's d	-0.537532	0.418128	-1.01604	-0.0590248	medium	intracellular proteome	YbjP
-1.28211	-0.530038	0.68717	2	0.732623	1	CP006659.2_prot_AHI35250.1_1698	A_heat_30min	A_control_30min	heat stress/control (mid-exp. phase)	rots	median	none	none	1.5	0.05	2.43195	down	-2.43195	Cohen's d	-0.202188	0.598784	-1.27732	0.872942	small	intracellular proteome	Cph2_1
-0.654541	-1.24024	0.252816	4	0.129707	0.850598	CP006659.2_prot_AHI35251.1_1699	A_heat_30min	A_control_30min	heat stress/control (mid-exp. phase)	rots	median	none	none	1.5	0.05	1.57412	down	-1.57412	Cohen's d	-0.270519	0.687378	-0.995866	0.454828	small	intracellular proteome	AmiD
0.124413	0.304851	0.771915	10	0.972643	1	CP006659.2_prot_AHI35252.1_1700	A_heat_30min	A_control_30min	heat stress/control (mid-exp. phase)	rots	median	none	none	1.5	0.05	1.09006	up	1.09006	Cohen's d	0.0677062	0.394356	-0.377588	0.513001	negligible	intracellular proteome	Kpn2146_1838
-0.181335	-0.591375	0.589625	8	0.70103	1	CP006659.2_prot_AHI35253.1_1701	A_heat_30min	A_control_30min	heat stress/control (mid-exp. phase)	rots	median	none	none	1.5	0.05	1.13393	down	-1.13393	Cohen's d	-0.360196	0.86809	-0.863975	0.143583	small	intracellular proteome	Kpn2146_1839
-0.034554	-0.120717	0.908354	14	0.999968	1	CP006659.2_prot_AHI35254.1_1702	A_heat_30min	A_control_30min	heat stress/control (mid-exp. phase)	rots	median	none	none	1.5	0.05	1.02424	down	-1.02424	Cohen's d	-0.168132	0.227388	-0.543311	0.207048	negligible	intracellular proteome	LtaE
0.278291	0.976565	0.37971	22	0.123345	0.825727	CP006659.2_prot_AHI35255.1_1703	A_heat_30min	A_control_30min	heat stress/control (mid-exp. phase)	rots	median	none	none	1.5	0.05	1.21276	up	1.21276	Cohen's d	0.775154	0.371788	0.466637	1.08367	medium	intracellular proteome	PoxB
0.184949	0.921948	0.390524	13	0.207616	1	CP006659.2_prot_AHI35262.1_1709	A_heat_30min	A_control_30min	heat stress/control (mid-exp. phase)	rots	median	none	none	1.5	0.05	1.13678	up	1.13678	Cohen's d	0.364812	0.361618	-0.0274061	0.757029	small	intracellular proteome	RecF_1
0.0808941	0.334563	0.748565	16	0.984826	1	CP006659.2_prot_AHI35263.1_1710	A_heat_30min	A_control_30min	heat stress/control (mid-exp. phase)	rots	median	none	none	1.5	0.05	1.05767	up	1.05767	Cohen's d	0.015473	0.367951	-0.334368	0.365314	negligible	intracellular proteome	Kpn2146_1849
-0.0597811	-0.134648	0.89603	13	0.999873	1	CP006659.2_prot_AHI35264.1_1711	A_heat_30min	A_control_30min	heat stress/control (mid-exp. phase)	rots	median	none	none	1.5	0.05	1.04231	down	-1.04231	Cohen's d	0.142424	0.719035	-0.247064	0.531912	negligible	intracellular proteome	Kpn2146_1850
0.385704	2.04282	0.0770373	1	0.0770373	0.603551	CP006659.2_prot_AHI35265.1_1712	A_heat_30min	A_control_30min	heat stress/control (mid-exp. phase)	rots	median	none	none	1.5	0.05	1.3065	up	1.3065	Cohen's d	1.57765	0.171479	-0.403532	3.55884	large	intracellular proteome	CspD
0.107427	0.302471	0.796781	4	0.919989	1	CP006659.2_prot_AHI35266.1_1713	A_heat_30min	A_control_30min	heat stress/control (mid-exp. phase)	rots	median	none	none	1.5	0.05	1.07731	up	1.07731	Cohen's d	-0.0450442	0.507559	-0.767188	0.6771	negligible	intracellular proteome	ClpS
-0.0437861	-0.102958	0.919832	37	1	1	CP006659.2_prot_AHI35267.1_1714	A_heat_30min	A_control_30min	heat stress/control (mid-exp. phase)	rots	median	none	none	1.5	0.05	1.03082	down	-1.03082	Cohen's d	-0.0328612	0.497674	-0.26166	0.195937	negligible	intracellular proteome	ClpA
0.153943	0.777861	0.474787	5	0.452805	1	CP006659.2_prot_AHI35268.1_1715	A_heat_30min	A_control_30min	heat stress/control (mid-exp. phase)	rots	median	none	none	1.5	0.05	1.11261	up	1.11261	Cohen's d	0.541483	0.291507	-0.110313	1.19328	medium	intracellular proteome	InfA
0.157952	0.602703	0.585125	3	0.626454	1	CP006659.2_prot_AHI35269.1_1716	A_heat_30min	A_control_30min	heat stress/control (mid-exp. phase)	rots	median	none	none	1.5	0.05	1.1157	up	1.1157	Cohen's d	0.268806	0.328563	-0.581664	1.11928	small	intracellular proteome	Aat
0.0698912	0.229225	0.823822	15	0.99817	1	CP006659.2_prot_AHI35270.1_1717	A_heat_30min	A_control_30min	heat stress/control (mid-exp. phase)	rots	median	none	none	1.5	0.05	1.04964	up	1.04964	Cohen's d	-0.145355	0.506269	-0.507379	0.216669	negligible	intracellular proteome	MsbA_1
-0.0588369	-0.19836	0.853627	16	0.999646	1	CP006659.2_prot_AHI35271.1_1718	A_heat_30min	A_control_30min	heat stress/control (mid-exp. phase)	rots	median	none	none	1.5	0.05	1.04163	down	-1.04163	Cohen's d	-0.0677306	0.417991	-0.417667	0.282206	negligible	intracellular proteome	CydD
0.0579455	0.3359	0.754584	15	0.984542	1	CP006659.2_prot_AHI35272.2_1719	A_heat_30min	A_control_30min	heat stress/control (mid-exp. phase)	rots	median	none	none	1.5	0.05	1.04098	up	1.04098	Cohen's d	-0.12821	0.494634	-0.490127	0.233708	negligible	intracellular proteome	TrxB
-0.0862332	-0.360096	0.726835	13	0.96122	1	CP006659.2_prot_AHI35273.1_1720	A_heat_30min	A_control_30min	heat stress/control (mid-exp. phase)	rots	median	none	none	1.5	0.05	1.06159	down	-1.06159	Cohen's d	-0.107471	0.497497	-0.496747	0.281805	negligible	intracellular proteome	Lrp_2
-0.14357	-0.494768	0.626891	28	0.915837	1	CP006659.2_prot_AHI35274.1_1721	A_heat_30min	A_control_30min	heat stress/control (mid-exp. phase)	rots	median	none	none	1.5	0.05	1.10464	down	-1.10464	Cohen's d	-0.303623	0.501014	-0.568482	-0.0387628	small	intracellular proteome	FtsK
-0.0358038	-0.225331	0.824427	10	0.991787	1	CP006659.2_prot_AHI35275.1_1722	A_heat_30min	A_control_30min	heat stress/control (mid-exp. phase)	rots	median	none	none	1.5	0.05	1.02513	down	-1.02513	Cohen's d	-0.258113	0.43038	-0.70513	0.188903	small	intracellular proteome	LolA
0.0573187	0.199661	0.845599	20	0.99987	1	CP006659.2_prot_AHI35276.1_1723	A_heat_30min	A_control_30min	heat stress/control (mid-exp. phase)	rots	median	none	none	1.5	0.05	1.04053	up	1.04053	Cohen's d	-0.013466	0.436669	-0.325759	0.298827	negligible	intracellular proteome	RarA
0.0286589	0.0521242	0.95872	24	1	1	CP006659.2_prot_AHI35277.1_1724	A_heat_30min	A_control_30min	heat stress/control (mid-exp. phase)	rots	median	none	none	1.5	0.05	1.02006	up	1.02006	Cohen's d	-0.151999	0.475258	-0.43712	0.133122	negligible	intracellular proteome	SerS
-0.0176674	-0.00995828	0.991833	4	0.999968	1	CP006659.2_prot_AHI35283.1_1729	A_heat_30min	A_control_30min	heat stress/control (mid-exp. phase)	rots	median	none	none	1.5	0.05	1.01232	down	-1.01232	Cohen's d	-0.133583	0.528077	-0.85644	0.589275	negligible	intracellular proteome	PflA_2
0.0474359	0.194432	0.850689	47	1	1	CP006659.2_prot_AHI35284.1_1730	A_heat_30min	A_control_30min	heat stress/control (mid-exp. phase)	rots	median	none	none	1.5	0.05	1.03343	up	1.03343	Cohen's d	0.0246229	0.458327	-0.178196	0.227442	negligible	intracellular proteome	PflB
0.307215	0.940463	0.412328	4	0.353441	1	CP006659.2_prot_AHI35285.1_1731	A_heat_30min	A_control_30min	heat stress/control (mid-exp. phase)	rots	median	none	none	1.5	0.05	1.23732	up	1.23732	Cohen's d	0.313067	0.786492	-0.413395	1.03953	small	intracellular proteome	FocA
-0.185944	-0.960924	0.350344	20	0.0826515	0.632155	CP006659.2_prot_AHI35286.1_1732	A_heat_30min	A_control_30min	heat stress/control (mid-exp. phase)	rots	median	none	none	1.5	0.05	1.13756	down	-1.13756	Cohen's d	-0.637497	0.275624	-0.957621	-0.317374	medium	intracellular proteome	YcaO
0.579846	1.55811	0.167347	1	0.167347	0.999933	CP006659.2_prot_AHI35287.1_1733	A_heat_30min	A_control_30min	heat stress/control (mid-exp. phase)	rots	median	none	none	1.5	0.05	1.49469	up	1.49469	Cohen's d	1.01157	0.408092	-0.825987	2.84912	large	intracellular proteome	Kpn2146_1873
-0.160478	-0.607592	0.567884	22	0.741214	1	CP006659.2_prot_AHI35288.1_1734	A_heat_30min	A_control_30min	heat stress/control (mid-exp. phase)	rots	median	none	none	1.5	0.05	1.11766	down	-1.11766	Cohen's d	-0.301911	0.603642	-0.601147	-0.00267586	small	intracellular proteome	SerC
-0.0914756	-0.573141	0.565761	16	0.704268	1	CP006659.2_prot_AHI35289.1_1735	A_heat_30min	A_control_30min	heat stress/control (mid-exp. phase)	rots	median	none	none	1.5	0.05	1.06546	down	-1.06546	Cohen's d	-0.317518	0.285011	-0.669552	0.0345149	small	intracellular proteome	AroA
0.118646	0.605457	0.580079	9	0.690483	1	CP006659.2_prot_AHI35290.2_1736	A_heat_30min	A_control_30min	heat stress/control (mid-exp. phase)	rots	median	none	none	1.5	0.05	1.08572	up	1.08572	Cohen's d	0.112744	0.265481	-0.357723	0.58321	negligible	intracellular proteome	Cmk
-0.0617472	-0.103084	0.918529	53	1	1	CP006659.2_prot_AHI35291.1_1737	A_heat_30min	A_control_30min	heat stress/control (mid-exp. phase)	rots	median	none	none	1.5	0.05	1.04373	down	-1.04373	Cohen's d	-0.170981	0.674842	-0.362245	0.020284	negligible	intracellular proteome	RpsA
-0.00926332	-0.0110239	0.991239	3	0.999771	1	CP006659.2_prot_AHI35292.1_1738	A_heat_30min	A_control_30min	heat stress/control (mid-exp. phase)	rots	median	none	none	1.5	0.05	1.00644	down	-1.00644	Cohen's d	-0.198148	0.72637	-1.04688	0.650582	negligible	intracellular proteome	IhfB
-0.193942	-0.82734	0.445649	18	0.319525	1	CP006659.2_prot_AHI35294.1_1740	A_heat_30min	A_control_30min	heat stress/control (mid-exp. phase)	rots	median	none	none	1.5	0.05	1.14389	down	-1.14389	Cohen's d	-0.39711	0.470882	-0.72981	-0.0644102	small	intracellular proteome	MsbA_2
0.0925401	0.348869	0.754362	10	0.96208	1	CP006659.2_prot_AHI35295.1_1741	A_heat_30min	A_control_30min	heat stress/control (mid-exp. phase)	rots	median	none	none	1.5	0.05	1.06625	up	1.06625	Cohen's d	0.299151	0.541519	-0.148499	0.746801	small	intracellular proteome	LpxK
-0.284179	-1.09216	0.325008	6	0.177922	1	CP006659.2_prot_AHI35296.1_1742	A_heat_30min	A_control_30min	heat stress/control (mid-exp. phase)	rots	median	none	none	1.5	0.05	1.21772	down	-1.21772	Cohen's d	-0.762042	0.360802	-1.36384	-0.160249	medium	intracellular proteome	Kpn2146_1882
0.368447	0.64129	0.583306	4	0.639469	1	CP006659.2_prot_AHI35297.1_1743	A_heat_30min	A_control_30min	heat stress/control (mid-exp. phase)	rots	median	none	none	1.5	0.05	1.29096	up	1.29096	Cohen's d	0.51952	0.649739	-0.214612	1.25365	medium	intracellular proteome	Kpn2146_1883
-0.00264462	-0.00353934	0.997185	11	1	1	CP006659.2_prot_AHI35298.2_1744	A_heat_30min	A_control_30min	heat stress/control (mid-exp. phase)	rots	median	none	none	1.5	0.05	1.00183	down	-1.00183	Cohen's d	-0.169327	0.60442	-0.593915	0.255261	negligible	intracellular proteome	KdsB
0.214699	0.929863	0.398868	7	0.287605	1	CP006659.2_prot_AHI35300.1_1746	A_heat_30min	A_control_30min	heat stress/control (mid-exp. phase)	rots	median	none	none	1.5	0.05	1.16046	up	1.16046	Cohen's d	0.291469	0.381557	-0.247195	0.830133	small	intracellular proteome	Kpn2146_1886
0.521124	0.793143	0.458462	3	0.437837	1	CP006659.2_prot_AHI35301.1_1747	A_heat_30min	A_control_30min	heat stress/control (mid-exp. phase)	rots	median	none	none	1.5	0.05	1.43507	up	1.43507	Cohen's d	0.347007	0.487263	-0.505996	1.20001	small	intracellular proteome	Kpn2146_1887
0.0274828	0.10659	0.918768	22	1	1	CP006659.2_prot_AHI35302.1_1748	A_heat_30min	A_control_30min	heat stress/control (mid-exp. phase)	rots	median	none	none	1.5	0.05	1.01923	up	1.01923	Cohen's d	0.111219	0.447819	-0.186556	0.408994	negligible	intracellular proteome	MukF
0.0121767	0.062175	0.953397	10	0.99999	1	CP006659.2_prot_AHI35303.1_1749	A_heat_30min	A_control_30min	heat stress/control (mid-exp. phase)	rots	median	none	none	1.5	0.05	1.00848	up	1.00848	Cohen's d	-0.333713	0.646553	-0.781968	0.114542	small	intracellular proteome	MukE
0.083252	0.292818	0.768211	67	0.999999	1	CP006659.2_prot_AHI35304.1_1750	A_heat_30min	A_control_30min	heat stress/control (mid-exp. phase)	rots	median	none	none	1.5	0.05	1.0594	up	1.0594	Cohen's d	0.0844719	0.513723	-0.0853034	0.254247	negligible	intracellular proteome	MukB
-2.77057	-1.99321	0.0713067	13	1.09e-05	0.000586	CP006659.2_prot_AHI35306.2_1751	A_heat_30min	A_control_30min	heat stress/control (mid-exp. phase)	rots	median	down	down	1.5	0.05	6.82379	down	-6.82379	Cohen's d	-0.768245	1.16298	-1.17133	-0.365156	medium	intracellular proteome	Kpn2146_1892
1.07018	1.60603	0.14754	7	0.0114036	0.167408	CP006659.2_prot_AHI35307.1_1753	A_heat_30min	A_control_30min	heat stress/control (mid-exp. phase)	rots	median	none	up	1.5	0.05	2.09969	up	2.09969	Cohen's d	1.1369	0.703516	0.559405	1.71439	large	intracellular proteome	Kpn2146_1893
0.219216	0.535944	0.601406	8	0.72511	1	CP006659.2_prot_AHI35308.1_1754	A_heat_30min	A_control_30min	heat stress/control (mid-exp. phase)	rots	median	none	none	1.5	0.05	1.1641	up	1.1641	Cohen's d	0.00318207	0.479414	-0.496561	0.502925	negligible	intracellular proteome	Kpn2146_1894
-0.113036	-0.54241	0.58649	23	0.800958	1	CP006659.2_prot_AHI35309.1_1755	A_heat_30min	A_control_30min	heat stress/control (mid-exp. phase)	rots	median	none	none	1.5	0.05	1.0815	down	-1.0815	Cohen's d	-0.345312	0.452033	-0.638388	-0.0522367	small	intracellular proteome	AspC
0.0604261	0.200863	0.849466	27	0.999991	1	CP006659.2_prot_AHI35310.2_1757	A_heat_30min	A_control_30min	heat stress/control (mid-exp. phase)	rots	median	none	none	1.5	0.05	1.04277	up	1.04277	Cohen's d	0.0937693	0.403388	-0.174612	0.362151	negligible	intracellular proteome	AsnS
0.237984	0.526714	0.629396	6	0.749331	1	CP006659.2_prot_AHI35311.1_1758	A_heat_30min	A_control_30min	heat stress/control (mid-exp. phase)	rots	median	none	none	1.5	0.05	1.17934	up	1.17934	Cohen's d	0.509401	0.354343	-0.081021	1.09982	medium	intracellular proteome	Lrp_3
-2.13604	-1.52405	0.169183	2	0.111946	0.767178	CP006659.2_prot_AHI35315.1_1761	A_heat_30min	A_control_30min	heat stress/control (mid-exp. phase)	rots	median	none	none	1.5	0.05	4.39553	down	-4.39553	Cohen's d	-1.09084	0.48569	-2.24022	0.0585452	large	intracellular proteome	AmaB_1
0.00331638	0.0142391	0.988789	18	1	1	CP006659.2_prot_AHI35317.2_1763	A_heat_30min	A_control_30min	heat stress/control (mid-exp. phase)	rots	median	none	none	1.5	0.05	1.0023	up	1.0023	Cohen's d	-0.077229	0.377722	-0.40682	0.252362	negligible	intracellular proteome	PncB
-0.0493501	-0.194772	0.853873	34	1	1	CP006659.2_prot_AHI35318.1_1764	A_heat_30min	A_control_30min	heat stress/control (mid-exp. phase)	rots	median	none	none	1.5	0.05	1.0348	down	-1.0348	Cohen's d	-0.151978	0.47236	-0.391073	0.0871175	negligible	intracellular proteome	PepN
-0.0592669	-0.354318	0.726671	15	0.970585	1	CP006659.2_prot_AHI35324.1_1770	A_heat_30min	A_control_30min	heat stress/control (mid-exp. phase)	rots	median	none	none	1.5	0.05	1.04194	down	-1.04194	Cohen's d	-0.152342	0.509657	-0.514412	0.209729	negligible	intracellular proteome	PyrD
-0.0856131	-0.272433	0.803336	10	0.986041	1	CP006659.2_prot_AHI35326.1_1772	A_heat_30min	A_control_30min	heat stress/control (mid-exp. phase)	rots	median	none	none	1.5	0.05	1.06114	down	-1.06114	Cohen's d	-0.299345	0.627448	-0.746998	0.148309	small	intracellular proteome	XylA_2
0.0614608	0.285879	0.77989	27	0.999351	1	CP006659.2_prot_AHI35327.1_1773	A_heat_30min	A_control_30min	heat stress/control (mid-exp. phase)	rots	median	none	none	1.5	0.05	1.04352	up	1.04352	Cohen's d	0.213404	0.413694	-0.0555931	0.4824	small	intracellular proteome	RlmL
-0.0382513	-0.159879	0.877731	22	0.999994	1	CP006659.2_prot_AHI35328.1_1774	A_heat_30min	A_control_30min	heat stress/control (mid-exp. phase)	rots	median	none	none	1.5	0.05	1.02687	down	-1.02687	Cohen's d	-0.06819	0.592671	-0.365822	0.229442	negligible	intracellular proteome	Uup
-0.190167	-0.515249	0.624664	22	0.885301	1	CP006659.2_prot_AHI35330.1_1776	A_heat_30min	A_control_30min	heat stress/control (mid-exp. phase)	rots	median	none	none	1.5	0.05	1.1409	down	-1.1409	Cohen's d	-0.238662	0.392561	-0.537265	0.0599404	small	intracellular proteome	PqiB_1
0.0177386	0.0860123	0.934082	5	0.997412	1	CP006659.2_prot_AHI35331.1_1777	A_heat_30min	A_control_30min	heat stress/control (mid-exp. phase)	rots	median	none	none	1.5	0.05	1.01237	up	1.01237	Cohen's d	0.35189	0.230516	-0.293215	0.996995	small	intracellular proteome	Kpn2146_1918
0.166679	0.543104	0.620181	8	0.761748	1	CP006659.2_prot_AHI35332.1_1778	A_heat_30min	A_control_30min	heat stress/control (mid-exp. phase)	rots	median	none	none	1.5	0.05	1.12247	up	1.12247	Cohen's d	0.409134	0.359456	-0.0958097	0.914079	small	intracellular proteome	FabA
-0.182293	-0.450193	0.671132	6	0.816363	1	CP006659.2_prot_AHI35333.1_1779	A_heat_30min	A_control_30min	heat stress/control (mid-exp. phase)	rots	median	none	none	1.5	0.05	1.13469	down	-1.13469	Cohen's d	-0.268533	0.407922	-0.852218	0.315153	small	intracellular proteome	Lon_2
0.178719	0.765506	0.510272	4	0.517435	1	CP006659.2_prot_AHI35334.1_1780	A_heat_30min	A_control_30min	heat stress/control (mid-exp. phase)	rots	median	none	none	1.5	0.05	1.13188	up	1.13188	Cohen's d	0.434013	0.436643	-0.296491	1.16452	small	intracellular proteome	MatP
0.238061	1.07353	0.341882	28	0.0415333	0.421454	CP006659.2_prot_AHI35335.2_1781	A_heat_30min	A_control_30min	heat stress/control (mid-exp. phase)	rots	median	none	none	1.5	0.05	1.17941	up	1.17941	Cohen's d	0.49822	0.377015	0.230819	0.765622	small	intracellular proteome	OmpA
-0.0851886	-0.136293	0.893181	10	0.999284	1	CP006659.2_prot_AHI35338.1_1784	A_heat_30min	A_control_30min	heat stress/control (mid-exp. phase)	rots	median	none	none	1.5	0.05	1.06083	down	-1.06083	Cohen's d	-0.119012	0.767334	-0.564573	0.326549	negligible	intracellular proteome	YccS_1
-0.0610934	0.0160104	0.987937	4	0.999914	1	CP006659.2_prot_AHI35339.1_1785	A_heat_30min	A_control_30min	heat stress/control (mid-exp. phase)	rots	median	none	none	1.5	0.05	1.04326	down	-1.04326	Cohen's d	-0.123376	0.715088	-0.846115	0.599363	negligible	intracellular proteome	YccF
-0.0390431	-0.119667	0.909077	26	1	1	CP006659.2_prot_AHI35340.1_1786	A_heat_30min	A_control_30min	heat stress/control (mid-exp. phase)	rots	median	none	none	1.5	0.05	1.02743	down	-1.02743	Cohen's d	-0.0946285	0.427178	-0.368186	0.178929	negligible	intracellular proteome	HelD
-0.202787	-0.723142	0.494717	10	0.486335	1	CP006659.2_prot_AHI35342.1_1788	A_heat_30min	A_control_30min	heat stress/control (mid-exp. phase)	rots	median	none	none	1.5	0.05	1.15092	down	-1.15092	Cohen's d	-0.461042	0.382767	-0.912084	-0.00999997	small	intracellular proteome	Kpn2146_1929
-0.0344743	-0.136702	0.896669	19	0.999995	1	CP006659.2_prot_AHI35344.2_1790	A_heat_30min	A_control_30min	heat stress/control (mid-exp. phase)	rots	median	none	none	1.5	0.05	1.02418	down	-1.02418	Cohen's d	-0.0900269	0.724263	-0.410723	0.23067	negligible	intracellular proteome	RlmI
0.337406	1.49829	0.33774	2	0.29709	1	CP006659.2_prot_AHI35347.1_1793	A_heat_30min	A_control_30min	heat stress/control (mid-exp. phase)	rots	median	none	none	1.5	0.05	1.26348	up	1.26348	Cohen's d	0.705497	0.288357	-0.399753	1.81075	medium	intracellular proteome	YccX
0.161488	0.653865	0.554911	1	0.554911	1	CP006659.2_prot_AHI35348.1_1794	A_heat_30min	A_control_30min	heat stress/control (mid-exp. phase)	rots	median	none	none	1.5	0.05	1.11844	up	1.11844	Cohen's d	0.373939	0.222205	-1.37134	2.11922	small	intracellular proteome	TusE
0.00777462	0.0551411	0.95341	11	0.999996	1	CP006659.2_prot_AHI35353.1_1797	A_heat_30min	A_control_30min	heat stress/control (mid-exp. phase)	rots	median	none	none	1.5	0.05	1.0054	up	1.0054	Cohen's d	0.106844	0.90198	-0.317288	0.530975	negligible	intracellular proteome	Kpn2146_1941
-0.103279	-0.157684	0.87885	8	0.996548	1	CP006659.2_prot_AHI35363.1_1806	A_heat_30min	A_control_30min	heat stress/control (mid-exp. phase)	rots	median	none	none	1.5	0.05	1.07421	down	-1.07421	Cohen's d	-0.127837	0.619953	-0.62809	0.372416	negligible	intracellular proteome	Hns_1
0.106641	0.722593	0.483838	3	0.475765	1	CP006659.2_prot_AHI35368.2_1810	A_heat_30min	A_control_30min	heat stress/control (mid-exp. phase)	rots	median	none	none	1.5	0.05	1.07672	up	1.07672	Cohen's d	0.0934201	0.207738	-0.753697	0.940537	negligible	intracellular proteome	Kpn2146_1956
-2.09346	-5.7306	0.00211128	3	1.34e-05	0.00069	CP006659.2_prot_AHI35369.1_1811	A_heat_30min	A_control_30min	heat stress/control (mid-exp. phase)	rots	median	down	down	1.5	0.05	4.26771	down	-4.26771	Cohen's d	-1.7655	0.674082	-2.76356	-0.767443	large	intracellular proteome	Kpn2146_1957
-0.386302	-1.56115	0.151137	9	0.00582032	0.105864	CP006659.2_prot_AHI35370.1_1814	A_heat_30min	A_control_30min	heat stress/control (mid-exp. phase)	rots	median	none	none	1.5	0.05	1.30704	down	-1.30704	Cohen's d	-0.629215	0.505141	-1.1108	-0.147629	medium	intracellular proteome	Kpn2146_1958
-0.0347345	-0.203438	0.839282	38	0.999999	1	CP006659.2_prot_AHI35381.1_1822	A_heat_30min	A_control_30min	heat stress/control (mid-exp. phase)	rots	median	none	none	1.5	0.05	1.02437	down	-1.02437	Cohen's d	0.00122366	0.471169	-0.224504	0.226952	negligible	intracellular proteome	Kpn2146_1969
-0.0413722	-0.154312	0.881213	25	0.999999	1	CP006659.2_prot_AHI35382.1_1823	A_heat_30min	A_control_30min	heat stress/control (mid-exp. phase)	rots	median	none	none	1.5	0.05	1.02909	down	-1.02909	Cohen's d	-0.193632	0.492924	-0.47317	0.0859064	negligible	intracellular proteome	Kpn2146_1970
0.411472	1.28962	0.192697	17	0.00196628	0.0469957	CP006659.2_prot_AHI35383.1_1824	A_heat_30min	A_control_30min	heat stress/control (mid-exp. phase)	rots	median	none	none	1.5	0.05	1.33004	up	1.33004	Cohen's d	0.527834	0.501847	0.182784	0.872885	medium	intracellular proteome	Kpn2146_1971
-0.63661	-0.820059	0.433529	11	0.32525	1	CP006659.2_prot_AHI35391.1_1832	A_heat_30min	A_control_30min	heat stress/control (mid-exp. phase)	rots	median	none	none	1.5	0.05	1.55467	down	-1.55467	Cohen's d	-0.332479	0.543058	-0.759226	0.0942678	small	intracellular proteome	DmlA
1.03778	0.509993	0.631634	2	0.665645	1	CP006659.2_prot_AHI35392.2_1833	A_heat_30min	A_control_30min	heat stress/control (mid-exp. phase)	rots	median	none	none	1.5	0.05	2.05307	up	2.05307	Cohen's d	-0.159642	0.563265	-1.23374	0.914458	negligible	intracellular proteome	DmlR_3
0.217537	0.997426	0.372562	11	0.189592	1	CP006659.2_prot_AHI35401.1_1842	A_heat_30min	A_control_30min	heat stress/control (mid-exp. phase)	rots	median	none	none	1.5	0.05	1.16275	up	1.16275	Cohen's d	0.627783	0.331127	0.19364	1.06193	medium	intracellular proteome	FabG_6
-0.0866442	-0.145069	0.904346	2	0.951244	1	CP006659.2_prot_AHI35402.1_1843	A_heat_30min	A_control_30min	heat stress/control (mid-exp. phase)	rots	median	none	none	1.5	0.05	1.0619	down	-1.0619	Cohen's d	-0.278928	0.289082	-1.35652	0.798667	small	intracellular proteome	YodB
-0.116556	-0.415895	0.686597	11	0.905623	1	CP006659.2_prot_AHI35403.1_1844	A_heat_30min	A_control_30min	heat stress/control (mid-exp. phase)	rots	median	none	none	1.5	0.05	1.08414	down	-1.08414	Cohen's d	-0.0649464	0.506221	-0.488887	0.358994	negligible	intracellular proteome	Agp_2
0.287478	0.831879	0.453997	6	0.406941	1	CP006659.2_prot_AHI35404.1_1845	A_heat_30min	A_control_30min	heat stress/control (mid-exp. phase)	rots	median	none	none	1.5	0.05	1.2205	up	1.2205	Cohen's d	0.293604	0.380684	-0.290591	0.877799	small	intracellular proteome	Kpn2146_1992
0.242135	1.25603	0.265269	10	0.0527729	0.498755	CP006659.2_prot_AHI35405.1_1846	A_heat_30min	A_control_30min	heat stress/control (mid-exp. phase)	rots	median	none	none	1.5	0.05	1.18274	up	1.18274	Cohen's d	0.630642	0.306463	0.174544	1.08674	medium	intracellular proteome	WrbA
0.0807589	0.377318	0.726798	3	0.816865	1	CP006659.2_prot_AHI35415.1_1855	A_heat_30min	A_control_30min	heat stress/control (mid-exp. phase)	rots	median	none	none	1.5	0.05	1.05757	up	1.05757	Cohen's d	0.00569649	0.164992	-0.84096	0.852353	negligible	intracellular proteome	RutR
0.205825	0.864465	0.443787	2	0.428578	1	CP006659.2_prot_AHI35416.1_1856	A_heat_30min	A_control_30min	heat stress/control (mid-exp. phase)	rots	median	none	none	1.5	0.05	1.15335	up	1.15335	Cohen's d	0.768931	0.189399	-0.342385	1.88025	medium	intracellular proteome	Kpn2146_2004
-0.031423	-0.0959639	0.927086	34	1	1	CP006659.2_prot_AHI35417.1_1857	A_heat_30min	A_control_30min	heat stress/control (mid-exp. phase)	rots	median	none	none	1.5	0.05	1.02202	down	-1.02202	Cohen's d	-0.0494767	0.455454	-0.288264	0.189311	negligible	intracellular proteome	PutA
0.120795	0.604517	0.581287	3	0.620857	1	CP006659.2_prot_AHI35418.1_1858	A_heat_30min	A_control_30min	heat stress/control (mid-exp. phase)	rots	median	none	none	1.5	0.05	1.08733	up	1.08733	Cohen's d	0.451459	0.165757	-0.405913	1.30883	small	intracellular proteome	PutP
0.128738	0.549784	0.68979	2	0.735713	1	CP006659.2_prot_AHI35419.2_1859	A_heat_30min	A_control_30min	heat stress/control (mid-exp. phase)	rots	median	none	none	1.5	0.05	1.09334	up	1.09334	Cohen's d	0.206188	0.353867	-0.869051	1.28143	small	intracellular proteome	Kpn2146_2007
-0.754369	-1.94215	0.0905387	1	0.0905387	0.662554	CP006659.2_prot_AHI35420.1_1860	A_heat_30min	A_control_30min	heat stress/control (mid-exp. phase)	rots	median	none	none	1.5	0.05	1.68689	down	-1.68689	Cohen's d	-1.27257	0.347768	-3.16986	0.624716	large	intracellular proteome	NupC_1
-0.69255	-1.18552	0.268536	28	0.00436519	0.0882807	CP006659.2_prot_AHI35422.2_1862	A_heat_30min	A_control_30min	heat stress/control (mid-exp. phase)	rots	median	none	down	1.5	0.05	1.61614	down	-1.61614	Cohen's d	-0.728815	0.626445	-1.00076	-0.456866	medium	intracellular proteome	EfeO
-1.00994	-2.68784	0.0285214	12	7.04e-08	6.57e-06	CP006659.2_prot_AHI35423.1_1863	A_heat_30min	A_control_30min	heat stress/control (mid-exp. phase)	rots	median	down	down	1.5	0.05	2.01382	down	-2.01382	Cohen's d	-1.37685	0.474862	-1.82762	-0.926091	large	intracellular proteome	EfeB
-0.539561	-0.620218	0.553723	1	0.553723	1	CP006659.2_prot_AHI35424.1_1864	A_heat_30min	A_control_30min	heat stress/control (mid-exp. phase)	rots	median	none	none	1.5	0.05	1.45353	down	-1.45353	Cohen's d	0.0215604	1.02271	-1.70872	1.75184	negligible	intracellular proteome	YbeZ_2
0.529575	1.5649	0.150766	8	0.00840572	0.137762	CP006659.2_prot_AHI35426.1_1866	A_heat_30min	A_control_30min	heat stress/control (mid-exp. phase)	rots	median	none	none	1.5	0.05	1.4435	up	1.4435	Cohen's d	1.1098	0.354043	0.572962	1.64663	large	intracellular proteome	Kpn2146_2016
0.536927	1.27864	0.250466	6	0.0856981	0.63876	CP006659.2_prot_AHI35428.2_1868	A_heat_30min	A_control_30min	heat stress/control (mid-exp. phase)	rots	median	none	none	1.5	0.05	1.45088	up	1.45088	Cohen's d	0.741101	0.404366	0.140413	1.34179	medium	intracellular proteome	DmlR_4
0.280309	1.11206	0.308826	16	0.0530958	0.500173	CP006659.2_prot_AHI35429.1_1869	A_heat_30min	A_control_30min	heat stress/control (mid-exp. phase)	rots	median	none	none	1.5	0.05	1.21446	up	1.21446	Cohen's d	0.452887	0.72362	0.0985948	0.807179	small	intracellular proteome	GhrA_1
-0.388841	-1.16607	0.295349	6	0.136993	0.880411	CP006659.2_prot_AHI35430.1_1870	A_heat_30min	A_control_30min	heat stress/control (mid-exp. phase)	rots	median	none	none	1.5	0.05	1.30934	down	-1.30934	Cohen's d	-0.42591	0.564057	-1.01353	0.161713	small	intracellular proteome	YcdX
0.237469	0.755896	0.492749	6	0.48523	1	CP006659.2_prot_AHI35431.1_1871	A_heat_30min	A_control_30min	heat stress/control (mid-exp. phase)	rots	median	none	none	1.5	0.05	1.17892	up	1.17892	Cohen's d	0.0568981	0.53479	-0.524292	0.638089	negligible	intracellular proteome	YcdY
0.0199604	0.126885	0.900634	4	0.984857	1	CP006659.2_prot_AHI35433.1_1873	A_heat_30min	A_control_30min	heat stress/control (mid-exp. phase)	rots	median	none	none	1.5	0.05	1.01393	up	1.01393	Cohen's d	0.0301387	0.17438	-0.691955	0.752232	negligible	intracellular proteome	YmdB
0.135795	0.75634	0.487262	11	0.465556	1	CP006659.2_prot_AHI35434.1_1874	A_heat_30min	A_control_30min	heat stress/control (mid-exp. phase)	rots	median	none	none	1.5	0.05	1.0987	up	1.0987	Cohen's d	0.0263159	0.336205	-0.397531	0.450163	negligible	intracellular proteome	KstR2_2
-0.0188738	-0.0626575	0.948796	29	1	1	CP006659.2_prot_AHI35436.1_1876	A_heat_30min	A_control_30min	heat stress/control (mid-exp. phase)	rots	median	none	none	1.5	0.05	1.01317	down	-1.01317	Cohen's d	-0.163355	0.476747	-0.422504	0.0957932	negligible	intracellular proteome	MdoG
-0.0449798	-0.0967197	0.923632	23	1	1	CP006659.2_prot_AHI35437.1_1877	A_heat_30min	A_control_30min	heat stress/control (mid-exp. phase)	rots	median	none	none	1.5	0.05	1.03167	down	-1.03167	Cohen's d	-0.0279736	0.557359	-0.318903	0.262956	negligible	intracellular proteome	MdoH
0.775088	2.48966	0.0401939	1	0.0401939	0.418132	CP006659.2_prot_AHI35439.1_1879	A_heat_30min	A_control_30min	heat stress/control (mid-exp. phase)	rots	median	none	up	1.5	0.05	1.71129	up	1.71129	Cohen's d	1.49842	0.359212	-0.45961	3.45646	large	intracellular proteome	Kpn2146_2031
2.64748	0.871454	0.496319	2	0.495313	1	CP006659.2_prot_AHI35441.1_1881	A_heat_30min	A_control_30min	heat stress/control (mid-exp. phase)	rots	median	none	none	1.5	0.05	6.26571	up	6.26571	Cohen's d	0.528984	1.01185	-0.562003	1.61997	medium	intracellular proteome	HtrB_2
-1.01821	-2.8448	0.0247514	13	8.56e-09	9.17e-07	CP006659.2_prot_AHI35443.1_1882	A_heat_30min	A_control_30min	heat stress/control (mid-exp. phase)	rots	median	down	down	1.5	0.05	2.0254	down	-2.0254	Cohen's d	-1.42367	0.427155	-1.85916	-0.988175	large	intracellular proteome	MoeZ
-0.0442932	-0.105666	0.918216	13	0.999973	1	CP006659.2_prot_AHI35445.1_1884	A_heat_30min	A_control_30min	heat stress/control (mid-exp. phase)	rots	median	none	none	1.5	0.05	1.03118	down	-1.03118	Cohen's d	-0.271175	0.45754	-0.661954	0.119604	small	intracellular proteome	SolA
-1.12326	-0.490798	0.645037	2	0.682043	1	CP006659.2_prot_AHI35446.1_1885	A_heat_30min	A_control_30min	heat stress/control (mid-exp. phase)	rots	median	none	none	1.5	0.05	2.17839	down	-2.17839	Cohen's d	-0.613301	1.26572	-1.71062	0.484013	medium	intracellular proteome	BssS
-0.0741601	-0.454466	0.676621	13	0.91022	1	CP006659.2_prot_AHI35448.1_1887	A_heat_30min	A_control_30min	heat stress/control (mid-exp. phase)	rots	median	none	none	1.5	0.05	1.05275	down	-1.05275	Cohen's d	-0.469501	0.458898	-0.863819	-0.0751825	small	intracellular proteome	PyrC
0.0747575	0.333828	0.7281	7	0.907449	1	CP006659.2_prot_AHI35450.1_1888	A_heat_30min	A_control_30min	heat stress/control (mid-exp. phase)	rots	median	none	none	1.5	0.05	1.05318	up	1.05318	Cohen's d	0.190806	0.492757	-0.346238	0.727851	negligible	intracellular proteome	YceB
-0.291556	-0.897763	0.404603	7	0.298751	1	CP006659.2_prot_AHI35452.1_1890	A_heat_30min	A_control_30min	heat stress/control (mid-exp. phase)	rots	median	none	none	1.5	0.05	1.22396	down	-1.22396	Cohen's d	-0.479843	0.452256	-1.02333	0.0636392	small	intracellular proteome	YdaF
0.124182	0.271221	0.798627	9	0.979846	1	CP006659.2_prot_AHI35453.1_1891	A_heat_30min	A_control_30min	heat stress/control (mid-exp. phase)	rots	median	none	none	1.5	0.05	1.08989	up	1.08989	Cohen's d	-0.0847005	0.767709	-0.555005	0.385604	negligible	intracellular proteome	Kpn2146_2045
0.021973	0.129792	0.889105	6	0.993243	1	CP006659.2_prot_AHI35454.2_1892	A_heat_30min	A_control_30min	heat stress/control (mid-exp. phase)	rots	median	none	none	1.5	0.05	1.01535	up	1.01535	Cohen's d	0.17082	0.518925	-0.411312	0.752952	negligible	intracellular proteome	YceM_1
-1.2999	-0.55325	0.584636	3	0.625742	1	CP006659.2_prot_AHI35455.1_1893	A_heat_30min	A_control_30min	heat stress/control (mid-exp. phase)	rots	median	none	none	1.5	0.05	2.46212	down	-2.46212	Cohen's d	0.140927	0.833356	-0.706778	0.988632	negligible	intracellular proteome	MurJ
-1.07356	-1.94603	0.0847363	1	0.0847363	0.63817	CP006659.2_prot_AHI35456.1_1894	A_heat_30min	A_control_30min	heat stress/control (mid-exp. phase)	rots	median	none	none	1.5	0.05	2.10462	down	-2.10462	Cohen's d	-1.67563	0.326698	-3.68669	0.335435	large	intracellular proteome	YnfM_1
0.395845	1.12271	0.313984	4	0.205601	1	CP006659.2_prot_AHI35457.2_1895	A_heat_30min	A_control_30min	heat stress/control (mid-exp. phase)	rots	median	none	none	1.5	0.05	1.31571	up	1.31571	Cohen's d	0.359652	0.392508	-0.368215	1.08752	small	intracellular proteome	DmlR_5
0.159162	0.335781	0.742567	51	0.9999	1	CP006659.2_prot_AHI35458.1_1896	A_heat_30min	A_control_30min	heat stress/control (mid-exp. phase)	rots	median	none	none	1.5	0.05	1.11664	up	1.11664	Cohen's d	0.0157302	0.579763	-0.178918	0.210379	negligible	intracellular proteome	Rne
0.0410428	0.0730907	0.941905	10	0.999969	1	CP006659.2_prot_AHI35459.2_1897	A_heat_30min	A_control_30min	heat stress/control (mid-exp. phase)	rots	median	none	none	1.5	0.05	1.02886	up	1.02886	Cohen's d	-0.14787	0.425049	-0.593645	0.297905	negligible	intracellular proteome	RluC
0.145346	0.488504	0.627295	4	0.709169	1	CP006659.2_prot_AHI35460.1_1898	A_heat_30min	A_control_30min	heat stress/control (mid-exp. phase)	rots	median	none	none	1.5	0.05	1.106	up	1.106	Cohen's d	0.347246	0.508894	-0.380228	1.07472	small	intracellular proteome	YceF
0.0236424	0.116533	0.910991	5	0.993856	1	CP006659.2_prot_AHI35461.1_1899	A_heat_30min	A_control_30min	heat stress/control (mid-exp. phase)	rots	median	none	none	1.5	0.05	1.01652	up	1.01652	Cohen's d	-0.0152726	0.290912	-0.655452	0.624906	negligible	intracellular proteome	Kpn2146_2054
-0.0949511	-0.456966	0.674317	3	0.750881	1	CP006659.2_prot_AHI35462.1_1900	A_heat_30min	A_control_30min	heat stress/control (mid-exp. phase)	rots	median	none	none	1.5	0.05	1.06803	down	-1.06803	Cohen's d	-0.361569	0.484685	-1.21511	0.491976	small	intracellular proteome	RpmF
0.0842105	0.374592	0.73012	4	0.850639	1	CP006659.2_prot_AHI35463.2_1901	A_heat_30min	A_control_30min	heat stress/control (mid-exp. phase)	rots	median	none	none	1.5	0.05	1.06011	up	1.06011	Cohen's d	-0.260257	0.662114	-0.98536	0.464845	small	intracellular proteome	PlsX
0.0475981	0.226866	0.831067	11	0.995058	1	CP006659.2_prot_AHI35464.1_1902	A_heat_30min	A_control_30min	heat stress/control (mid-exp. phase)	rots	median	none	none	1.5	0.05	1.03354	up	1.03354	Cohen's d	0.125395	0.218193	-0.29885	0.54964	negligible	intracellular proteome	FabH
-0.0660151	-0.177343	0.864511	11	0.998453	1	CP006659.2_prot_AHI35465.1_1903	A_heat_30min	A_control_30min	heat stress/control (mid-exp. phase)	rots	median	none	none	1.5	0.05	1.04682	down	-1.04682	Cohen's d	-0.00449484	0.285428	-0.428324	0.419335	negligible	intracellular proteome	FabD_1
0.0398824	0.0672551	0.943666	11	0.999988	1	CP006659.2_prot_AHI35466.1_1904	A_heat_30min	A_control_30min	heat stress/control (mid-exp. phase)	rots	median	none	none	1.5	0.05	1.02803	up	1.02803	Cohen's d	0.0736562	0.470254	-0.350317	0.497629	negligible	intracellular proteome	FabG_7
0.136309	0.66662	0.529994	4	0.550828	1	CP006659.2_prot_AHI35467.1_1905	A_heat_30min	A_control_30min	heat stress/control (mid-exp. phase)	rots	median	none	none	1.5	0.05	1.09909	up	1.09909	Cohen's d	0.179268	0.420528	-0.544233	0.902769	negligible	intracellular proteome	AcpP
-0.110885	-0.256503	0.803442	18	0.998234	1	CP006659.2_prot_AHI35468.2_1906	A_heat_30min	A_control_30min	heat stress/control (mid-exp. phase)	rots	median	none	none	1.5	0.05	1.07989	down	-1.07989	Cohen's d	-0.325627	0.596072	-0.657272	0.00601758	small	intracellular proteome	FabF_1
-0.297031	-0.859348	0.423661	8	0.327017	1	CP006659.2_prot_AHI35469.1_1907	A_heat_30min	A_control_30min	heat stress/control (mid-exp. phase)	rots	median	none	none	1.5	0.05	1.22861	down	-1.22861	Cohen's d	-0.465336	0.440224	-0.971798	0.0411246	small	intracellular proteome	PabC
0.0207234	0.0805683	0.938133	11	0.99998	1	CP006659.2_prot_AHI35470.1_1908	A_heat_30min	A_control_30min	heat stress/control (mid-exp. phase)	rots	median	none	none	1.5	0.05	1.01447	up	1.01447	Cohen's d	-0.0589137	0.454788	-0.482835	0.365007	negligible	intracellular proteome	Kpn2146_2063
0.0197998	0.0943087	0.926944	14	0.999994	1	CP006659.2_prot_AHI35471.1_1909	A_heat_30min	A_control_30min	heat stress/control (mid-exp. phase)	rots	median	none	none	1.5	0.05	1.01382	up	1.01382	Cohen's d	0.00865997	0.360551	-0.36586	0.38318	negligible	intracellular proteome	Tmk
-0.0547331	-0.0531861	0.955545	5	0.999179	1	CP006659.2_prot_AHI35472.1_1910	A_heat_30min	A_control_30min	heat stress/control (mid-exp. phase)	rots	median	none	none	1.5	0.05	1.03867	down	-1.03867	Cohen's d	-0.0930984	0.365332	-0.733615	0.547418	negligible	intracellular proteome	HolB
-0.611968	-1.88797	0.103029	8	0.00176215	0.0439322	CP006659.2_prot_AHI35473.1_1911	A_heat_30min	A_control_30min	heat stress/control (mid-exp. phase)	rots	median	down	down	1.5	0.05	1.52834	down	-1.52834	Cohen's d	-1.00469	0.41381	-1.53502	-0.474355	large	intracellular proteome	YcfH
0.0123853	0.067835	0.942656	16	1	1	CP006659.2_prot_AHI35474.1_1912	A_heat_30min	A_control_30min	heat stress/control (mid-exp. phase)	rots	median	none	none	1.5	0.05	1.00862	up	1.00862	Cohen's d	-0.211329	0.561126	-0.56214	0.139482	small	intracellular proteome	PtsG_3
-0.155433	-0.616281	0.570472	8	0.660328	1	CP006659.2_prot_AHI35475.1_1913	A_heat_30min	A_control_30min	heat stress/control (mid-exp. phase)	rots	median	none	none	1.5	0.05	1.11376	down	-1.11376	Cohen's d	-0.321868	0.336457	-0.824836	0.1811	small	intracellular proteome	HinT
0.177819	0.43496	0.685065	2	0.730136	1	CP006659.2_prot_AHI35476.2_1914	A_heat_30min	A_control_30min	heat stress/control (mid-exp. phase)	rots	median	none	none	1.5	0.05	1.13117	up	1.13117	Cohen's d	0.412893	0.367395	-0.670867	1.49665	small	intracellular proteome	Kpn2146_2069
0.114602	0.548433	0.616654	5	0.710919	1	CP006659.2_prot_AHI35477.1_1915	A_heat_30min	A_control_30min	heat stress/control (mid-exp. phase)	rots	median	none	none	1.5	0.05	1.08268	up	1.08268	Cohen's d	0.278386	0.186352	-0.364877	0.921649	small	intracellular proteome	LpoB
0.217179	0.903116	0.41955	1	0.41955	1	CP006659.2_prot_AHI35478.1_1916	A_heat_30min	A_control_30min	heat stress/control (mid-exp. phase)	rots	median	none	none	1.5	0.05	1.16246	up	1.16246	Cohen's d	0.666501	0.217612	-1.11112	2.44412	medium	intracellular proteome	ThiK
-0.00665566	-0.0386313	0.970669	16	1	1	CP006659.2_prot_AHI35479.2_1917	A_heat_30min	A_control_30min	heat stress/control (mid-exp. phase)	rots	median	none	none	1.5	0.05	1.00462	down	-1.00462	Cohen's d	-0.178256	0.443935	-0.528786	0.172274	negligible	intracellular proteome	NagZ
-0.0983191	-0.602324	0.604197	4	0.673075	1	CP006659.2_prot_AHI35480.1_1918	A_heat_30min	A_control_30min	heat stress/control (mid-exp. phase)	rots	median	none	none	1.5	0.05	1.07053	down	-1.07053	Cohen's d	-0.661664	0.192939	-1.40321	0.0798823	medium	intracellular proteome	Kpn2146_2073
0.0426424	0.102599	0.919738	23	1	1	CP006659.2_prot_AHI35481.1_1919	A_heat_30min	A_control_30min	heat stress/control (mid-exp. phase)	rots	median	none	none	1.5	0.05	1.03	up	1.03	Cohen's d	-0.136794	0.510538	-0.42805	0.154461	negligible	intracellular proteome	Ndh
-0.198307	-0.274563	0.77983	5	0.925416	1	CP006659.2_prot_AHI35482.1_1920	A_heat_30min	A_control_30min	heat stress/control (mid-exp. phase)	rots	median	none	none	1.5	0.05	1.14735	down	-1.14735	Cohen's d	0.101331	0.824521	-0.539249	0.741912	negligible	intracellular proteome	Kpn2146_2075
-0.226262	-0.749841	0.490562	32	0.457144	1	CP006659.2_prot_AHI35483.1_1921	A_heat_30min	A_control_30min	heat stress/control (mid-exp. phase)	rots	median	none	none	1.5	0.05	1.1698	down	-1.1698	Cohen's d	-0.428007	0.328768	-0.676978	-0.179036	small	intracellular proteome	IutA
-0.531059	-1.84817	0.0987837	6	0.00462388	0.0903531	CP006659.2_prot_AHI35484.2_1922	A_heat_30min	A_control_30min	heat stress/control (mid-exp. phase)	rots	median	none	none	1.5	0.05	1.44499	down	-1.44499	Cohen's d	-0.73139	0.401759	-1.33158	-0.131204	medium	intracellular proteome	ComR
0.183921	0.848245	0.515031	2	0.519135	1	CP006659.2_prot_AHI35485.1_1923	A_heat_30min	A_control_30min	heat stress/control (mid-exp. phase)	rots	median	none	none	1.5	0.05	1.13597	up	1.13597	Cohen's d	0.51272	0.205591	-0.577151	1.60259	medium	intracellular proteome	BhsA_3
-0.172165	-0.662956	0.533314	13	0.596835	1	CP006659.2_prot_AHI35486.2_1924	A_heat_30min	A_control_30min	heat stress/control (mid-exp. phase)	rots	median	none	none	1.5	0.05	1.12675	down	-1.12675	Cohen's d	-0.398842	0.395084	-0.791686	-0.00599845	small	intracellular proteome	YcfS
0.0603278	0.217177	0.835419	50	1	1	CP006659.2_prot_AHI35487.1_1925	A_heat_30min	A_control_30min	heat stress/control (mid-exp. phase)	rots	median	none	none	1.5	0.05	1.0427	up	1.0427	Cohen's d	0.0328982	0.349755	-0.163709	0.229506	negligible	intracellular proteome	Mfd
-0.00244245	-0.0124412	0.990512	13	1	1	CP006659.2_prot_AHI35488.1_1926	A_heat_30min	A_control_30min	heat stress/control (mid-exp. phase)	rots	median	none	none	1.5	0.05	1.00169	down	-1.00169	Cohen's d	0.128461	0.341008	-0.260936	0.517857	negligible	intracellular proteome	LolC
-0.0557475	-0.313996	0.741789	5	0.887636	1	CP006659.2_prot_AHI35489.1_1927	A_heat_30min	A_control_30min	heat stress/control (mid-exp. phase)	rots	median	none	none	1.5	0.05	1.0394	down	-1.0394	Cohen's d	-0.150799	0.215856	-0.791878	0.49028	negligible	intracellular proteome	LolD
0.0124289	0.0754436	0.940165	7	0.999613	1	CP006659.2_prot_AHI35490.2_1928	A_heat_30min	A_control_30min	heat stress/control (mid-exp. phase)	rots	median	none	none	1.5	0.05	1.00865	up	1.00865	Cohen's d	0.30642	0.428286	-0.232542	0.845382	small	intracellular proteome	LolE
0.0497804	0.159931	0.883126	4	0.977735	1	CP006659.2_prot_AHI35491.1_1929	A_heat_30min	A_control_30min	heat stress/control (mid-exp. phase)	rots	median	none	none	1.5	0.05	1.03511	up	1.03511	Cohen's d	-0.23035	0.735629	-0.954793	0.494093	small	intracellular proteome	NagK
0.111671	0.27041	0.803403	6	0.958424	1	CP006659.2_prot_AHI35492.2_1930	A_heat_30min	A_control_30min	heat stress/control (mid-exp. phase)	rots	median	none	none	1.5	0.05	1.08048	up	1.08048	Cohen's d	0.120624	0.357977	-0.460977	0.702225	negligible	intracellular proteome	CobB_1
0.382996	1.38264	0.221761	20	0.00291046	0.0652485	CP006659.2_prot_AHI35496.1_1934	A_heat_30min	A_control_30min	heat stress/control (mid-exp. phase)	rots	median	none	none	1.5	0.05	1.30405	up	1.30405	Cohen's d	0.631381	0.403146	0.311406	0.951357	medium	intracellular proteome	PotD
-0.826435	-1.05602	0.323635	3	0.246425	1	CP006659.2_prot_AHI35498.1_1936	A_heat_30min	A_control_30min	heat stress/control (mid-exp. phase)	rots	median	none	none	1.5	0.05	1.7733	down	-1.7733	Cohen's d	-0.914125	0.446112	-1.8039	-0.0243496	large	intracellular proteome	PotB
-0.0148724	0.0108682	0.993202	8	1	1	CP006659.2_prot_AHI35499.1_1937	A_heat_30min	A_control_30min	heat stress/control (mid-exp. phase)	rots	median	none	none	1.5	0.05	1.01036	down	-1.01036	Cohen's d	0.20788	0.479388	-0.29321	0.708971	small	intracellular proteome	PotA_3
0.294039	1.17353	0.297561	10	0.0849762	0.638315	CP006659.2_prot_AHI35500.1_1938	A_heat_30min	A_control_30min	heat stress/control (mid-exp. phase)	rots	median	none	none	1.5	0.05	1.22607	up	1.22607	Cohen's d	0.376942	0.494233	-0.0721611	0.826044	small	intracellular proteome	PepT
-0.111184	-0.451914	0.669359	13	0.900308	1	CP006659.2_prot_AHI35501.1_1939	A_heat_30min	A_control_30min	heat stress/control (mid-exp. phase)	rots	median	none	none	1.5	0.05	1.08011	down	-1.08011	Cohen's d	-0.151538	0.490052	-0.541091	0.238015	negligible	intracellular proteome	YcfD_2
0.264655	0.997274	0.36044	5	0.251599	1	CP006659.2_prot_AHI35502.1_1940	A_heat_30min	A_control_30min	heat stress/control (mid-exp. phase)	rots	median	none	none	1.5	0.05	1.20135	up	1.20135	Cohen's d	0.314102	0.400548	-0.330003	0.958207	small	intracellular proteome	PhoQ
0.174968	0.516011	0.629085	15	0.849516	1	CP006659.2_prot_AHI35503.1_1941	A_heat_30min	A_control_30min	heat stress/control (mid-exp. phase)	rots	median	none	none	1.5	0.05	1.12894	up	1.12894	Cohen's d	0.194405	0.352335	-0.167994	0.556805	negligible	intracellular proteome	PhoP_1
0.0483809	0.257298	0.799617	26	0.999704	1	CP006659.2_prot_AHI35506.1_1944	A_heat_30min	A_control_30min	heat stress/control (mid-exp. phase)	rots	median	none	none	1.5	0.05	1.0341	up	1.0341	Cohen's d	0.137875	0.406884	-0.135854	0.411604	negligible	intracellular proteome	PurB
0.00675934	0.0313202	0.975713	7	0.999989	1	CP006659.2_prot_AHI35507.1_1945	A_heat_30min	A_control_30min	heat stress/control (mid-exp. phase)	rots	median	none	none	1.5	0.05	1.0047	up	1.0047	Cohen's d	-0.20172	0.321487	-0.738907	0.335468	small	intracellular proteome	HflD
0.0644033	0.180125	0.863557	15	0.999686	1	CP006659.2_prot_AHI35508.2_1946	A_heat_30min	A_control_30min	heat stress/control (mid-exp. phase)	rots	median	none	none	1.5	0.05	1.04565	up	1.04565	Cohen's d	0.100959	0.612285	-0.260818	0.462736	negligible	intracellular proteome	MnmA
0.0696921	0.327626	0.760184	5	0.906932	1	CP006659.2_prot_AHI35509.1_1947	A_heat_30min	A_control_30min	heat stress/control (mid-exp. phase)	rots	median	none	none	1.5	0.05	1.04949	up	1.04949	Cohen's d	0.383477	0.296703	-0.262549	1.0295	small	intracellular proteome	NudJ
-0.164251	-0.26807	0.80318	6	0.95828	1	CP006659.2_prot_AHI35510.1_1948	A_heat_30min	A_control_30min	heat stress/control (mid-exp. phase)	rots	median	none	none	1.5	0.05	1.12058	down	-1.12058	Cohen's d	-0.352812	0.659919	-0.938388	0.232765	small	intracellular proteome	RluE
0.0338497	0.0744147	0.94005	27	1	1	CP006659.2_prot_AHI35511.1_1949	A_heat_30min	A_control_30min	heat stress/control (mid-exp. phase)	rots	median	none	none	1.5	0.05	1.02374	up	1.02374	Cohen's d	-0.0674425	0.502002	-0.335753	0.200868	negligible	intracellular proteome	Icd
0.751017	2.04037	0.204403	4	0.0810632	0.621843	CP006659.2_prot_AHI35520.1_1956	A_heat_30min	A_control_30min	heat stress/control (mid-exp. phase)	rots	median	none	none	1.5	0.05	1.68298	up	1.68298	Cohen's d	0.560776	0.494598	-0.175331	1.29688	medium	intracellular proteome	Kpn2146_2113
0.542672	1.74415	0.128602	6	0.0109291	0.163767	CP006659.2_prot_AHI35521.1_1957	A_heat_30min	A_control_30min	heat stress/control (mid-exp. phase)	rots	median	none	none	1.5	0.05	1.45667	up	1.45667	Cohen's d	0.93548	0.474777	0.32345	1.54751	large	intracellular proteome	Kpn2146_2114
0.0817643	0.312676	0.771189	1	0.771189	1	CP006659.2_prot_AHI35522.1_1958	A_heat_30min	A_control_30min	heat stress/control (mid-exp. phase)	rots	median	none	none	1.5	0.05	1.05831	up	1.05831	Cohen's d	0.191653	0.252865	-1.54254	1.92585	negligible	intracellular proteome	Kpn2146_2115
0.0751686	0.220627	0.832538	6	0.974692	1	CP006659.2_prot_AHI35526.1_1963	A_heat_30min	A_control_30min	heat stress/control (mid-exp. phase)	rots	median	none	none	1.5	0.05	1.05348	up	1.05348	Cohen's d	0.0975545	0.560559	-0.483864	0.678973	negligible	intracellular proteome	Kpn2146_2119
-0.232771	-1.15207	0.295603	2	0.247196	1	CP006659.2_prot_AHI35528.1_1964	A_heat_30min	A_control_30min	heat stress/control (mid-exp. phase)	rots	median	none	none	1.5	0.05	1.17509	down	-1.17509	Cohen's d	-0.938564	0.174263	-2.06846	0.19133	large	intracellular proteome	YhjH_1
0.811313	1.08533	0.311807	7	0.141858	0.89771	CP006659.2_prot_AHI35530.1_1965	A_heat_30min	A_control_30min	heat stress/control (mid-exp. phase)	rots	median	none	none	1.5	0.05	1.75481	up	1.75481	Cohen's d	1.14067	0.600146	0.562907	1.71843	large	intracellular proteome	BsdC_1
0.555663	1.62725	0.152156	1	0.152156	0.94631	CP006659.2_prot_AHI35531.1_1966	A_heat_30min	A_control_30min	heat stress/control (mid-exp. phase)	rots	median	none	none	1.5	0.05	1.46984	up	1.46984	Cohen's d	0.912572	0.345161	-0.905484	2.73063	large	intracellular proteome	GltC_3
-2.44323	-1.04074	0.329262	4	0.226746	1	CP006659.2_prot_AHI35532.1_1967	A_heat_30min	A_control_30min	heat stress/control (mid-exp. phase)	rots	median	none	none	1.5	0.05	5.43856	down	-5.43856	Cohen's d	-0.437875	1.0172	-1.16853	0.292779	small	intracellular proteome	DosC
-0.328855	-1.67586	0.14045	3	0.0536373	0.501074	CP006659.2_prot_AHI35536.1_1970	A_heat_30min	A_control_30min	heat stress/control (mid-exp. phase)	rots	median	none	none	1.5	0.05	1.25602	down	-1.25602	Cohen's d	-0.727174	0.537111	-1.60136	0.147014	medium	intracellular proteome	HtrB_3
-1.7468	-3.03857	0.0208045	4	0.000332	0.0107758	CP006659.2_prot_AHI35537.1_1971	A_heat_30min	A_control_30min	heat stress/control (mid-exp. phase)	rots	median	down	down	1.5	0.05	3.35612	down	-3.35612	Cohen's d	-2.49592	0.379865	-3.45891	-1.53293	large	intracellular proteome	LeuE
-0.366467	-1.41219	0.212864	7	0.0412638	0.421321	CP006659.2_prot_AHI35541.1_1974	A_heat_30min	A_control_30min	heat stress/control (mid-exp. phase)	rots	median	none	none	1.5	0.05	1.28919	down	-1.28919	Cohen's d	-0.612915	0.423507	-1.16118	-0.0646523	medium	intracellular proteome	YeaP_1
0.85678	1.7886	0.116582	2	0.0651618	0.554031	CP006659.2_prot_AHI35542.2_1975	A_heat_30min	A_control_30min	heat stress/control (mid-exp. phase)	rots	median	none	none	1.5	0.05	1.81099	up	1.81099	Cohen's d	0.94687	0.46673	-0.184019	2.07776	large	intracellular proteome	Kpn2146_2135
0.150518	0.64845	0.551691	4	0.587285	1	CP006659.2_prot_AHI35543.1_1976	A_heat_30min	A_control_30min	heat stress/control (mid-exp. phase)	rots	median	none	none	1.5	0.05	1.10997	up	1.10997	Cohen's d	0.400765	0.224606	-0.328499	1.13003	small	intracellular proteome	Kpn2146_2136
-0.358396	-1.1694	0.297995	3	0.213479	1	CP006659.2_prot_AHI35544.1_1977	A_heat_30min	A_control_30min	heat stress/control (mid-exp. phase)	rots	median	none	none	1.5	0.05	1.282	down	-1.282	Cohen's d	-0.633737	0.355857	-1.50138	0.23391	medium	intracellular proteome	Kpn2146_2137
-0.135267	-0.251219	0.80807	9	0.983553	1	CP006659.2_prot_AHI35545.1_1978	A_heat_30min	A_control_30min	heat stress/control (mid-exp. phase)	rots	median	none	none	1.5	0.05	1.0983	down	-1.0983	Cohen's d	-0.0015234	0.524174	-0.471617	0.46857	negligible	intracellular proteome	PyrG_1
-1.16308	-0.375945	0.704483	1	0.704483	1	CP006659.2_prot_AHI35547.2_1980	A_heat_30min	A_control_30min	heat stress/control (mid-exp. phase)	rots	median	none	none	1.5	0.05	2.23934	down	-2.23934	Cohen's d	-0.985598	0.784003	-2.81786	0.846668	large	intracellular proteome	RipA_1
-0.168409	-0.591851	0.585379	5	0.657001	1	CP006659.2_prot_AHI35549.1_1982	A_heat_30min	A_control_30min	heat stress/control (mid-exp. phase)	rots	median	none	none	1.5	0.05	1.12382	down	-1.12382	Cohen's d	-0.229035	0.31924	-0.8713	0.41323	small	intracellular proteome	Kpn2146_2142
-0.256027	-0.776922	0.481919	17	0.439847	1	CP006659.2_prot_AHI35551.2_1983	A_heat_30min	A_control_30min	heat stress/control (mid-exp. phase)	rots	median	none	none	1.5	0.05	1.19419	down	-1.19419	Cohen's d	-0.428022	0.497607	-0.771078	-0.0849655	small	intracellular proteome	Kpn2146_2144
-0.111413	-0.524081	0.632244	5	0.736637	1	CP006659.2_prot_AHI35552.1_1984	A_heat_30min	A_control_30min	heat stress/control (mid-exp. phase)	rots	median	none	none	1.5	0.05	1.08029	down	-1.08029	Cohen's d	-0.277252	0.306481	-0.92049	0.365986	small	intracellular proteome	DinI_3
-0.848994	-2.80226	0.0264478	1	0.0264478	0.314762	CP006659.2_prot_AHI35556.1_1988	A_heat_30min	A_control_30min	heat stress/control (mid-exp. phase)	rots	median	none	down	1.5	0.05	1.80124	down	-1.80124	Cohen's d	-2.15181	0.248196	-4.32584	0.0222144	large	intracellular proteome	DmlR_6
0.00467632	0.0124695	0.990462	1	0.990462	1	CP006659.2_prot_AHI35557.1_1989	A_heat_30min	A_control_30min	heat stress/control (mid-exp. phase)	rots	median	none	none	1.5	0.05	1.00325	up	1.00325	Cohen's d	-0.142729	0.39612	-1.87516	1.5897	negligible	intracellular proteome	ButA
0.926819	1.8127	0.19117	2	0.13346	0.867341	CP006659.2_prot_AHI35559.1_1991	A_heat_30min	A_control_30min	heat stress/control (mid-exp. phase)	rots	median	none	none	1.5	0.05	1.90108	up	1.90108	Cohen's d	0.71334	0.621743	-0.392633	1.81931	medium	intracellular proteome	DmlR_7
-1.29833	-5.91574	0.00196165	1	0.00196165	0.0469957	CP006659.2_prot_AHI35561.1_1992	A_heat_30min	A_control_30min	heat stress/control (mid-exp. phase)	rots	median	down	down	1.5	0.05	2.45943	down	-2.45943	Cohen's d	-3.66143	0.230802	-6.4917	-0.831168	large	intracellular proteome	Kpn2146_2155
-0.57493	-1.06577	0.360677	6	0.233903	1	CP006659.2_prot_AHI35562.1_1993	A_heat_30min	A_control_30min	heat stress/control (mid-exp. phase)	rots	median	none	none	1.5	0.05	1.4896	down	-1.4896	Cohen's d	-0.492055	0.51294	-1.08185	0.0977458	small	intracellular proteome	Gpx1_1
0.214046	0.583078	0.593076	3	0.638001	1	CP006659.2_prot_AHI35563.1_1994	A_heat_30min	A_control_30min	heat stress/control (mid-exp. phase)	rots	median	none	none	1.5	0.05	1.15994	up	1.15994	Cohen's d	-0.158848	0.607455	-1.00684	0.689141	negligible	intracellular proteome	Kpn2146_2157
0.0935157	0.176751	0.86263	14	0.999507	1	CP006659.2_prot_AHI35564.1_1995	A_heat_30min	A_control_30min	heat stress/control (mid-exp. phase)	rots	median	none	none	1.5	0.05	1.06697	up	1.06697	Cohen's d	-0.127471	0.923568	-0.50237	0.247428	negligible	intracellular proteome	Kpn2146_2158
0.0737172	0.194577	0.850634	33	0.999999	1	CP006659.2_prot_AHI35565.1_1996	A_heat_30min	A_control_30min	heat stress/control (mid-exp. phase)	rots	median	none	none	1.5	0.05	1.05242	up	1.05242	Cohen's d	0.0575434	0.470169	-0.184881	0.299968	negligible	intracellular proteome	Kpn2146_2159
-0.0591906	-0.332063	0.770855	8	0.957395	1	CP006659.2_prot_AHI35566.1_1997	A_heat_30min	A_control_30min	heat stress/control (mid-exp. phase)	rots	median	none	none	1.5	0.05	1.04188	down	-1.04188	Cohen's d	-0.303186	0.543384	-0.805792	0.19942	small	intracellular proteome	MipA
-0.180554	-0.565276	0.606116	9	0.746083	1	CP006659.2_prot_AHI35567.1_1998	A_heat_30min	A_control_30min	heat stress/control (mid-exp. phase)	rots	median	none	none	1.5	0.05	1.13332	down	-1.13332	Cohen's d	-0.278211	0.546551	-0.750573	0.194151	small	intracellular proteome	YhdN_2
0.0179626	0.0782162	0.94043	12	0.999993	1	CP006659.2_prot_AHI35568.1_1999	A_heat_30min	A_control_30min	heat stress/control (mid-exp. phase)	rots	median	none	none	1.5	0.05	1.01253	up	1.01253	Cohen's d	-0.213649	0.478433	-0.620097	0.192799	small	intracellular proteome	YeaD
0.129719	0.685524	0.536485	31	0.65914	1	CP006659.2_prot_AHI35569.1_2000	A_heat_30min	A_control_30min	heat stress/control (mid-exp. phase)	rots	median	none	none	1.5	0.05	1.09408	up	1.09408	Cohen's d	0.098313	0.604556	-0.151984	0.34861	negligible	intracellular proteome	GapA
-0.00740615	-0.0225645	0.982873	3	0.99913	1	CP006659.2_prot_AHI35570.1_2001	A_heat_30min	A_control_30min	heat stress/control (mid-exp. phase)	rots	median	none	none	1.5	0.05	1.00515	down	-1.00515	Cohen's d	-0.0387735	0.463056	-0.885508	0.807961	negligible	intracellular proteome	MsrB
-0.468943	-1.09197	0.323979	3	0.246876	1	CP006659.2_prot_AHI35571.1_2002	A_heat_30min	A_control_30min	heat stress/control (mid-exp. phase)	rots	median	none	none	1.5	0.05	1.3841	down	-1.3841	Cohen's d	-1.01563	0.478175	-1.91522	-0.116051	large	intracellular proteome	Kpn2146_2165
0.514809	1.46709	0.210498	6	0.051167	0.488366	CP006659.2_prot_AHI35579.1_2010	A_heat_30min	A_control_30min	heat stress/control (mid-exp. phase)	rots	median	none	none	1.5	0.05	1.4288	up	1.4288	Cohen's d	0.956844	0.488836	0.343421	1.57027	large	intracellular proteome	YhdN_3
0.213597	0.550989	0.598924	8	0.720102	1	CP006659.2_prot_AHI35580.1_2011	A_heat_30min	A_control_30min	heat stress/control (mid-exp. phase)	rots	median	none	none	1.5	0.05	1.15958	up	1.15958	Cohen's d	-0.0615281	0.462943	-0.561389	0.438333	negligible	intracellular proteome	GlcR_1
0.0569407	0.400954	0.69608	3	0.779042	1	CP006659.2_prot_AHI35582.1_2013	A_heat_30min	A_control_30min	heat stress/control (mid-exp. phase)	rots	median	none	none	1.5	0.05	1.04026	up	1.04026	Cohen's d	-0.0911624	0.21165	-0.938257	0.755932	negligible	intracellular proteome	Kpn2146_2176
0.221344	0.944555	0.399191	9	0.26488	1	CP006659.2_prot_AHI35583.1_2014	A_heat_30min	A_control_30min	heat stress/control (mid-exp. phase)	rots	median	none	none	1.5	0.05	1.16582	up	1.16582	Cohen's d	0.0569195	0.542037	-0.413269	0.527108	negligible	intracellular proteome	AnsA
-0.123415	-0.385983	0.717592	22	0.985155	1	CP006659.2_prot_AHI35584.1_2015	A_heat_30min	A_control_30min	heat stress/control (mid-exp. phase)	rots	median	none	none	1.5	0.05	1.08931	down	-1.08931	Cohen's d	-0.637715	0.385073	-0.94273	-0.332701	medium	intracellular proteome	SppA_1
0.0313457	0.156062	0.878149	12	0.999448	1	CP006659.2_prot_AHI35585.1_2016	A_heat_30min	A_control_30min	heat stress/control (mid-exp. phase)	rots	median	none	none	1.5	0.05	1.02196	up	1.02196	Cohen's d	-0.0639914	0.272633	-0.469388	0.341406	negligible	intracellular proteome	YdjA
-0.109964	-0.346219	0.765134	6	0.929026	1	CP006659.2_prot_AHI35589.1_2019	A_heat_30min	A_control_30min	heat stress/control (mid-exp. phase)	rots	median	none	none	1.5	0.05	1.0792	down	-1.0792	Cohen's d	-0.213529	0.778183	-0.796256	0.369197	small	intracellular proteome	PhoC_1
0.180832	1.1019	0.258421	11	0.0400466	0.418132	CP006659.2_prot_AHI35590.1_2020	A_heat_30min	A_control_30min	heat stress/control (mid-exp. phase)	rots	median	none	none	1.5	0.05	1.13354	up	1.13354	Cohen's d	0.543264	0.316846	0.111688	0.97484	medium	intracellular proteome	SelD
-0.386168	-0.985836	0.354094	11	0.155694	0.960607	CP006659.2_prot_AHI35591.1_2021	A_heat_30min	A_control_30min	heat stress/control (mid-exp. phase)	rots	median	none	none	1.5	0.05	1.30692	down	-1.30692	Cohen's d	-0.617493	0.660924	-1.0513	-0.183681	medium	intracellular proteome	TopB_1
0.33864	1.50634	0.174942	13	0.0032015	0.0706775	CP006659.2_prot_AHI35592.1_2022	A_heat_30min	A_control_30min	heat stress/control (mid-exp. phase)	rots	median	none	none	1.5	0.05	1.26456	up	1.26456	Cohen's d	0.186013	1.03154	-0.203823	0.575848	negligible	intracellular proteome	PpsC_1
-0.174252	-1.01954	0.343294	18	0.0832646	0.633687	CP006659.2_prot_AHI35593.1_2023	A_heat_30min	A_control_30min	heat stress/control (mid-exp. phase)	rots	median	none	none	1.5	0.05	1.12838	down	-1.12838	Cohen's d	-0.273066	0.459568	-0.604067	0.0579339	small	intracellular proteome	GdhA_1
0.243343	1.46395	0.184429	2	0.126756	0.835029	CP006659.2_prot_AHI35595.1_2024	A_heat_30min	A_control_30min	heat stress/control (mid-exp. phase)	rots	median	none	none	1.5	0.05	1.18373	up	1.18373	Cohen's d	1.32232	0.129701	0.138517	2.50612	large	intracellular proteome	NudG
-0.201069	-0.460048	0.667799	13	0.898091	1	CP006659.2_prot_AHI35604.1_2033	A_heat_30min	A_control_30min	heat stress/control (mid-exp. phase)	rots	median	none	none	1.5	0.05	1.14955	down	-1.14955	Cohen's d	-0.385639	0.476321	-0.778234	0.00695529	small	intracellular proteome	XthA
1.44521	3.6003	0.0101302	13	1.78e-11	3.03e-09	CP006659.2_prot_AHI35610.2_2039	A_heat_30min	A_control_30min	heat stress/control (mid-exp. phase)	rots	median	up	up	1.5	0.05	2.72303	up	2.72303	Cohen's d	1.31527	0.725107	0.886277	1.74427	large	intracellular proteome	Spy
0.0518574	0.17272	0.869931	3	0.953647	1	CP006659.2_prot_AHI35611.1_2040	A_heat_30min	A_control_30min	heat stress/control (mid-exp. phase)	rots	median	none	none	1.5	0.05	1.0366	up	1.0366	Cohen's d	-0.380813	0.293125	-1.23511	0.473481	small	intracellular proteome	Cho
0.170899	0.784593	0.471008	22	0.391538	1	CP006659.2_prot_AHI35612.1_2041	A_heat_30min	A_control_30min	heat stress/control (mid-exp. phase)	rots	median	none	none	1.5	0.05	1.12576	up	1.12576	Cohen's d	0.0684648	0.550468	-0.229168	0.366097	negligible	intracellular proteome	NadE
0.273581	1.08736	0.333959	5	0.210805	1	CP006659.2_prot_AHI35613.1_2042	A_heat_30min	A_control_30min	heat stress/control (mid-exp. phase)	rots	median	none	none	1.5	0.05	1.2088	up	1.2088	Cohen's d	0.174842	0.44815	-0.466549	0.816234	negligible	intracellular proteome	OsmE
0.235615	0.924876	0.408742	1	0.408742	1	CP006659.2_prot_AHI35614.1_2043	A_heat_30min	A_control_30min	heat stress/control (mid-exp. phase)	rots	median	none	none	1.5	0.05	1.17741	up	1.17741	Cohen's d	0.701071	0.263767	-1.08152	2.48366	medium	intracellular proteome	ChbB
0.313174	0.913966	0.391852	4	0.320667	1	CP006659.2_prot_AHI35619.1_2047	A_heat_30min	A_control_30min	heat stress/control (mid-exp. phase)	rots	median	none	none	1.5	0.05	1.24244	up	1.24244	Cohen's d	0.48888	0.970853	-0.243879	1.22164	small	intracellular proteome	ChbF
0.0174948	0.0797336	0.939002	5	0.997933	1	CP006659.2_prot_AHI35620.1_2048	A_heat_30min	A_control_30min	heat stress/control (mid-exp. phase)	rots	median	none	none	1.5	0.05	1.0122	up	1.0122	Cohen's d	0.0970232	0.760866	-0.543523	0.737569	negligible	intracellular proteome	Kpn2146_2214
-0.165455	-0.309902	0.772983	15	0.990459	1	CP006659.2_prot_AHI35621.1_2049	A_heat_30min	A_control_30min	heat stress/control (mid-exp. phase)	rots	median	none	none	1.5	0.05	1.12152	down	-1.12152	Cohen's d	-0.0517575	0.559905	-0.413365	0.30985	negligible	intracellular proteome	KatE
-0.378883	-1.02452	0.350383	3	0.282273	1	CP006659.2_prot_AHI35622.2_2050	A_heat_30min	A_control_30min	heat stress/control (mid-exp. phase)	rots	median	none	none	1.5	0.05	1.30033	down	-1.30033	Cohen's d	-0.38216	0.652223	-1.23651	0.472188	small	intracellular proteome	CedA
-0.109597	-0.599047	0.546552	6	0.594152	1	CP006659.2_prot_AHI35623.1_2051	A_heat_30min	A_control_30min	heat stress/control (mid-exp. phase)	rots	median	none	none	1.5	0.05	1.07893	down	-1.07893	Cohen's d	-0.0778542	0.376097	-0.659147	0.503439	negligible	intracellular proteome	TcyP
0.181065	0.523425	0.630989	13	0.836499	1	CP006659.2_prot_AHI35626.1_2054	A_heat_30min	A_control_30min	heat stress/control (mid-exp. phase)	rots	median	none	none	1.5	0.05	1.13372	up	1.13372	Cohen's d	0.18736	0.532086	-0.202488	0.577208	negligible	intracellular proteome	YniC_1
-0.118791	-0.0467804	0.969089	2	0.99086	1	CP006659.2_prot_AHI35627.1_2055	A_heat_30min	A_control_30min	heat stress/control (mid-exp. phase)	rots	median	none	none	1.5	0.05	1.08582	down	-1.08582	Cohen's d	-0.125903	0.431958	-1.19936	0.947553	negligible	intracellular proteome	Kpn2146_2221
0.193164	0.572676	0.596449	24	0.832476	1	CP006659.2_prot_AHI35629.2_2057	A_heat_30min	A_control_30min	heat stress/control (mid-exp. phase)	rots	median	none	none	1.5	0.05	1.14327	up	1.14327	Cohen's d	0.412023	0.615317	0.124308	0.699738	small	intracellular proteome	PfeA
-0.0526023	-0.352008	0.72722	1	0.72722	1	CP006659.2_prot_AHI35630.1_2058	A_heat_30min	A_control_30min	heat stress/control (mid-exp. phase)	rots	median	none	none	1.5	0.05	1.03713	down	-1.03713	Cohen's d	-0.320645	0.10941	-2.06196	1.42067	small	intracellular proteome	YciB
-0.139629	-0.854832	0.480982	2	0.475791	1	CP006659.2_prot_AHI35631.1_2059	A_heat_30min	A_control_30min	heat stress/control (mid-exp. phase)	rots	median	none	none	1.5	0.05	1.10162	down	-1.10162	Cohen's d	-0.346862	0.284017	-1.42729	0.733566	small	intracellular proteome	Kpn2146_2225
-0.73029	-0.824008	0.549515	2	0.562941	1	CP006659.2_prot_AHI35633.2_2061	A_heat_30min	A_control_30min	heat stress/control (mid-exp. phase)	rots	median	none	none	1.5	0.05	1.65897	down	-1.65897	Cohen's d	-0.533209	0.505707	-1.62449	0.558074	medium	intracellular proteome	OmpW
0.0082863	0.0148432	0.988461	5	0.999985	1	CP006659.2_prot_AHI35634.1_2062	A_heat_30min	A_control_30min	heat stress/control (mid-exp. phase)	rots	median	none	none	1.5	0.05	1.00576	up	1.00576	Cohen's d	-0.125099	0.651907	-0.765894	0.515697	negligible	intracellular proteome	Kpn2146_2228
-0.140557	-0.259316	0.797396	23	0.999324	1	CP006659.2_prot_AHI35635.2_2063	A_heat_30min	A_control_30min	heat stress/control (mid-exp. phase)	rots	median	none	none	1.5	0.05	1.10233	down	-1.10233	Cohen's d	-0.0612918	0.760381	-0.352276	0.229692	negligible	intracellular proteome	Fiu
-0.187438	-0.730192	0.472873	7	0.440835	1	CP006659.2_prot_AHI35636.1_2064	A_heat_30min	A_control_30min	heat stress/control (mid-exp. phase)	rots	median	none	none	1.5	0.05	1.13874	down	-1.13874	Cohen's d	-0.343537	0.597129	-0.883301	0.196228	small	intracellular proteome	CsgA
-0.29196	-0.410953	0.691829	7	0.863123	1	CP006659.2_prot_AHI35638.1_2066	A_heat_30min	A_control_30min	heat stress/control (mid-exp. phase)	rots	median	none	none	1.5	0.05	1.2243	down	-1.2243	Cohen's d	-0.246034	0.799507	-0.783883	0.291816	small	intracellular proteome	PpsC_2
0.168131	0.485298	0.664394	2	0.705479	1	CP006659.2_prot_AHI35639.1_2067	A_heat_30min	A_control_30min	heat stress/control (mid-exp. phase)	rots	median	none	none	1.5	0.05	1.1236	up	1.1236	Cohen's d	0.388955	0.288428	-0.693531	1.47144	small	intracellular proteome	Kpn2146_2234
1.86042	0.7397	0.468675	3	0.453074	1	CP006659.2_prot_AHI35640.1_2068	A_heat_30min	A_control_30min	heat stress/control (mid-exp. phase)	rots	median	none	none	1.5	0.05	3.63114	up	3.63114	Cohen's d	0.0103039	0.494472	-0.836357	0.856965	negligible	intracellular proteome	BenM_2
-0.0281392	-0.178894	0.856746	8	0.993158	1	CP006659.2_prot_AHI35642.1_2070	A_heat_30min	A_control_30min	heat stress/control (mid-exp. phase)	rots	median	none	none	1.5	0.05	1.0197	down	-1.0197	Cohen's d	0.359669	0.508699	-0.144098	0.863436	small	intracellular proteome	TtuC'
-0.0304502	-0.103719	0.915942	12	0.99994	1	CP006659.2_prot_AHI35644.1_2072	A_heat_30min	A_control_30min	heat stress/control (mid-exp. phase)	rots	median	none	none	1.5	0.05	1.02133	down	-1.02133	Cohen's d	-0.171751	0.481492	-0.577791	0.234288	negligible	intracellular proteome	TrpA
-0.122119	-0.428151	0.672749	14	0.912814	1	CP006659.2_prot_AHI35645.1_2073	A_heat_30min	A_control_30min	heat stress/control (mid-exp. phase)	rots	median	none	none	1.5	0.05	1.08833	down	-1.08833	Cohen's d	0.0567079	0.571323	-0.317886	0.431302	negligible	intracellular proteome	TrpB
-0.102313	-0.289441	0.784466	15	0.993131	1	CP006659.2_prot_AHI35646.1_2074	A_heat_30min	A_control_30min	heat stress/control (mid-exp. phase)	rots	median	none	none	1.5	0.05	1.07349	down	-1.07349	Cohen's d	-0.0506544	0.558052	-0.412259	0.31095	negligible	intracellular proteome	TrpC
0.108448	0.199544	0.843153	14	0.998826	1	CP006659.2_prot_AHI35647.1_2075	A_heat_30min	A_control_30min	heat stress/control (mid-exp. phase)	rots	median	none	none	1.5	0.05	1.07807	up	1.07807	Cohen's d	0.210295	0.511477	-0.165257	0.585848	small	intracellular proteome	TrpGD
0.0655134	0.132217	0.890758	17	0.999976	1	CP006659.2_prot_AHI35648.1_2076	A_heat_30min	A_control_30min	heat stress/control (mid-exp. phase)	rots	median	none	none	1.5	0.05	1.04646	up	1.04646	Cohen's d	-0.0681641	0.423603	-0.407457	0.271129	negligible	intracellular proteome	TrpE
-0.400779	-1.8671	0.101725	3	0.0289385	0.336105	CP006659.2_prot_AHI35649.1_2077	A_heat_30min	A_control_30min	heat stress/control (mid-exp. phase)	rots	median	none	none	1.5	0.05	1.32022	down	-1.32022	Cohen's d	-0.426939	0.442226	-1.28319	0.429307	small	intracellular proteome	Kpn2146_2244
0.182769	0.388595	0.694305	10	0.905287	1	CP006659.2_prot_AHI35650.1_2078	A_heat_30min	A_control_30min	heat stress/control (mid-exp. phase)	rots	median	none	none	1.5	0.05	1.13506	up	1.13506	Cohen's d	0.451937	0.370883	0.00112303	0.902751	small	intracellular proteome	YwlC
-0.11851	-0.283503	0.787651	1	0.787651	1	CP006659.2_prot_AHI35652.1_2080	A_heat_30min	A_control_30min	heat stress/control (mid-exp. phase)	rots	median	none	none	1.5	0.05	1.08561	down	-1.08561	Cohen's d	-0.124844	0.378802	-1.85676	1.60707	negligible	intracellular proteome	GcvA_3
0.142849	0.775752	0.456013	9	0.39286	1	CP006659.2_prot_AHI35653.1_2081	A_heat_30min	A_control_30min	heat stress/control (mid-exp. phase)	rots	median	none	none	1.5	0.05	1.10408	up	1.10408	Cohen's d	0.401677	0.37742	-0.0731334	0.876487	small	intracellular proteome	RluB
0.169547	0.227359	0.823974	8	0.984455	1	CP006659.2_prot_AHI35654.1_2082	A_heat_30min	A_control_30min	heat stress/control (mid-exp. phase)	rots	median	none	none	1.5	0.05	1.1247	up	1.1247	Cohen's d	-0.0423522	0.625597	-0.542151	0.457447	negligible	intracellular proteome	BtuR
0.104937	0.556823	0.612761	13	0.799493	1	CP006659.2_prot_AHI35655.2_2083	A_heat_30min	A_control_30min	heat stress/control (mid-exp. phase)	rots	median	none	none	1.5	0.05	1.07545	up	1.07545	Cohen's d	0.211047	0.614589	-0.17903	0.601124	small	intracellular proteome	YciK
-0.118482	-0.633376	0.534742	15	0.607944	1	CP006659.2_prot_AHI35657.2_2084	A_heat_30min	A_control_30min	heat stress/control (mid-exp. phase)	rots	median	none	none	1.5	0.05	1.08559	down	-1.08559	Cohen's d	-0.194692	0.512231	-0.557094	0.167711	negligible	intracellular proteome	SohB
0.254804	0.739929	0.494682	3	0.492023	1	CP006659.2_prot_AHI35658.1_2085	A_heat_30min	A_control_30min	heat stress/control (mid-exp. phase)	rots	median	none	none	1.5	0.05	1.19317	up	1.19317	Cohen's d	0.13516	0.607173	-0.712461	0.982781	negligible	intracellular proteome	Kpn2146_2253
0.0242319	0.131155	0.898614	32	1	1	CP006659.2_prot_AHI35660.1_2086	A_heat_30min	A_control_30min	heat stress/control (mid-exp. phase)	rots	median	none	none	1.5	0.05	1.01694	up	1.01694	Cohen's d	0.0387221	0.604627	-0.207469	0.284914	negligible	intracellular proteome	TopA_1
0.300768	0.599973	0.538838	16	0.624027	1	CP006659.2_prot_AHI35661.1_2087	A_heat_30min	A_control_30min	heat stress/control (mid-exp. phase)	rots	median	none	none	1.5	0.05	1.2318	up	1.2318	Cohen's d	0.141642	0.408251	-0.208632	0.491916	negligible	intracellular proteome	CysB
0.139238	0.493432	0.652641	25	0.942916	1	CP006659.2_prot_AHI35664.1_2089	A_heat_30min	A_control_30min	heat stress/control (mid-exp. phase)	rots	median	none	none	1.5	0.05	1.10132	up	1.10132	Cohen's d	0.289405	0.363681	0.00906374	0.569747	small	intracellular proteome	AcnA
-0.1018	-0.284392	0.788586	6	0.948158	1	CP006659.2_prot_AHI35665.1_2090	A_heat_30min	A_control_30min	heat stress/control (mid-exp. phase)	rots	median	none	none	1.5	0.05	1.07311	down	-1.07311	Cohen's d	-0.26218	0.37444	-0.845744	0.321384	small	intracellular proteome	RibA
-0.182921	-0.546555	0.61691	3	0.672169	1	CP006659.2_prot_AHI35666.1_2091	A_heat_30min	A_control_30min	heat stress/control (mid-exp. phase)	rots	median	none	none	1.5	0.05	1.13518	down	-1.13518	Cohen's d	-0.383737	0.19886	-1.23815	0.470674	small	intracellular proteome	PgpB
0.13623	0.466001	0.669368	3	0.744336	1	CP006659.2_prot_AHI35667.1_2092	A_heat_30min	A_control_30min	heat stress/control (mid-exp. phase)	rots	median	none	none	1.5	0.05	1.09903	up	1.09903	Cohen's d	0.072132	0.299286	-0.774798	0.919062	negligible	intracellular proteome	YciS
0.302115	0.739831	0.481003	12	0.446531	1	CP006659.2_prot_AHI35668.1_2093	A_heat_30min	A_control_30min	heat stress/control (mid-exp. phase)	rots	median	none	none	1.5	0.05	1.23295	up	1.23295	Cohen's d	0.42341	0.459018	0.0136003	0.833219	small	intracellular proteome	Kpn2146_2263
-0.0630587	-0.298524	0.780073	13	0.987986	1	CP006659.2_prot_AHI35669.2_2094	A_heat_30min	A_control_30min	heat stress/control (mid-exp. phase)	rots	median	none	none	1.5	0.05	1.04468	down	-1.04468	Cohen's d	-0.19383	0.678598	-0.583737	0.196078	negligible	intracellular proteome	PyrF
-0.0628661	-0.182022	0.862843	2	0.917406	1	CP006659.2_prot_AHI35670.1_2095	A_heat_30min	A_control_30min	heat stress/control (mid-exp. phase)	rots	median	none	none	1.5	0.05	1.04454	down	-1.04454	Cohen's d	-0.202698	0.36467	-1.27784	0.872445	small	intracellular proteome	Kpn2146_2265
-0.0546668	-0.194656	0.853231	15	0.999476	1	CP006659.2_prot_AHI35673.1_2097	A_heat_30min	A_control_30min	heat stress/control (mid-exp. phase)	rots	median	none	none	1.5	0.05	1.03862	down	-1.03862	Cohen's d	-0.158645	0.401232	-0.52076	0.20347	negligible	intracellular proteome	SrlR_1
-0.0749042	-0.116287	0.907846	4	0.987353	1	CP006659.2_prot_AHI35674.2_2098	A_heat_30min	A_control_30min	heat stress/control (mid-exp. phase)	rots	median	none	none	1.5	0.05	1.05329	down	-1.05329	Cohen's d	-0.216818	0.466555	-0.940989	0.507353	small	intracellular proteome	Kpn2146_2269
0.0146515	0.0394329	0.969577	34	1	1	CP006659.2_prot_AHI35675.1_2099	A_heat_30min	A_control_30min	heat stress/control (mid-exp. phase)	rots	median	none	none	1.5	0.05	1.01021	up	1.01021	Cohen's d	0.025028	0.617648	-0.213732	0.263788	negligible	intracellular proteome	Rnb
0.0665437	0.513937	0.588117	13	0.743088	1	CP006659.2_prot_AHI35678.1_2101	A_heat_30min	A_control_30min	heat stress/control (mid-exp. phase)	rots	median	none	none	1.5	0.05	1.0472	up	1.0472	Cohen's d	0.286879	0.458721	-0.104112	0.67787	small	intracellular proteome	FabI
0.30524	0.536169	0.610247	7	0.729778	1	CP006659.2_prot_AHI35681.1_2104	A_heat_30min	A_control_30min	heat stress/control (mid-exp. phase)	rots	median	none	none	1.5	0.05	1.23562	up	1.23562	Cohen's d	0.327107	0.537479	-0.212291	0.866504	small	intracellular proteome	GsiA_2
0.166335	0.573964	0.601881	7	0.713839	1	CP006659.2_prot_AHI35682.1_2105	A_heat_30min	A_control_30min	heat stress/control (mid-exp. phase)	rots	median	none	none	1.5	0.05	1.1222	up	1.1222	Cohen's d	0.140937	0.477977	-0.395554	0.677428	negligible	intracellular proteome	DdpD_1
-1.48841	-0.912622	0.39486	2	0.367125	1	CP006659.2_prot_AHI35683.1_2106	A_heat_30min	A_control_30min	heat stress/control (mid-exp. phase)	rots	median	none	none	1.5	0.05	2.8058	down	-2.8058	Cohen's d	-0.464986	0.373837	-1.55177	0.621802	small	intracellular proteome	SapC
0.0772756	0.375634	0.727302	9	0.931199	1	CP006659.2_prot_AHI35684.1_2107	A_heat_30min	A_control_30min	heat stress/control (mid-exp. phase)	rots	median	none	none	1.5	0.05	1.05502	up	1.05502	Cohen's d	-0.0146001	0.549456	-0.4847	0.4555	negligible	intracellular proteome	Kpn2146_2279
0.140857	0.48488	0.650782	16	0.895208	1	CP006659.2_prot_AHI35693.1_2116	A_heat_30min	A_control_30min	heat stress/control (mid-exp. phase)	rots	median	none	none	1.5	0.05	1.10256	up	1.10256	Cohen's d	0.13532	0.520206	-0.214916	0.485556	negligible	intracellular proteome	ParA_1
0.102064	0.525473	0.629349	4	0.712316	1	CP006659.2_prot_AHI35694.2_2117	A_heat_30min	A_control_30min	heat stress/control (mid-exp. phase)	rots	median	none	none	1.5	0.05	1.07331	up	1.07331	Cohen's d	0.59165	0.137663	-0.146031	1.32933	medium	intracellular proteome	Kpn2146_2289
-0.222238	-0.971476	0.386325	7	0.263795	1	CP006659.2_prot_AHI35699.1_2122;CP006659.2_prot_AHI35705.1_2128	A_heat_30min	A_control_30min	heat stress/control (mid-exp. phase)	rots	median	none	none	1.5	0.05	1.16654	down	-1.16654	Cohen's d	-0.105307	0.386813	-0.641504	0.430891	negligible	intracellular proteome
-0.378942	-1.45762	0.199633	17	0.00254715	0.0580029	CP006659.2_prot_AHI35702.1_2125	A_heat_30min	A_control_30min	heat stress/control (mid-exp. phase)	rots	median	none	none	1.5	0.05	1.30039	down	-1.30039	Cohen's d	-0.804971	0.402562	-1.15763	-0.452307	large	intracellular proteome	Kpn2146_2297
-0.110862	-0.145516	0.892625	4	0.981787	1	CP006659.2_prot_AHI35711.1_2135	A_heat_30min	A_control_30min	heat stress/control (mid-exp. phase)	rots	median	none	none	1.5	0.05	1.07987	down	-1.07987	Cohen's d	-0.162714	0.4681	-0.88596	0.560532	negligible	intracellular proteome	SapB
-0.15225	-0.250061	0.813806	20	0.999327	1	CP006659.2_prot_AHI35712.1_2136	A_heat_30min	A_control_30min	heat stress/control (mid-exp. phase)	rots	median	none	none	1.5	0.05	1.1113	down	-1.1113	Cohen's d	-0.457172	0.700127	-0.773515	-0.14083	small	intracellular proteome	DppA_1
-0.0868435	-0.269345	0.807302	4	0.929027	1	CP006659.2_prot_AHI35713.2_2137	A_heat_30min	A_control_30min	heat stress/control (mid-exp. phase)	rots	median	none	none	1.5	0.05	1.06204	down	-1.06204	Cohen's d	-0.0273946	0.461949	-0.749481	0.694692	negligible	intracellular proteome	YhfK
0.241897	0.790765	0.483314	8	0.461203	1	CP006659.2_prot_AHI35718.1_2142	A_heat_30min	A_control_30min	heat stress/control (mid-exp. phase)	rots	median	none	none	1.5	0.05	1.18255	up	1.18255	Cohen's d	0.397158	0.32728	-0.107487	0.901804	small	intracellular proteome	PspF_2
0.490117	0.87555	0.418114	15	0.258057	1	CP006659.2_prot_AHI35719.1_2143	A_heat_30min	A_control_30min	heat stress/control (mid-exp. phase)	rots	median	none	none	1.5	0.05	1.40456	up	1.40456	Cohen's d	0.530856	0.575311	0.162997	0.898716	medium	intracellular proteome	PspA_1
-0.124773	-0.807422	0.443855	3	0.416137	1	CP006659.2_prot_AHI35720.1_2144	A_heat_30min	A_control_30min	heat stress/control (mid-exp. phase)	rots	median	none	none	1.5	0.05	1.09034	down	-1.09034	Cohen's d	-0.256822	0.131515	-1.10696	0.593316	small	intracellular proteome	PspB_2
0.154184	0.427423	0.693893	2	0.740537	1	CP006659.2_prot_AHI35721.1_2145	A_heat_30min	A_control_30min	heat stress/control (mid-exp. phase)	rots	median	none	none	1.5	0.05	1.11279	up	1.11279	Cohen's d	0.293124	0.324337	-0.785013	1.37126	small	intracellular proteome	PspC_1
0.221567	0.470344	0.663604	12	0.883066	1	CP006659.2_prot_AHI35723.1_2147	A_heat_30min	A_control_30min	heat stress/control (mid-exp. phase)	rots	median	none	none	1.5	0.05	1.166	up	1.166	Cohen's d	0.030663	0.52663	-0.374654	0.43598	negligible	intracellular proteome	Kpn2146_2319
0.306562	1.49539	0.169384	7	0.018672	0.248846	CP006659.2_prot_AHI35724.1_2148	A_heat_30min	A_control_30min	heat stress/control (mid-exp. phase)	rots	median	none	none	1.5	0.05	1.23676	up	1.23676	Cohen's d	0.607543	0.274387	0.0594951	1.15559	medium	intracellular proteome	Kpn2146_2320
0.209337	0.349112	0.732867	3	0.824046	1	CP006659.2_prot_AHI35726.1_2150	A_heat_30min	A_control_30min	heat stress/control (mid-exp. phase)	rots	median	none	none	1.5	0.05	1.15616	up	1.15616	Cohen's d	0.153597	0.44705	-0.694305	1.0015	negligible	intracellular proteome	LicH_2
0.0538843	0.197377	0.847399	15	0.999313	1	CP006659.2_prot_AHI35727.1_2151	A_heat_30min	A_control_30min	heat stress/control (mid-exp. phase)	rots	median	none	none	1.5	0.05	1.03806	up	1.03806	Cohen's d	0.280499	0.483129	-0.0828208	0.64382	small	intracellular proteome	TyrR
-0.134263	-0.46351	0.669489	10	0.871395	1	CP006659.2_prot_AHI35729.1_2153	A_heat_30min	A_control_30min	heat stress/control (mid-exp. phase)	rots	median	none	none	1.5	0.05	1.09753	down	-1.09753	Cohen's d	0.0957292	0.596431	-0.349693	0.541151	negligible	intracellular proteome	Tpx
0.0658205	0.11344	0.909886	10	0.999699	1	CP006659.2_prot_AHI35730.1_2154	A_heat_30min	A_control_30min	heat stress/control (mid-exp. phase)	rots	median	none	none	1.5	0.05	1.04668	up	1.04668	Cohen's d	0.196683	0.469955	-0.249559	0.642925	negligible	intracellular proteome	YcjG
-0.3481	-1.23794	0.27217	1	0.27217	1	CP006659.2_prot_AHI35731.1_2155	A_heat_30min	A_control_30min	heat stress/control (mid-exp. phase)	rots	median	none	none	1.5	0.05	1.27288	down	-1.27288	Cohen's d	-0.831668	0.280325	-2.63514	0.971806	large	intracellular proteome	Kpn2146_2327
-0.121622	-0.365327	0.728973	21	0.987786	1	CP006659.2_prot_AHI35733.1_2156	A_heat_30min	A_control_30min	heat stress/control (mid-exp. phase)	rots	median	none	none	1.5	0.05	1.08796	down	-1.08796	Cohen's d	-0.00182826	0.526202	-0.306478	0.302822	negligible	intracellular proteome	MppA
0.245695	0.604427	0.581791	4	0.637002	1	CP006659.2_prot_AHI35734.1_2157	A_heat_30min	A_control_30min	heat stress/control (mid-exp. phase)	rots	median	none	none	1.5	0.05	1.18566	up	1.18566	Cohen's d	0.101481	0.448559	-0.621036	0.823998	negligible	intracellular proteome	Kpn2146_2330
0.0469007	0.232333	0.823985	4	0.942238	1	CP006659.2_prot_AHI35735.1_2158	A_heat_30min	A_control_30min	heat stress/control (mid-exp. phase)	rots	median	none	none	1.5	0.05	1.03304	up	1.03304	Cohen's d	0.521774	0.303126	-0.212462	1.25601	medium	intracellular proteome	Kpn2146_2331
0.536461	0.8307	0.456561	3	0.435005	1	CP006659.2_prot_AHI35736.1_2159	A_heat_30min	A_control_30min	heat stress/control (mid-exp. phase)	rots	median	none	none	1.5	0.05	1.45041	up	1.45041	Cohen's d	0.752045	0.613049	-0.124027	1.62812	medium	intracellular proteome	DmlR_8
0.460379	1.63966	0.236626	2	0.180889	1	CP006659.2_prot_AHI35737.2_2160	A_heat_30min	A_control_30min	heat stress/control (mid-exp. phase)	rots	median	none	none	1.5	0.05	1.3759	up	1.3759	Cohen's d	0.947149	0.30295	-0.183774	2.07807	large	intracellular proteome	Kpn2146_2333
0.394596	0.767057	0.484971	6	0.469406	1	CP006659.2_prot_AHI35739.1_2162	A_heat_30min	A_control_30min	heat stress/control (mid-exp. phase)	rots	median	none	none	1.5	0.05	1.31458	up	1.31458	Cohen's d	0.661325	0.424264	0.06458	1.25807	medium	intracellular proteome	YtbE
0.383809	1.22562	0.275266	3	0.1856	1	CP006659.2_prot_AHI35743.1_2166	A_heat_30min	A_control_30min	heat stress/control (mid-exp. phase)	rots	median	none	none	1.5	0.05	1.30478	up	1.30478	Cohen's d	0.640783	0.315184	-0.227327	1.50889	medium	intracellular proteome	FabG_8
0.299995	1.07754	0.330389	21	0.0524417	0.49725	CP006659.2_prot_AHI35744.1_2167	A_heat_30min	A_control_30min	heat stress/control (mid-exp. phase)	rots	median	none	none	1.5	0.05	1.23114	up	1.23114	Cohen's d	0.10756	0.824134	-0.19731	0.41243	negligible	intracellular proteome	Kpn2146_2340
0.415791	1.3253	0.241433	15	0.0139842	0.194434	CP006659.2_prot_AHI35746.1_2169	A_heat_30min	A_control_30min	heat stress/control (mid-exp. phase)	rots	median	none	none	1.5	0.05	1.33403	up	1.33403	Cohen's d	0.596424	0.49157	0.226927	0.965922	medium	intracellular proteome	Kpn2146_2342
-0.557713	-0.743494	0.489744	3	0.484618	1	CP006659.2_prot_AHI35751.2_2175	A_heat_30min	A_control_30min	heat stress/control (mid-exp. phase)	rots	median	none	none	1.5	0.05	1.47193	down	-1.47193	Cohen's d	-0.500423	0.558402	-1.36023	0.359381	medium	intracellular proteome	Kpn2146_2347
-0.281164	-1.01513	0.365423	3	0.30301	1	CP006659.2_prot_AHI35753.1_2177	A_heat_30min	A_control_30min	heat stress/control (mid-exp. phase)	rots	median	none	none	1.5	0.05	1.21517	down	-1.21517	Cohen's d	-0.33071	0.50199	-1.18313	0.521713	small	intracellular proteome	Kpn2146_2349
0.329853	1.71641	0.387721	2	0.358253	1	CP006659.2_prot_AHI35764.1_2189	A_heat_30min	A_control_30min	heat stress/control (mid-exp. phase)	rots	median	none	none	1.5	0.05	1.25689	up	1.25689	Cohen's d	0.960172	0.330402	-0.172329	2.09267	large	intracellular proteome	Kpn2146_2360
-3.06884	-1.37935	0.186828	1	0.186828	1	CP006659.2_prot_AHI35789.1_2213	A_heat_30min	A_control_30min	heat stress/control (mid-exp. phase)	rots	median	none	none	1.5	0.05	8.39096	down	-8.39096	Cohen's d	-1.84611	0.38366	-3.91227	0.220059	large	intracellular proteome	Kpn2146_2385
-0.315128	-1.31485	0.245029	1	0.245029	1	CP006659.2_prot_AHI35790.1_2214	A_heat_30min	A_control_30min	heat stress/control (mid-exp. phase)	rots	median	none	none	1.5	0.05	1.24412	down	-1.24412	Cohen's d	-0.959029	0.207217	-2.78601	0.867954	large	intracellular proteome	Kpn2146_2386
-0.19877	-0.52655	0.627686	7	0.761799	1	CP006659.2_prot_AHI35801.1_2228	A_heat_30min	A_control_30min	heat stress/control (mid-exp. phase)	rots	median	none	none	1.5	0.05	1.14772	down	-1.14772	Cohen's d	-0.34172	0.256989	-0.881443	0.198003	small	intracellular proteome	DinI_4
-0.00269436	-0.0917336	0.927619	6	0.998356	1	CP006659.2_prot_AHI35808.1_2234	A_heat_30min	A_control_30min	heat stress/control (mid-exp. phase)	rots	median	none	none	1.5	0.05	1.00187	down	-1.00187	Cohen's d	0.0798612	1.00129	-0.501443	0.661166	negligible	intracellular proteome	HcpA_2
-0.652671	-0.828484	0.511224	2	0.514289	1	CP006659.2_prot_AHI35820.1_2246	A_heat_30min	A_control_30min	heat stress/control (mid-exp. phase)	rots	median	none	none	1.5	0.05	1.57208	down	-1.57208	Cohen's d	-0.684906	0.599892	-1.78829	0.418481	medium	intracellular proteome	Kpn2146_2417
0.337474	1.26903	0.260054	11	0.0412287	0.421321	CP006659.2_prot_AHI35828.1_2253	A_heat_30min	A_control_30min	heat stress/control (mid-exp. phase)	rots	median	none	none	1.5	0.05	1.26354	up	1.26354	Cohen's d	0.658823	0.486878	0.223648	1.094	medium	intracellular proteome	BdcA_2
-0.180423	-0.19063	0.85353	4	0.962193	1	CP006659.2_prot_AHI35829.1_2254	A_heat_30min	A_control_30min	heat stress/control (mid-exp. phase)	rots	median	none	none	1.5	0.05	1.13322	down	-1.13322	Cohen's d	-0.183592	0.501579	-0.907164	0.53998	negligible	intracellular proteome	BdcR
-0.558324	-2.05574	0.0787813	5	0.00432995	0.0881846	CP006659.2_prot_AHI35830.1_2255	A_heat_30min	A_control_30min	heat stress/control (mid-exp. phase)	rots	median	none	none	1.5	0.05	1.47256	down	-1.47256	Cohen's d	-1.489	0.278542	-2.21246	-0.765543	large	intracellular proteome	FabG_9
-0.320263	-1.25114	0.272908	2	0.221131	1	CP006659.2_prot_AHI35831.1_2256	A_heat_30min	A_control_30min	heat stress/control (mid-exp. phase)	rots	median	none	none	1.5	0.05	1.24856	down	-1.24856	Cohen's d	-0.993874	0.240816	-2.13055	0.142798	large	intracellular proteome	YesS
0.193099	0.725614	0.545065	6	0.591187	1	CP006659.2_prot_AHI35833.1_2258	A_heat_30min	A_control_30min	heat stress/control (mid-exp. phase)	rots	median	none	none	1.5	0.05	1.14322	up	1.14322	Cohen's d	0.183741	0.68012	-0.398556	0.766039	negligible	intracellular proteome	Kpn2146_2430
0.38169	0.640874	0.548297	3	0.572221	1	CP006659.2_prot_AHI35834.1_2259	A_heat_30min	A_control_30min	heat stress/control (mid-exp. phase)	rots	median	none	none	1.5	0.05	1.30287	up	1.30287	Cohen's d	0.518604	0.594978	-0.342165	1.37937	medium	intracellular proteome	DmlR_10
0.562534	3.61518	0.0083451	1	0.0083451	0.137762	CP006659.2_prot_AHI35837.1_2262	A_heat_30min	A_control_30min	heat stress/control (mid-exp. phase)	rots	median	none	none	1.5	0.05	1.47686	up	1.47686	Cohen's d	3.70853	0.101415	0.85541	6.56165	large	intracellular proteome	AzoB
0.340489	1.18481	0.292684	1	0.292684	1	CP006659.2_prot_AHI35838.1_2263	A_heat_30min	A_control_30min	heat stress/control (mid-exp. phase)	rots	median	none	none	1.5	0.05	1.26619	up	1.26619	Cohen's d	0.724341	0.291072	-1.06172	2.51041	medium	intracellular proteome	KstR2_3
0.294375	1.00861	0.358701	4	0.269587	1	CP006659.2_prot_AHI35839.1_2264	A_heat_30min	A_control_30min	heat stress/control (mid-exp. phase)	rots	median	none	none	1.5	0.05	1.22635	up	1.22635	Cohen's d	0.740033	0.353392	-0.00632504	1.48639	medium	intracellular proteome	QorA_2
1.40388	3.74479	0.00857442	1	0.00857442	0.137762	CP006659.2_prot_AHI35844.1_2269	A_heat_30min	A_control_30min	heat stress/control (mid-exp. phase)	rots	median	none	up	1.5	0.05	2.64612	up	2.64612	Cohen's d	2.87503	0.282843	0.407879	5.34219	large	intracellular proteome	TyrB_2
-0.279378	-0.480605	0.651717	6	0.786333	1	CP006659.2_prot_AHI35846.1_2271	A_heat_30min	A_control_30min	heat stress/control (mid-exp. phase)	rots	median	none	none	1.5	0.05	1.21367	down	-1.21367	Cohen's d	0.15053	0.628485	-0.431365	0.732426	negligible	intracellular proteome	Lrp_4
0.685871	1.1294	0.298155	1	0.298155	1	CP006659.2_prot_AHI35848.1_2273	A_heat_30min	A_control_30min	heat stress/control (mid-exp. phase)	rots	median	none	none	1.5	0.05	1.60867	up	1.60867	Cohen's d	1.28043	0.511807	-0.618833	3.1797	large	intracellular proteome	Kpn2146_2445
-0.290214	-0.712031	0.517114	4	0.529037	1	CP006659.2_prot_AHI35849.1_2274	A_heat_30min	A_control_30min	heat stress/control (mid-exp. phase)	rots	median	none	none	1.5	0.05	1.22282	down	-1.22282	Cohen's d	-0.429959	0.538379	-1.16031	0.300389	small	intracellular proteome	Kpn2146_2446
0.380425	1.57498	0.134579	17	0.000126	0.00492494	CP006659.2_prot_AHI35850.1_2275	A_heat_30min	A_control_30min	heat stress/control (mid-exp. phase)	rots	median	none	none	1.5	0.05	1.30173	up	1.30173	Cohen's d	0.497484	0.568305	0.153083	0.841886	small	intracellular proteome	YdgJ_1
0.505286	2.38526	0.0467857	1	0.0467857	0.454041	CP006659.2_prot_AHI35851.2_2276	A_heat_30min	A_control_30min	heat stress/control (mid-exp. phase)	rots	median	none	none	1.5	0.05	1.4194	up	1.4194	Cohen's d	1.59219	0.223508	-0.393341	3.57773	large	intracellular proteome	GlpR_1
0.22808	0.818675	0.462936	7	0.419366	1	CP006659.2_prot_AHI35852.1_2277	A_heat_30min	A_control_30min	heat stress/control (mid-exp. phase)	rots	median	none	none	1.5	0.05	1.17127	up	1.17127	Cohen's d	0.141745	0.676102	-0.394754	0.678244	negligible	intracellular proteome	ZntB_1
0.102332	0.187685	0.857742	7	0.990003	1	CP006659.2_prot_AHI35853.1_2278	A_heat_30min	A_control_30min	heat stress/control (mid-exp. phase)	rots	median	none	none	1.5	0.05	1.07351	up	1.07351	Cohen's d	0.325715	0.355024	-0.213653	0.865083	small	intracellular proteome	DbpA
-0.0325178	-0.216662	0.833277	11	0.995383	1	CP006659.2_prot_AHI35854.2_2279	A_heat_30min	A_control_30min	heat stress/control (mid-exp. phase)	rots	median	none	none	1.5	0.05	1.0228	down	-1.0228	Cohen's d	-0.252402	0.726476	-0.677915	0.173111	small	intracellular proteome	TtcA
0.294847	1.63764	0.145093	3	0.0570468	0.513954	CP006659.2_prot_AHI35856.1_2280	A_heat_30min	A_control_30min	heat stress/control (mid-exp. phase)	rots	median	none	none	1.5	0.05	1.22676	up	1.22676	Cohen's d	0.78477	0.409368	-0.0938701	1.66341	medium	intracellular proteome	UspF
0.0364719	0.128535	0.902624	1	0.902624	1	CP006659.2_prot_AHI35858.1_2282	A_heat_30min	A_control_30min	heat stress/control (mid-exp. phase)	rots	median	none	none	1.5	0.05	1.0256	up	1.0256	Cohen's d	-0.0223501	0.297016	-1.75263	1.70793	negligible	intracellular proteome	OmpN_1
-0.184071	-0.50991	0.627125	19	0.873234	1	CP006659.2_prot_AHI35859.1_2283	A_heat_30min	A_control_30min	heat stress/control (mid-exp. phase)	rots	median	none	none	1.5	0.05	1.13608	down	-1.13608	Cohen's d	-0.0566933	0.692454	-0.377292	0.263905	negligible	intracellular proteome	NifJ
-0.692195	-1.49136	0.19929	4	0.0765732	0.603405	CP006659.2_prot_AHI35861.1_2285	A_heat_30min	A_control_30min	heat stress/control (mid-exp. phase)	rots	median	none	none	1.5	0.05	1.61574	down	-1.61574	Cohen's d	-0.697853	0.521994	-1.44156	0.045852	medium	intracellular proteome	HslJ
0.352832	1.48394	0.189326	19	0.00101253	0.0278879	CP006659.2_prot_AHI35862.1_2286	A_heat_30min	A_control_30min	heat stress/control (mid-exp. phase)	rots	median	none	none	1.5	0.05	1.27706	up	1.27706	Cohen's d	0.428136	0.682408	0.10395	0.752321	small	intracellular proteome	LdhA_1
-0.139661	-0.53069	0.61996	19	0.858913	1	CP006659.2_prot_AHI35864.1_2288	A_heat_30min	A_control_30min	heat stress/control (mid-exp. phase)	rots	median	none	none	1.5	0.05	1.10165	down	-1.10165	Cohen's d	-0.139807	0.547439	-0.460733	0.181118	negligible	intracellular proteome	Kpn2146_2463
0.0749721	0.541887	0.583128	3	0.623543	1	CP006659.2_prot_AHI35865.1_2289	A_heat_30min	A_control_30min	heat stress/control (mid-exp. phase)	rots	median	none	none	1.5	0.05	1.05334	up	1.05334	Cohen's d	-0.179423	0.396953	-1.02778	0.668934	negligible	intracellular proteome	Kpn2146_2464
0.101998	0.340909	0.751445	4	0.875003	1	CP006659.2_prot_AHI35866.1_2290	A_heat_30min	A_control_30min	heat stress/control (mid-exp. phase)	rots	median	none	none	1.5	0.05	1.07326	up	1.07326	Cohen's d	-0.0434153	0.393027	-0.765553	0.678722	negligible	intracellular proteome	Kpn2146_2465
-0.287824	-1.52285	0.175415	13	0.00325329	0.0712767	CP006659.2_prot_AHI35868.1_2292	A_heat_30min	A_control_30min	heat stress/control (mid-exp. phase)	rots	median	none	none	1.5	0.05	1.2208	down	-1.2208	Cohen's d	-0.42535	0.431051	-0.81872	-0.0319808	small	intracellular proteome	FeaB_2
-0.175056	-0.610003	0.557108	8	0.630955	1	CP006659.2_prot_AHI35869.1_2293	A_heat_30min	A_control_30min	heat stress/control (mid-exp. phase)	rots	median	none	none	1.5	0.05	1.12901	down	-1.12901	Cohen's d	-0.211552	0.629407	-0.712691	0.289587	small	intracellular proteome	Kpn2146_2468
0.18341	0.633048	0.566281	11	0.67428	1	CP006659.2_prot_AHI35870.1_2294	A_heat_30min	A_control_30min	heat stress/control (mid-exp. phase)	rots	median	none	none	1.5	0.05	1.13556	up	1.13556	Cohen's d	0.351309	0.583218	-0.0757765	0.778395	small	intracellular proteome	Kpn2146_2469
0.342106	0.480894	0.65171	6	0.786321	1	CP006659.2_prot_AHI35884.2_2308	A_heat_30min	A_control_30min	heat stress/control (mid-exp. phase)	rots	median	none	none	1.5	0.05	1.26761	up	1.26761	Cohen's d	0.494076	0.972124	-0.0957961	1.08395	small	intracellular proteome	PaaX
-0.102716	-0.180966	0.856442	8	0.993099	1	CP006659.2_prot_AHI35885.1_2309	A_heat_30min	A_control_30min	heat stress/control (mid-exp. phase)	rots	median	none	none	1.5	0.05	1.07379	down	-1.07379	Cohen's d	0.0469193	0.544646	-0.452892	0.546731	negligible	intracellular proteome	Kpn2146_2484
-0.0251777	-0.0605917	0.949832	10	0.999986	1	CP006659.2_prot_AHI35887.1_2311	A_heat_30min	A_control_30min	heat stress/control (mid-exp. phase)	rots	median	none	none	1.5	0.05	1.01761	down	-1.01761	Cohen's d	-0.334696	0.529401	-0.782969	0.113576	small	intracellular proteome	AzoR_1
0.0851641	0.247468	0.815612	37	0.999994	1	CP006659.2_prot_AHI35888.1_2312	A_heat_30min	A_control_30min	heat stress/control (mid-exp. phase)	rots	median	none	none	1.5	0.05	1.06081	up	1.06081	Cohen's d	0.124008	0.464703	-0.104995	0.353011	negligible	intracellular proteome	HrpB_2
-0.0599704	-0.23955	0.822163	9	0.988139	1	CP006659.2_prot_AHI35889.2_2313	A_heat_30min	A_control_30min	heat stress/control (mid-exp. phase)	rots	median	none	none	1.5	0.05	1.04244	down	-1.04244	Cohen's d	-0.0828534	0.297624	-0.553148	0.387442	negligible	intracellular proteome	Kpn2146_2488
0.189232	0.88414	0.42839	19	0.262439	1	CP006659.2_prot_AHI35890.1_2314	A_heat_30min	A_control_30min	heat stress/control (mid-exp. phase)	rots	median	none	none	1.5	0.05	1.14016	up	1.14016	Cohen's d	0.424336	0.324691	0.100215	0.748458	small	intracellular proteome	OprM_1
-0.332536	-1.22031	0.279144	9	0.0752706	0.598029	CP006659.2_prot_AHI35891.1_2315	A_heat_30min	A_control_30min	heat stress/control (mid-exp. phase)	rots	median	none	none	1.5	0.05	1.25922	down	-1.25922	Cohen's d	-0.520195	0.458894	-0.998173	-0.0422177	medium	intracellular proteome	EmrK_2
0.732415	2.55879	0.0356683	3	0.00372592	0.079051	CP006659.2_prot_AHI35893.1_2317	A_heat_30min	A_control_30min	heat stress/control (mid-exp. phase)	rots	median	none	up	1.5	0.05	1.66142	up	1.66142	Cohen's d	1.27712	0.493785	0.348155	2.20608	large	intracellular proteome	SlyA_2
-0.148051	-0.400745	0.717367	4	0.835155	1	CP006659.2_prot_AHI35894.1_2318	A_heat_30min	A_control_30min	heat stress/control (mid-exp. phase)	rots	median	none	none	1.5	0.05	1.10807	down	-1.10807	Cohen's d	0.0889326	0.3563	-0.633477	0.811342	negligible	intracellular proteome	DmlR_11
0.360169	1.09913	0.329334	6	0.184333	1	CP006659.2_prot_AHI35895.1_2319	A_heat_30min	A_control_30min	heat stress/control (mid-exp. phase)	rots	median	none	none	1.5	0.05	1.28358	up	1.28358	Cohen's d	0.347575	0.402508	-0.237869	0.933018	small	intracellular proteome	YhdN_4
0.392723	1.58062	0.163527	13	0.00213922	0.0502978	CP006659.2_prot_AHI35896.1_2320	A_heat_30min	A_control_30min	heat stress/control (mid-exp. phase)	rots	median	none	none	1.5	0.05	1.31287	up	1.31287	Cohen's d	0.914407	0.29952	0.505589	1.32323	large	intracellular proteome	GdhA_2
0.0659252	0.359039	0.735489	10	0.947864	1	CP006659.2_prot_AHI35905.1_2328	A_heat_30min	A_control_30min	heat stress/control (mid-exp. phase)	rots	median	none	none	1.5	0.05	1.04676	up	1.04676	Cohen's d	0.0308322	0.854643	-0.414361	0.476026	negligible	intracellular proteome	Kpn2146_2504
-0.101689	-0.2661	0.801174	14	0.994749	1	CP006659.2_prot_AHI35908.1_2330	A_heat_30min	A_control_30min	heat stress/control (mid-exp. phase)	rots	median	none	none	1.5	0.05	1.07303	down	-1.07303	Cohen's d	-0.0975812	0.407264	-0.472322	0.27716	negligible	intracellular proteome	Gap_1
0.529568	1.22012	0.270157	1	0.270157	1	CP006659.2_prot_AHI35913.1_2335	A_heat_30min	A_control_30min	heat stress/control (mid-exp. phase)	rots	median	none	none	1.5	0.05	1.4435	up	1.4435	Cohen's d	1.18982	0.389002	-0.687267	3.0669	large	intracellular proteome	Kpn2146_2512
0.362878	0.460627	0.658127	3	0.729283	1	CP006659.2_prot_AHI35917.1_2339	A_heat_30min	A_control_30min	heat stress/control (mid-exp. phase)	rots	median	none	none	1.5	0.05	1.28599	up	1.28599	Cohen's d	0.129884	0.444336	-0.717663	0.977432	negligible	intracellular proteome	PatB
0.182371	0.288357	0.814673	4	0.935035	1	CP006659.2_prot_AHI35918.1_2340	A_heat_30min	A_control_30min	heat stress/control (mid-exp. phase)	rots	median	none	none	1.5	0.05	1.13475	up	1.13475	Cohen's d	-0.0318045	0.786619	-0.753903	0.690293	negligible	intracellular proteome	MalX
-1.04151	-0.261571	0.853135	2	0.908778	1	CP006659.2_prot_AHI35919.1_2341	A_heat_30min	A_control_30min	heat stress/control (mid-exp. phase)	rots	median	none	none	1.5	0.05	2.05838	down	-2.05838	Cohen's d	0.0250435	0.648059	-1.04739	1.09748	negligible	intracellular proteome	MalI
-0.156247	-0.690767	0.51066	22	0.540287	1	CP006659.2_prot_AHI35920.2_2342	A_heat_30min	A_control_30min	heat stress/control (mid-exp. phase)	rots	median	none	none	1.5	0.05	1.11438	down	-1.11438	Cohen's d	-0.30508	0.317274	-0.604351	-0.00580854	small	intracellular proteome	Kpn2146_2519
-0.084182	-0.384365	0.710924	13	0.948189	1	CP006659.2_prot_AHI35921.1_2343	A_heat_30min	A_control_30min	heat stress/control (mid-exp. phase)	rots	median	none	none	1.5	0.05	1.06009	down	-1.06009	Cohen's d	-0.120991	0.451603	-0.510342	0.26836	negligible	intracellular proteome	ManA
-0.167183	-0.463238	0.653104	15	0.891737	1	CP006659.2_prot_AHI35922.1_2344	A_heat_30min	A_control_30min	heat stress/control (mid-exp. phase)	rots	median	none	none	1.5	0.05	1.12286	down	-1.12286	Cohen's d	-0.452879	0.390767	-0.819031	-0.0867274	small	intracellular proteome	FumA
-0.247753	-0.499762	0.641874	20	0.905254	1	CP006659.2_prot_AHI35923.1_2345	A_heat_30min	A_control_30min	heat stress/control (mid-exp. phase)	rots	median	none	none	1.5	0.05	1.18736	down	-1.18736	Cohen's d	-0.341973	0.529299	-0.656537	-0.0274097	small	intracellular proteome	FumC
0.400582	0.621769	0.548952	10	0.62483	1	CP006659.2_prot_AHI35924.1_2346	A_heat_30min	A_control_30min	heat stress/control (mid-exp. phase)	rots	median	none	none	1.5	0.05	1.32004	up	1.32004	Cohen's d	0.450882	0.642174	9.4e-05	0.901669	small	intracellular proteome	Kpn2146_2523
-0.465139	-0.352584	0.721693	5	0.864409	1	CP006659.2_prot_AHI35925.1_2347	A_heat_30min	A_control_30min	heat stress/control (mid-exp. phase)	rots	median	none	none	1.5	0.05	1.38045	down	-1.38045	Cohen's d	-0.447825	0.601176	-1.09597	0.200319	small	intracellular proteome	RstB_1
0.0701571	0.199137	0.84977	9	0.994333	1	CP006659.2_prot_AHI35927.1_2349	A_heat_30min	A_control_30min	heat stress/control (mid-exp. phase)	rots	median	none	none	1.5	0.05	1.04983	up	1.04983	Cohen's d	0.41278	0.331764	-0.0622935	0.887853	small	intracellular proteome	RstA
-0.047895	-0.220184	0.835191	10	0.993922	1	CP006659.2_prot_AHI35929.1_2351	A_heat_30min	A_control_30min	heat stress/control (mid-exp. phase)	rots	median	none	none	1.5	0.05	1.03376	down	-1.03376	Cohen's d	0.0300001	0.558826	-0.415192	0.475192	negligible	intracellular proteome	FolM
-0.446832	-1.27069	0.233196	17	0.00769429	0.129371	CP006659.2_prot_AHI35931.1_2353	A_heat_30min	A_control_30min	heat stress/control (mid-exp. phase)	rots	median	none	none	1.5	0.05	1.36304	down	-1.36304	Cohen's d	-0.699682	0.571449	-1.0491	-0.350264	medium	intracellular proteome	Kpn2146_2530
-0.0786965	-0.551023	0.593435	18	0.791343	1	CP006659.2_prot_AHI35935.1_2354	A_heat_30min	A_control_30min	heat stress/control (mid-exp. phase)	rots	median	none	none	1.5	0.05	1.05606	down	-1.05606	Cohen's d	-0.326174	0.559941	-0.657827	0.00547752	small	intracellular proteome	PntA
-0.110158	-0.410909	0.704424	11	0.926679	1	CP006659.2_prot_AHI35936.1_2355	A_heat_30min	A_control_30min	heat stress/control (mid-exp. phase)	rots	median	none	none	1.5	0.05	1.07935	down	-1.07935	Cohen's d	-0.23578	0.387426	-0.661079	0.189519	small	intracellular proteome	PntB
0.234006	0.623773	0.553361	12	0.647493	1	CP006659.2_prot_AHI35938.1_2357	A_heat_30min	A_control_30min	heat stress/control (mid-exp. phase)	rots	median	none	none	1.5	0.05	1.1761	up	1.1761	Cohen's d	-0.036462	0.684533	-0.441789	0.368865	negligible	intracellular proteome	UspE
-0.206559	-0.680014	0.53726	7	0.581054	1	CP006659.2_prot_AHI35939.1_2358	A_heat_30min	A_control_30min	heat stress/control (mid-exp. phase)	rots	median	none	none	1.5	0.05	1.15393	down	-1.15393	Cohen's d	-0.495247	0.450263	-1.03923	0.0487318	small	intracellular proteome	Fnr
-0.127375	-0.119512	0.903693	4	0.985946	1	CP006659.2_prot_AHI35940.1_2359	A_heat_30min	A_control_30min	heat stress/control (mid-exp. phase)	rots	median	none	none	1.5	0.05	1.0923	down	-1.0923	Cohen's d	0.0774524	0.713988	-0.644871	0.799775	negligible	intracellular proteome	Ogt_2
0.115627	0.358213	0.739014	7	0.918857	1	CP006659.2_prot_AHI35944.1_2363	A_heat_30min	A_control_30min	heat stress/control (mid-exp. phase)	rots	median	none	none	1.5	0.05	1.08345	up	1.08345	Cohen's d	-0.362261	0.487618	-0.902465	0.177942	small	intracellular proteome	IaaH
0.33244	0.644922	0.55071	2	0.564455	1	CP006659.2_prot_AHI35945.1_2364	A_heat_30min	A_control_30min	heat stress/control (mid-exp. phase)	rots	median	none	none	1.5	0.05	1.25914	up	1.25914	Cohen's d	0.609597	0.439391	-0.487421	1.70661	medium	intracellular proteome	CynR_2
-0.129349	-0.530714	0.629409	9	0.791685	1	CP006659.2_prot_AHI35946.1_2365	A_heat_30min	A_control_30min	heat stress/control (mid-exp. phase)	rots	median	none	none	1.5	0.05	1.0938	down	-1.0938	Cohen's d	-0.0204715	0.97838	-0.490577	0.449634	negligible	intracellular proteome	SmrA_1
0.360752	1.07627	0.321622	7	0.155783	0.960607	CP006659.2_prot_AHI35947.1_2366	A_heat_30min	A_control_30min	heat stress/control (mid-exp. phase)	rots	median	none	none	1.5	0.05	1.2841	up	1.2841	Cohen's d	0.559667	0.494649	0.0134517	1.10588	medium	intracellular proteome	PcaR_2
0.367631	1.61217	0.158429	3	0.067346	0.562904	CP006659.2_prot_AHI35950.1_2369	A_heat_30min	A_control_30min	heat stress/control (mid-exp. phase)	rots	median	none	none	1.5	0.05	1.29023	up	1.29023	Cohen's d	0.541417	0.482114	-0.32061	1.40344	medium	intracellular proteome	PcaF
0.370547	0.773699	0.487334	5	0.476261	1	CP006659.2_prot_AHI35951.1_2370	A_heat_30min	A_control_30min	heat stress/control (mid-exp. phase)	rots	median	none	none	1.5	0.05	1.29284	up	1.29284	Cohen's d	0.408816	0.433564	-0.238006	1.05564	small	intracellular proteome	PcaB
0.168062	0.667386	0.54707	5	0.587735	1	CP006659.2_prot_AHI35952.1_2371	A_heat_30min	A_control_30min	heat stress/control (mid-exp. phase)	rots	median	none	none	1.5	0.05	1.12355	up	1.12355	Cohen's d	0.539771	0.258186	-0.111952	1.19149	medium	intracellular proteome	CatD_2
-1.5817	-0.75694	0.460439	3	0.440782	1	CP006659.2_prot_AHI35953.1_2372	A_heat_30min	A_control_30min	heat stress/control (mid-exp. phase)	rots	median	none	none	1.5	0.05	2.99322	down	-2.99322	Cohen's d	-0.617055	0.980856	-1.48362	0.249514	medium	intracellular proteome	Kpn2146_2552
0.261726	0.334293	0.744668	1	0.744668	1	CP006659.2_prot_AHI35959.1_2377	A_heat_30min	A_control_30min	heat stress/control (mid-exp. phase)	rots	median	none	none	1.5	0.05	1.19891	up	1.19891	Cohen's d	0.587849	0.68173	-1.17935	2.35505	medium	intracellular proteome	ApbE_1
0.160091	0.61516	0.572689	6	0.645497	1	CP006659.2_prot_AHI35960.1_2378	A_heat_30min	A_control_30min	heat stress/control (mid-exp. phase)	rots	median	none	none	1.5	0.05	1.11736	up	1.11736	Cohen's d	0.0416418	0.450597	-0.539494	0.622778	negligible	intracellular proteome	DcuR
-0.294355	-0.480554	0.658455	6	0.796991	1	CP006659.2_prot_AHI35961.2_2379	A_heat_30min	A_control_30min	heat stress/control (mid-exp. phase)	rots	median	none	none	1.5	0.05	1.22634	down	-1.22634	Cohen's d	-0.469934	0.607212	-1.05897	0.119104	small	intracellular proteome	DcuS
-0.30606	-0.303863	0.757133	3	0.851698	1	CP006659.2_prot_AHI35962.1_2380	A_heat_30min	A_control_30min	heat stress/control (mid-exp. phase)	rots	median	none	none	1.5	0.05	1.23633	down	-1.23633	Cohen's d	-0.544718	1.48275	-1.40693	0.317495	medium	intracellular proteome	Kpn2146_2561
-0.0458647	-0.24679	0.81428	5	0.952461	1	CP006659.2_prot_AHI35965.1_2383	A_heat_30min	A_control_30min	heat stress/control (mid-exp. phase)	rots	median	none	none	1.5	0.05	1.0323	down	-1.0323	Cohen's d	-0.183655	0.490391	-0.825173	0.457863	negligible	intracellular proteome	GltC_4
-0.00508909	-0.0159547	0.988455	6	0.999997	1	CP006659.2_prot_AHI35966.1_2384	A_heat_30min	A_control_30min	heat stress/control (mid-exp. phase)	rots	median	none	none	1.5	0.05	1.00353	down	-1.00353	Cohen's d	0.041029	0.365333	-0.540105	0.622163	negligible	intracellular proteome	FabD_2
-0.518349	-1.62401	0.318631	2	0.274243	1	CP006659.2_prot_AHI35967.1_2385	A_heat_30min	A_control_30min	heat stress/control (mid-exp. phase)	rots	median	none	none	1.5	0.05	1.43232	down	-1.43232	Cohen's d	-1.1537	0.328504	-2.31187	0.00447743	large	intracellular proteome	MdcG
0.171221	1.07489	0.316763	5	0.185953	1	CP006659.2_prot_AHI35974.2_2392	A_heat_30min	A_control_30min	heat stress/control (mid-exp. phase)	rots	median	none	none	1.5	0.05	1.12601	up	1.12601	Cohen's d	-0.0706131	0.344388	-0.710982	0.569756	negligible	intracellular proteome	TqsA_1
0.673703	0.546115	0.59181	8	0.705555	1	CP006659.2_prot_AHI35978.1_2396	A_heat_30min	A_control_30min	heat stress/control (mid-exp. phase)	rots	median	none	none	1.5	0.05	1.59516	up	1.59516	Cohen's d	0.213485	0.647233	-0.287679	0.71465	small	intracellular proteome	Kpn2146_2577
-0.286326	-0.891394	0.401566	29	0.140081	0.892383	CP006659.2_prot_AHI35982.1_2401	A_heat_30min	A_control_30min	heat stress/control (mid-exp. phase)	rots	median	none	none	1.5	0.05	1.21953	down	-1.21953	Cohen's d	-0.384917	0.580219	-0.646019	-0.123815	small	intracellular proteome	YpwA
-0.501421	-1.0443	0.346061	2	0.307141	1	CP006659.2_prot_AHI35983.1_2402	A_heat_30min	A_control_30min	heat stress/control (mid-exp. phase)	rots	median	none	none	1.5	0.05	1.41561	down	-1.41561	Cohen's d	-0.671924	0.32223	-1.77416	0.430315	medium	intracellular proteome	YnfM_2
0.141278	0.171831	0.885583	4	0.978826	1	CP006659.2_prot_AHI35984.1_2403	A_heat_30min	A_control_30min	heat stress/control (mid-exp. phase)	rots	median	none	none	1.5	0.05	1.10288	up	1.10288	Cohen's d	0.122256	0.319204	-0.60047	0.844983	negligible	intracellular proteome	HcaR_1
0.0100333	0.0362507	0.971623	8	0.999993	1	CP006659.2_prot_AHI35985.1_2404	A_heat_30min	A_control_30min	heat stress/control (mid-exp. phase)	rots	median	none	none	1.5	0.05	1.00698	up	1.00698	Cohen's d	0.0564398	0.271052	-0.443403	0.556282	negligible	intracellular proteome	NagC_2
-0.337577	-1.13316	0.319507	4	0.213154	1	CP006659.2_prot_AHI35993.1_2412	A_heat_30min	A_control_30min	heat stress/control (mid-exp. phase)	rots	median	none	none	1.5	0.05	1.26363	down	-1.26363	Cohen's d	-0.941257	0.343341	-1.70224	-0.180272	large	intracellular proteome	Kpn2146_2592
-0.195095	-0.616136	0.569665	8	0.658574	1	CP006659.2_prot_AHI35994.1_2413	A_heat_30min	A_control_30min	heat stress/control (mid-exp. phase)	rots	median	none	none	1.5	0.05	1.1448	down	-1.1448	Cohen's d	-0.425045	0.759897	-0.930399	0.0803095	small	intracellular proteome	SpeG_1
0.279717	1.53006	0.183264	4	0.0633319	0.543489	CP006659.2_prot_AHI35995.1_2414	A_heat_30min	A_control_30min	heat stress/control (mid-exp. phase)	rots	median	none	none	1.5	0.05	1.21396	up	1.21396	Cohen's d	0.419994	0.451787	-0.309976	1.14996	small	intracellular proteome	Kpn2146_2594
1.6126	1.97925	0.0773274	10	0.000137	0.00523434	CP006659.2_prot_AHI35999.1_2418	A_heat_30min	A_control_30min	heat stress/control (mid-exp. phase)	rots	median	up	up	1.5	0.05	3.05803	up	3.05803	Cohen's d	0.933301	0.963361	0.464525	1.40208	large	intracellular proteome	UspG_2
-0.0641261	-0.184328	0.86059	9	0.995939	1	CP006659.2_prot_AHI36000.1_2419	A_heat_30min	A_control_30min	heat stress/control (mid-exp. phase)	rots	median	none	none	1.5	0.05	1.04545	down	-1.04545	Cohen's d	-0.0692245	0.425865	-0.539459	0.40101	negligible	intracellular proteome	YdfH
0.157964	0.592516	0.57219	10	0.681036	1	CP006659.2_prot_AHI36001.1_2420	A_heat_30min	A_control_30min	heat stress/control (mid-exp. phase)	rots	median	none	none	1.5	0.05	1.11571	up	1.11571	Cohen's d	0.163979	0.420117	-0.281935	0.609894	negligible	intracellular proteome	YdfG
-0.469652	-1.83664	0.112492	22	2.7e-06	0.000173	CP006659.2_prot_AHI36002.1_2421	A_heat_30min	A_control_30min	heat stress/control (mid-exp. phase)	rots	median	none	none	1.5	0.05	1.38477	down	-1.38477	Cohen's d	-0.841588	0.385326	-1.15203	-0.531151	large	intracellular proteome	Dcp
6.68193	5.5736	0.00191485	7	4.68e-10	6.16e-08	CP006659.2_prot_AHI36010.1_2427	A_heat_30min	A_control_30min	heat stress/control (mid-exp. phase)	rots	median	up	up	1.5	0.05	102.674	up	102.674	Cohen's d	1.53562	0.910033	0.925915	2.14533	large	intracellular proteome	IbpA_1
0.562421	1.56724	0.134983	3	0.0497423	0.479515	CP006659.2_prot_AHI36011.1_2428	A_heat_30min	A_control_30min	heat stress/control (mid-exp. phase)	rots	median	none	none	1.5	0.05	1.47674	up	1.47674	Cohen's d	-0.134804	1.0453	-0.98242	0.712813	negligible	intracellular proteome	PncC_1
-0.264494	-0.498366	0.639734	5	0.74868	1	CP006659.2_prot_AHI36019.1_2436	A_heat_30min	A_control_30min	heat stress/control (mid-exp. phase)	rots	median	none	none	1.5	0.05	1.20121	down	-1.20121	Cohen's d	-0.384458	0.940205	-1.03051	0.261598	small	intracellular proteome	Hgd_1
0.416606	1.22295	0.273629	8	0.0810105	0.621843	CP006659.2_prot_AHI36020.1_2437	A_heat_30min	A_control_30min	heat stress/control (mid-exp. phase)	rots	median	none	none	1.5	0.05	1.33478	up	1.33478	Cohen's d	0.893272	0.266867	0.369199	1.41735	large	intracellular proteome	GlpR_2
-0.0868915	-0.328704	0.759302	17	0.990429	1	CP006659.2_prot_AHI36021.1_2438	A_heat_30min	A_control_30min	heat stress/control (mid-exp. phase)	rots	median	none	none	1.5	0.05	1.06208	down	-1.06208	Cohen's d	-0.0372928	0.572891	-0.376517	0.301931	negligible	intracellular proteome	Kpn2146_2620
0.343662	1.03897	0.351997	5	0.238278	1	CP006659.2_prot_AHI36026.1_2443	A_heat_30min	A_control_30min	heat stress/control (mid-exp. phase)	rots	median	none	none	1.5	0.05	1.26897	up	1.26897	Cohen's d	0.733008	0.203703	0.0716904	1.39433	medium	intracellular proteome	LacI_2
0.0452056	0.205943	0.845976	3	0.936137	1	CP006659.2_prot_AHI36028.1_2444	A_heat_30min	A_control_30min	heat stress/control (mid-exp. phase)	rots	median	none	none	1.5	0.05	1.03183	up	1.03183	Cohen's d	-0.0120095	0.275395	-0.858672	0.834653	negligible	intracellular proteome	Kpn2146_2627
0.0380393	0.133275	0.899012	5	0.991198	1	CP006659.2_prot_AHI36029.2_2445	A_heat_30min	A_control_30min	heat stress/control (mid-exp. phase)	rots	median	none	none	1.5	0.05	1.02672	up	1.02672	Cohen's d	0.276728	0.253331	-0.366498	0.919954	small	intracellular proteome	Kpn2146_2628
-1.15749	-0.897684	0.389008	5	0.298625	1	CP006659.2_prot_AHI36030.1_2446	A_heat_30min	A_control_30min	heat stress/control (mid-exp. phase)	rots	median	none	none	1.5	0.05	2.23069	down	-2.23069	Cohen's d	-0.491404	0.590067	-1.14116	0.158355	small	intracellular proteome	CdhR_1
0.254355	1.16226	0.301541	1	0.301541	1	CP006659.2_prot_AHI36038.1_2454	A_heat_30min	A_control_30min	heat stress/control (mid-exp. phase)	rots	median	none	none	1.5	0.05	1.1928	up	1.1928	Cohen's d	0.854415	0.199073	-0.953034	2.66186	large	intracellular proteome	Kpn2146_2637
0.740578	1.56365	0.648831	2	0.68666	1	CP006659.2_prot_AHI36042.1_2458	A_heat_30min	A_control_30min	heat stress/control (mid-exp. phase)	rots	median	none	none	1.5	0.05	1.67085	up	1.67085	Cohen's d	0.471009	0.93103	-0.616152	1.55817	small	intracellular proteome	MarA
0.190468	0.359466	0.731965	5	0.876557	1	CP006659.2_prot_AHI36043.1_2459	A_heat_30min	A_control_30min	heat stress/control (mid-exp. phase)	rots	median	none	none	1.5	0.05	1.14113	up	1.14113	Cohen's d	0.136947	0.441212	-0.503972	0.777867	negligible	intracellular proteome	MarR_1
0.112838	0.630727	0.560429	1	0.560429	1	CP006659.2_prot_AHI36045.1_2460	A_heat_30min	A_control_30min	heat stress/control (mid-exp. phase)	rots	median	none	none	1.5	0.05	1.08135	up	1.08135	Cohen's d	0.582442	0.151666	-1.18409	2.34897	medium	intracellular proteome	Kpn2146_2644
-0.232267	-0.93229	0.437227	4	0.394272	1	CP006659.2_prot_AHI36047.1_2462	A_heat_30min	A_control_30min	heat stress/control (mid-exp. phase)	rots	median	none	none	1.5	0.05	1.17468	down	-1.17468	Cohen's d	-0.578513	0.270807	-1.31551	0.158488	medium	intracellular proteome	YddE
-0.52953	-0.803443	0.452718	1	0.452718	1	CP006659.2_prot_AHI36055.1_2470	A_heat_30min	A_control_30min	heat stress/control (mid-exp. phase)	rots	median	none	none	1.5	0.05	1.44346	down	-1.44346	Cohen's d	-0.747932	0.644856	-2.53763	1.04177	medium	intracellular proteome	PdxA2
0.0853007	0.280399	0.79019	7	0.960716	1	CP006659.2_prot_AHI36056.1_2471	A_heat_30min	A_control_30min	heat stress/control (mid-exp. phase)	rots	median	none	none	1.5	0.05	1.06091	up	1.06091	Cohen's d	0.379515	0.365585	-0.161114	0.920143	small	intracellular proteome	GlcR_2
0.122058	0.584161	0.587099	7	0.684852	1	CP006659.2_prot_AHI36057.1_2472	A_heat_30min	A_control_30min	heat stress/control (mid-exp. phase)	rots	median	none	none	1.5	0.05	1.08829	up	1.08829	Cohen's d	0.578499	0.248769	0.0315795	1.12542	medium	intracellular proteome	LdhA_2
0.110211	0.414615	0.703664	6	0.861732	1	CP006659.2_prot_AHI36059.1_2474	A_heat_30min	A_control_30min	heat stress/control (mid-exp. phase)	rots	median	none	none	1.5	0.05	1.07939	up	1.07939	Cohen's d	0.0411336	0.334463	-0.540001	0.622268	negligible	intracellular proteome	GltR_1
-0.0382486	-0.0233479	0.980187	12	1	1	CP006659.2_prot_AHI36060.1_2475	A_heat_30min	A_control_30min	heat stress/control (mid-exp. phase)	rots	median	none	none	1.5	0.05	1.02687	down	-1.02687	Cohen's d	0.170478	0.781468	-0.23555	0.576507	negligible	intracellular proteome	Sad_2
0.196475	0.504817	0.631765	9	0.796055	1	CP006659.2_prot_AHI36061.1_2476	A_heat_30min	A_control_30min	heat stress/control (mid-exp. phase)	rots	median	none	none	1.5	0.05	1.1459	up	1.1459	Cohen's d	0.228697	0.4274	-0.24293	0.700325	small	intracellular proteome	GlsA2
-0.619426	-1.86171	0.105387	3	0.0309783	0.346449	CP006659.2_prot_AHI36063.1_2478	A_heat_30min	A_control_30min	heat stress/control (mid-exp. phase)	rots	median	none	down	1.5	0.05	1.53626	down	-1.53626	Cohen's d	-1.13074	0.277769	-2.04255	-0.218935	large	intracellular proteome	YcdT_1
0.559543	1.40761	0.19853	13	0.00671215	0.117646	CP006659.2_prot_AHI36065.1_2480	A_heat_30min	A_control_30min	heat stress/control (mid-exp. phase)	rots	median	none	none	1.5	0.05	1.4738	up	1.4738	Cohen's d	1.01608	0.428487	0.602747	1.42942	large	intracellular proteome	UxaB_2
-0.109433	-0.810835	0.409416	5	0.333836	1	CP006659.2_prot_AHI36066.1_2481	A_heat_30min	A_control_30min	heat stress/control (mid-exp. phase)	rots	median	none	none	1.5	0.05	1.0788	down	-1.0788	Cohen's d	-0.349203	0.732799	-0.994234	0.295827	small	intracellular proteome	Kpn2146_2665
-0.482607	-2.27193	0.055384	1	0.055384	0.507282	CP006659.2_prot_AHI36072.1_2489	A_heat_30min	A_control_30min	heat stress/control (mid-exp. phase)	rots	median	none	none	1.5	0.05	1.39727	down	-1.39727	Cohen's d	-1.67185	0.181594	-3.68173	0.338036	large	intracellular proteome	Tam
-0.337426	-1.25968	0.26454	1	0.26454	1	CP006659.2_prot_AHI36073.1_2490	A_heat_30min	A_control_30min	heat stress/control (mid-exp. phase)	rots	median	none	none	1.5	0.05	1.2635	down	-1.2635	Cohen's d	-0.973833	0.247772	-2.80374	0.856078	large	intracellular proteome	Kpn2146_2672
0.121796	0.45459	0.675121	5	0.802488	1	CP006659.2_prot_AHI36077.1_2494	A_heat_30min	A_control_30min	heat stress/control (mid-exp. phase)	rots	median	none	none	1.5	0.05	1.08809	up	1.08809	Cohen's d	0.479293	0.24446	-0.170003	1.12859	small	intracellular proteome	GltR_2
-0.489607	-2.89731	0.02118	1	0.02118	0.268652	CP006659.2_prot_AHI36078.2_2495	A_heat_30min	A_control_30min	heat stress/control (mid-exp. phase)	rots	median	none	none	1.5	0.05	1.40406	down	-1.40406	Cohen's d	-2.12077	0.163189	-4.28335	0.0418131	large	intracellular proteome	Kpn2146_2677
-0.171815	-0.355084	0.748132	2	0.802437	1	CP006659.2_prot_AHI36083.1_2500	A_heat_30min	A_control_30min	heat stress/control (mid-exp. phase)	rots	median	none	none	1.5	0.05	1.12647	down	-1.12647	Cohen's d	-0.379489	0.370847	-1.46149	0.702514	small	intracellular proteome	Kpn2146_2682
-0.781081	-0.781222	0.456663	3	0.435157	1	CP006659.2_prot_AHI36085.1_2502	A_heat_30min	A_control_30min	heat stress/control (mid-exp. phase)	rots	median	none	none	1.5	0.05	1.71842	down	-1.71842	Cohen's d	-0.701564	0.448982	-1.57388	0.170747	medium	intracellular proteome	Kpn2146_2684
0.0811026	0.403921	0.707932	3	0.793918	1	CP006659.2_prot_AHI36086.1_2503	A_heat_30min	A_control_30min	heat stress/control (mid-exp. phase)	rots	median	none	none	1.5	0.05	1.05783	up	1.05783	Cohen's d	0.516129	0.541513	-0.344506	1.37677	medium	intracellular proteome	UreR_2
0.120201	0.317355	0.784465	4	0.908723	1	CP006659.2_prot_AHI36096.1_2513	A_heat_30min	A_control_30min	heat stress/control (mid-exp. phase)	rots	median	none	none	1.5	0.05	1.08689	up	1.08689	Cohen's d	0.260363	0.574425	-0.464743	0.985468	small	intracellular proteome	HipA
-0.577281	-1.6682	0.130792	8	0.00472645	0.0912788	CP006659.2_prot_AHI36097.1_2514	A_heat_30min	A_control_30min	heat stress/control (mid-exp. phase)	rots	median	none	none	1.5	0.05	1.49203	down	-1.49203	Cohen's d	-0.874895	0.42035	-1.398	-0.351791	large	intracellular proteome	Kpn2146_2696
-0.745935	-2.10317	0.0714469	8	0.000374	0.0118794	CP006659.2_prot_AHI36103.1_2520	A_heat_30min	A_control_30min	heat stress/control (mid-exp. phase)	rots	median	down	down	1.5	0.05	1.67706	down	-1.67706	Cohen's d	-0.996722	0.5515	-1.52659	-0.466858	large	intracellular proteome	Map_2
-1.47136	-4.04602	0.0062391	5	2.41e-06	0.000158	CP006659.2_prot_AHI36104.1_2521	A_heat_30min	A_control_30min	heat stress/control (mid-exp. phase)	rots	median	down	down	1.5	0.05	2.77284	down	-2.77284	Cohen's d	-1.92452	0.479654	-2.69883	-1.15021	large	intracellular proteome	Kpn2146_2703
0.173081	0.314457	0.76349	14	0.985131	1	CP006659.2_prot_AHI36106.1_2523	A_heat_30min	A_control_30min	heat stress/control (mid-exp. phase)	rots	median	none	none	1.5	0.05	1.12746	up	1.12746	Cohen's d	0.357678	0.531594	-0.0198233	0.735179	small	intracellular proteome	Gmr
-0.160962	-0.138123	0.888588	11	0.999464	1	CP006659.2_prot_AHI36107.1_2524	A_heat_30min	A_control_30min	heat stress/control (mid-exp. phase)	rots	median	none	none	1.5	0.05	1.11803	down	-1.11803	Cohen's d	-0.578202	0.546736	-1.0108	-0.145608	medium	intracellular proteome	BesA
0.00180865	0.00969728	0.992528	9	1	1	CP006659.2_prot_AHI36114.1_2529	A_heat_30min	A_control_30min	heat stress/control (mid-exp. phase)	rots	median	none	none	1.5	0.05	1.00125	up	1.00125	Cohen's d	0.00833241	0.431085	-0.461763	0.478428	negligible	intracellular proteome	MalH
2.5108	1.85236	0.108261	3	0.0326238	0.354801	CP006659.2_prot_AHI36116.1_2531	A_heat_30min	A_control_30min	heat stress/control (mid-exp. phase)	rots	median	none	up	1.5	0.05	5.69936	up	5.69936	Cohen's d	1.24191	0.438303	0.317235	2.16658	large	intracellular proteome	YidP_1
1.12655	1.3948	0.195997	1	0.195997	1	CP006659.2_prot_AHI36118.1_2533	A_heat_30min	A_control_30min	heat stress/control (mid-exp. phase)	rots	median	none	none	1.5	0.05	2.18336	up	2.18336	Cohen's d	0.435438	0.733672	-1.31517	2.18605	small	intracellular proteome	CynR_4
-0.203047	-1.00076	0.368423	12	0.17166	1	CP006659.2_prot_AHI36119.1_2534	A_heat_30min	A_control_30min	heat stress/control (mid-exp. phase)	rots	median	none	none	1.5	0.05	1.15113	down	-1.15113	Cohen's d	-0.18739	0.549749	-0.593572	0.218791	negligible	intracellular proteome	GlxR
1.42306	5.3832	0.00260916	1	0.00260916	0.0589507	CP006659.2_prot_AHI36125.1_2540	A_heat_30min	A_control_30min	heat stress/control (mid-exp. phase)	rots	median	none	up	1.5	0.05	2.68155	up	2.68155	Cohen's d	2.53999	0.370544	0.214493	4.86548	large	intracellular proteome	ThlA_1
0.057203	0.36446	0.723123	11	0.945137	1	CP006659.2_prot_AHI36136.1_2551	A_heat_30min	A_control_30min	heat stress/control (mid-exp. phase)	rots	median	none	none	1.5	0.05	1.04045	up	1.04045	Cohen's d	-0.310604	0.356415	-0.736981	0.115772	small	intracellular proteome	GlcR_3
0.472099	1.05588	0.337342	7	0.179511	1	CP006659.2_prot_AHI36137.2_2552	A_heat_30min	A_control_30min	heat stress/control (mid-exp. phase)	rots	median	none	none	1.5	0.05	1.38713	up	1.38713	Cohen's d	0.529623	0.650255	-0.0155163	1.07476	medium	intracellular proteome	PchR
3.28721	2.49279	0.0538876	2	0.0208898	0.267604	CP006659.2_prot_AHI36138.2_2554	A_heat_30min	A_control_30min	heat stress/control (mid-exp. phase)	rots	median	none	up	1.5	0.05	9.7622	up	9.7622	Cohen's d	1.2031	0.655406	0.0377265	2.36848	large	intracellular proteome	Kpn2146_2737
0.219768	0.980775	0.526095	4	0.544239	1	CP006659.2_prot_AHI36139.1_2556	A_heat_30min	A_control_30min	heat stress/control (mid-exp. phase)	rots	median	none	none	1.5	0.05	1.16455	up	1.16455	Cohen's d	-0.217326	0.769178	-0.941507	0.506854	small	intracellular proteome	CdhR_2
0.236197	0.900241	0.429678	8	0.339998	1	CP006659.2_prot_AHI36140.1_2557	A_heat_30min	A_control_30min	heat stress/control (mid-exp. phase)	rots	median	none	none	1.5	0.05	1.17788	up	1.17788	Cohen's d	0.555307	0.418933	0.0460234	1.06459	medium	intracellular proteome	Gap_2
1.80685	1.79163	0.103001	8	0.00176012	0.0439322	CP006659.2_prot_AHI36142.1_2558	A_heat_30min	A_control_30min	heat stress/control (mid-exp. phase)	rots	median	up	up	1.5	0.05	3.49877	up	3.49877	Cohen's d	0.745057	1.01745	0.228267	1.26185	medium	intracellular proteome	Kpn2146_2741
-1.43582	-2.31374	0.0492947	3	0.00705034	0.121367	CP006659.2_prot_AHI36143.2_2559	A_heat_30min	A_control_30min	heat stress/control (mid-exp. phase)	rots	median	none	down	1.5	0.05	2.70536	down	-2.70536	Cohen's d	-1.1763	0.485245	-2.09326	-0.259349	large	intracellular proteome	Kpn2146_2742
0.218113	0.530632	0.628574	7	0.763385	1	CP006659.2_prot_AHI36156.1_2573;CP006659.2_prot_AHI38785.1_5120	A_heat_30min	A_control_30min	heat stress/control (mid-exp. phase)	rots	median	none	none	1.5	0.05	1.16321	up	1.16321	Cohen's d	0.551724	0.648974	0.00579809	1.09765	medium	intracellular proteome
-0.0111159	-0.0428345	0.967382	1	0.967382	1	CP006659.2_prot_AHI36157.1_2574	A_heat_30min	A_control_30min	heat stress/control (mid-exp. phase)	rots	median	none	none	1.5	0.05	1.00773	down	-1.00773	Cohen's d	0.0869037	0.264098	-1.64414	1.81795	negligible	intracellular proteome	PgtP_2
0.112408	0.375679	0.723799	12	0.952838	1	CP006659.2_prot_AHI36158.1_2575	A_heat_30min	A_control_30min	heat stress/control (mid-exp. phase)	rots	median	none	none	1.5	0.05	1.08103	up	1.08103	Cohen's d	0.151997	0.514577	-0.253881	0.557875	negligible	intracellular proteome	Kpn2146_2757
0.755173	2.0767	0.0721369	4	0.00701411	0.121367	CP006659.2_prot_AHI36161.1_2578	A_heat_30min	A_control_30min	heat stress/control (mid-exp. phase)	rots	median	none	up	1.5	0.05	1.68783	up	1.68783	Cohen's d	0.916388	0.580714	0.157384	1.67539	large	intracellular proteome	SgcQ
-0.0304751	-0.120578	0.908657	1	0.908657	1	CP006659.2_prot_AHI36163.1_2580	A_heat_30min	A_control_30min	heat stress/control (mid-exp. phase)	rots	median	none	none	1.5	0.05	1.02135	down	-1.02135	Cohen's d	-0.176913	0.250024	-1.91052	1.5567	negligible	intracellular proteome	RbsB_5
0.0434672	0.139598	0.893913	6	0.994155	1	CP006659.2_prot_AHI36165.1_2581	A_heat_30min	A_control_30min	heat stress/control (mid-exp. phase)	rots	median	none	none	1.5	0.05	1.03059	up	1.03059	Cohen's d	0.235406	0.399233	-0.347676	0.818488	small	intracellular proteome	RbsR_4
[truncated: 7,487 more rows]

## Sheet: exoproteome
slr	t	score	n	p	p.fdr	PG.ProteinGroups	group1	group2	slr_ratio_meta	test	type	significant_changed	significant_changed_raw_p	significant_changed_fc	significant_changed_p_value	fold_change_absolute	fold_change_direction	fold_change	effect_size_method	d	d_pooled_SD	d_95CI_lower	d_95CI_upper	d_magnitute	compartment	Protein_name
[truncated: 8,124 more rows]
