# Supplementary material for: Global quantitative proteome analysis of a multi-resistant Klebsiella pneumoniae strain
Source: Front Microbiol. 2025 May 19;16:1528869. doi: 10.3389/fmicb.2025.1528869 (PMC12127431; doi:10.3389/fmicb.2025.1528869)
Supplement: Supplementary file 2 [file Table_2.xlsx]

## Sheet: Exoproteome
R.Condition	PG.ProteinGroups	mean_iBAQ_intensities	SD_iBAQ_intensities	CV_iBAQ_intensities	Proteins	Locus	Description	Protein_name	DeepLocPro	Category.SEED
CH30	CP006659.2_prot_AHI36588.1_2996	2.55953e+07	1.59349e+07	0.622571	AHI36588.1	Kpn2146_3191	Major outer membrane lipoprotein Lpp precursor	lpp	Outer Membrane
CH30	CP006659.2_prot_AHI35147.1_1591	1.44748e+07	5.62674e+06	0.388726	AHI35147.1	Kpn2146_1730	Outer membrane protein X precursor	ompX	Outer Membrane
CH30	CP006659.2_prot_AHI35335.2_1781	1.22358e+07	7.58575e+06	0.619963	AHI35335.2	Kpn2146_1922	Outer membrane protein A precursor	ompA	Outer Membrane	Stress Response
CH30	CP006659.2_prot_AHI33603.1_94	6.4804e+06	1.36172e+06	0.210128	AHI33603.1	Kpn2146_0102	Metal-binding protein ZinT precursor	zinT	Periplasmic
CH30	CP006659.2_prot_AHI33881.1_356	6446043	4.17413e+06	0.647549	AHI33881.1	Kpn2146_0409	10 kDa chaperonin	groS_1	Cytoplasmic	Protein Metabolism
CH30	CP006659.2_prot_AHI36355.1_2769	5.59252e+06	2.25339e+06	0.402929	AHI36355.1	Kpn2146_2954	SMP-30/Gluconolaconase/LRE-like region	Kpn2146_2954	Periplasmic
CH30	CP006659.2_prot_AHI38385.1_4729	5.19797e+06	3.46856e+06	0.667291	AHI38385.1	Kpn2146_5062	30S ribosomal protein S7	rpsG	Outer Membrane	Virulence; Protein Metabolism
CH30	CP006659.2_prot_AHI33882.1_357	4.8062e+06	2.44379e+06	0.508466	AHI33882.1	Kpn2146_0410	60 kDa chaperonin	groL_1	Cytoplasmic	Protein Metabolism
CH30	CP006659.2_prot_AHI34815.1_1273	4.22372e+06	1.57522e+06	0.372947	AHI34815.1	Kpn2146_1377	hypothetical protein	Kpn2146_1377	Extracellular
CH30	CP006659.2_prot_AHI37616.1_3981	3.95579e+06	2.48643e+06	0.628554	AHI37616.1	Kpn2146_4261	Osmotically-inducible protein Y precursor	osmY_2	Not significantly assigned
CH30	CP006659.2_prot_AHI37718.1_4079	3.59458e+06	2.20074e+06	0.612239	AHI37718.1	Kpn2146_4369	Enolase	eno	Cytoplasmic	Carbohydrates
CH30	CP006659.2_prot_AHI38371.1_4715	3.3784e+06	1.31309e+06	0.388673	AHI38371.1	Kpn2146_5048	50S ribosomal protein L16	rplP	Outer Membrane
CH30	CP006659.2_prot_AHI37672.1_4034	3.23348e+06	1.03077e+06	0.318781	AHI37672.1	Kpn2146_4322	putative periplasmic iron-binding protein precursor	Kpn2146_4322	Periplasmic
CH30	CP006659.2_prot_AHI38375.1_4719	3.07854e+06	1.65649e+06	0.538077	AHI38375.1	Kpn2146_5052	50S ribosomal protein L2	rplB	Outer Membrane
CH30	CP006659.2_prot_AHI33944.1_418	2.8528e+06	1.80911e+06	0.634154	AHI33944.1	Kpn2146_0474	30S ribosomal protein S18	rpsR	Cytoplasmic	Protein Metabolism
CH30	CP006659.2_prot_AHI37865.1_4222	2.78323e+06	2.07832e+06	0.746731	AHI37865.1	Kpn2146_4523	Fimbrial protein	Kpn2146_4523	Extracellular
CH30	CP006659.2_prot_AHI38363.1_4707	2.66321e+06	1.47602e+06	0.554225	AHI38363.1	Kpn2146_5040	50S ribosomal protein L6	rplF	Outer Membrane
CH30	CP006659.2_prot_AHI38280.1_4623	2.63831e+06	1.55201e+06	0.58826	AHI38280.1	Kpn2146_4952	50S ribosomal protein L13	rplM	Not significantly assigned
CH30	CP006659.2_prot_AHI38373.1_4717	2.62822e+06	2.15561e+06	0.820178	AHI38373.1	Kpn2146_5050	50S ribosomal protein L22	rplV	Not significantly assigned
CH30	CP006659.2_prot_AHI33726.1_212	2.60746e+06	1.51177e+06	0.579786	AHI33726.1	Kpn2146_0248	DNA-binding protein HU-alpha	hupA	Cytoplasmic
CH30	CP006659.2_prot_AHI38366.1_4710	2.48857e+06	1.90382e+06	0.765025	AHI38366.1	Kpn2146_5043	50S ribosomal protein L5	rplE	Outer Membrane
CH30	CP006659.2_prot_AHI35059.1_1507	2.42968e+06	783397	0.322428	AHI35059.1	Kpn2146_1631	Peptidoglycan-associated lipoprotein precursor	pal	Outer Membrane	Membrane Transport
CH30	CP006659.2_prot_AHI35569.1_2000	2.32455e+06	1.07503e+06	0.462467	AHI35569.1	Kpn2146_2163	Glyceraldehyde-3-phosphate dehydrogenase A	gapA	Cytoplasmic	Cofactors, Vitamins, Prosthetic Groups, Pigments; Carbohydrates; Stress Response
CH30	CP006659.2_prot_AHI34964.1_1417	2.24272e+06	2.0472e+06	0.912818	AHI34964.1	Kpn2146_1528	Alkyl hydroperoxide reductase subunit C	ahpC	Cytoplasmic	Sulfur Metabolism
CH30	CP006659.2_prot_AHI35291.1_1737	2.21396e+06	1.2246e+06	0.553124	AHI35291.1	Kpn2146_1877	30S ribosomal protein S1	rpsA	Cytoplasmic	Protein Metabolism
CH30	CP006659.2_prot_AHI38367.1_4711	2.19463e+06	960557	0.437685	AHI38367.1	Kpn2146_5044	50S ribosomal protein L24	rplX	Cytoplasmic
CH30	CP006659.2_prot_AHI34672.1_1126	2.16252e+06	1.15245e+06	0.532919	AHI34672.1	Kpn2146_1228	multidrug efflux system protein AcrA	Kpn2146_1228	Not significantly assigned	Virulence, Disease and Defense
CH30	CP006659.2_prot_AHI38391.1_4735	2.1621e+06	1.00429e+06	0.464501	AHI38391.1	Kpn2146_5068	FKBP-type peptidyl-prolyl cis-trans isomerase FkpA precursor	fkpA_2	Periplasmic	Potassium metabolism; Protein Metabolism
CH30	CP006659.2_prot_AHI33945.1_419	2.14823e+06	1.62469e+06	0.756293	AHI33945.1	Kpn2146_0475	50S ribosomal protein L9	rplI	Cytoplasmic
CH30	CP006659.2_prot_AHI34580.1_1040	2.08566e+06	1.07834e+06	0.517025	AHI34580.1	Kpn2146_1134	preprotein translocase subunit YajC	Kpn2146_1134	Cytoplasmic Membrane
CH30	CP006659.2_prot_AHI36662.2_3067	2000493	1.60522e+06	0.80241	AHI36662.2	Kpn2146_3266	DNA-binding protein H-NS	hns_2	Cytoplasmic
CH30	CP006659.2_prot_AHI37140.1_3521	1.99803e+06	889745	0.445311	AHI37140.1	Kpn2146_3767	Ecotin precursor	eco	Periplasmic
CH30	CP006659.2_prot_AHI37939.1_4293	1.95744e+06	1.26266e+06	0.645054	AHI37939.1	Kpn2146_4600	Phosphoglycerate kinase	pgk	Cytoplasmic	Carbohydrates
CH30	CP006659.2_prot_AHI34230.1_704	1.93941e+06	1.37888e+06	0.71098	AHI34230.1	Kpn2146_0772	Chaperone protein DnaK	dnaK_1	Cytoplasmic
CH30	CP006659.2_prot_AHI33705.1_191	1.88609e+06	1.28902e+06	0.683437	AHI33705.1	Kpn2146_0226	50S ribosomal protein L1	rplA	Not significantly assigned
CH30	CP006659.2_prot_AHI38119.1_4466	1.80366e+06	518156	0.28728	AHI38119.1	Kpn2146_4785	30S ribosomal protein S21	rpsU	Cytoplasmic	Protein Metabolism
CH30	CP006659.2_prot_AHI35067.1_1514	1.80163e+06	964300	0.535238	AHI35067.1	Kpn2146_1650	2,3-bisphosphoglycerate-dependent phosphoglycerate mutase	gpmA	Cytoplasmic	Carbohydrates
CH30	CP006659.2_prot_AHI38279.1_4622	1.75069e+06	1.11462e+06	0.636675	AHI38279.1	Kpn2146_4951	30S ribosomal protein S9	rpsI	Not significantly assigned	Protein Metabolism
CH30	CP006659.2_prot_AHI33526.1_19	1.7319e+06	334086	0.192901	AHI33526.1	Kpn2146_0023	Thiol:disulfide interchange protein DsbA precursor	dsbA_1	Periplasmic	Protein Metabolism; Respiration
CH30	CP006659.2_prot_AHI35247.2_1694	1.71074e+06	398196	0.232763	AHI35247.2	Kpn2146_1833	Putative ABC transporter arginine-binding protein 2 precursor	artI	Periplasmic	Amino Acids and Derivatives
CH30	CP006659.2_prot_AHI35135.1_1580	1.69906e+06	297743	0.175239	AHI35135.1	Kpn2146_1718	Multiple stress resistance protein BhsA precursor	bhsA_1	Not significantly assigned
CH30	CP006659.2_prot_AHI34224.1_698	1.66254e+06	1.15561e+06	0.695083	AHI34224.1	Kpn2146_0766	Transaldolase B	talB	Cytoplasmic
CH30	CP006659.2_prot_AHI37496.1_3865	1.61168e+06	1.10655e+06	0.68658	AHI37496.1	Kpn2146_4139	30S ribosomal protein S16	rpsP	Cytoplasmic	Protein Metabolism
CH30	CP006659.2_prot_AHI37148.1_3529	1.58636e+06	940538	0.59289	AHI37148.1	Kpn2146_3775	Outer membrane protein C precursor	ompC	Outer Membrane
CH30	CP006659.2_prot_AHI34341.1_808	1.53684e+06	918691	0.59778	AHI34341.1	Kpn2146_0886	Dihydrolipoyllysine-residue acetyltransferase component of pyruvate dehydrogenase complex	aceF	Cytoplasmic
CH30	CP006659.2_prot_AHI38372.1_4716	1.48253e+06	1.14806e+06	0.774388	AHI38372.1	Kpn2146_5049	30S ribosomal protein S3	rpsC	Outer Membrane	Protein Metabolism
CH30	CP006659.2_prot_AHI34641.1_1098	1.44125e+06	810326	0.562237	AHI34641.1	Kpn2146_1196	hypothetical protein	Kpn2146_1196	Extracellular
CH30	CP006659.2_prot_AHI35275.1_1722	1.4267e+06	331908	0.232641	AHI35275.1	Kpn2146_1861	Outer-membrane lipoprotein carrier protein precursor	lolA	Periplasmic	Cell Wall and Capsule
CH30	CP006659.2_prot_AHI38384.1_4728	1.41621e+06	652098	0.460454	AHI38384.1	Kpn2146_5061	Elongation factor G	fusA_2	Cytoplasmic	Protein Metabolism; Virulence
CH30	CP006659.2_prot_AHI36809.1_3203	1.40094e+06	1.14996e+06	0.820846	AHI36809.1	Kpn2146_3419	Cold shock-like protein CspC	cspC	Cytoplasmic	Stress Response
CH30	CP006659.2_prot_AHI34784.1_1246	1.39976e+06	325473	0.232521	AHI34784.1	Kpn2146_1346	hypothetical protein	Kpn2146_1346	Extracellular
CH30	CP006659.2_prot_AHI38362.1_4706	1.36662e+06	1.24795e+06	0.913169	AHI38362.1	Kpn2146_5039	50S ribosomal protein L18	rplR	Cytoplasmic
CH30	CP006659.2_prot_AHI38645.1_4982	1.33016e+06	1.07684e+06	0.80956	AHI38645.1	Kpn2146_5326	50S ribosomal protein L33	rpmG	Not significantly assigned
CH30	CP006659.2_prot_AHI38364.1_4708	1.32896e+06	990669	0.745446	AHI38364.1	Kpn2146_5041	30S ribosomal protein S8	rpsH	Cytoplasmic	Protein Metabolism
CH30	CP006659.2_prot_AHI34406.2_869	1.31882e+06	633896	0.480655	AHI34406.2	Kpn2146_0951	Periplasmic serine endoprotease DegP precursor	degP	Periplasmic	Cell Wall and Capsule; Stress Response
CH30	CP006659.2_prot_AHI38805.1_5139	1.29171e+06	809267	0.626511	AHI38805.1	Kpn2146_5489	ATP synthase subunit beta	atpD	Not significantly assigned	Respiration
CH30	CP006659.2_prot_AHI38357.1_4701	1.28991e+06	982074	0.761348	AHI38357.1	Kpn2146_5034	30S ribosomal protein S13	rpsM	Not significantly assigned	Protein Metabolism
CH30	CP006659.2_prot_AHI38090.1_4441	1.2469e+06	638540	0.512101	AHI38090.1	Kpn2146_4756	Outer membrane protein TolC precursor	tolC	Outer Membrane	Virulence, Disease and Defense; Membrane Transport
CH30	CP006659.2_prot_AHI34340.1_807	1.23473e+06	791001	0.640628	AHI34340.1	Kpn2146_0885	Pyruvate dehydrogenase E1 component	aceE	Not significantly assigned
CH30	CP006659.2_prot_AHI34914.2_1368	1.20405e+06	646284	0.53676	AHI34914.2	Kpn2146_1478	Ferrienterobactin receptor precursor	fepA_2	Extracellular	Membrane Transport; Iron acquisition and metabolism
CH30	CP006659.2_prot_AHI38067.1_4419	1.19502e+06	954655	0.798859	AHI38067.1	Kpn2146_4733	Biopolymer transport protein ExbB	exbB_2	Cytoplasmic Membrane	Membrane Transport
CH30	CP006659.2_prot_AHI37277.1_3649	1.16817e+06	709056	0.606981	AHI37277.1	Kpn2146_3911	Glucose-specific phosphotransferase enzyme IIA component	crr	Cytoplasmic	Carbohydrates
CH30	CP006659.2_prot_AHI38674.1_5009	1.12986e+06	776776	0.687497	AHI38674.1	Kpn2146_5355	Triosephosphate isomerase	tpiA	Cytoplasmic	Carbohydrates
CH30	CP006659.2_prot_AHI37276.1_3648	1.10759e+06	593788	0.536106	AHI37276.1	Kpn2146_3910	Phosphoenolpyruvate-protein phosphotransferase	ptsI_1	Cytoplasmic	Carbohydrates
CH30	CP006659.2_prot_AHI36021.1_2438	1074688	372861	0.346949	AHI36021.1	Kpn2146_2620	Ambler Class A beta lactamase SHV-11	Kpn2146_2620	Periplasmic
CH30	CP006659.2_prot_AHI33965.1_440	1.07436e+06	610479	0.568228	AHI33965.1	Kpn2146_0495	Inorganic pyrophosphatase	ppa_1	Cytoplasmic	Phosphorus Metabolism
CH30	CP006659.2_prot_AHI34412.1_875	1.06487e+06	535888	0.503244	AHI34412.1	Kpn2146_0958	30S ribosomal protein S2	rpsB	Cytoplasmic	Protein Metabolism
CH30	CP006659.2_prot_AHI35566.1_1997	1.06035e+06	500300	0.471823	AHI35566.1	Kpn2146_2160	MltA-interacting protein precursor	mipA	Outer Membrane	Carbohydrates
CH30	CP006659.2_prot_AHI34235.1_708	1.05249e+06	924250	0.878154	AHI34235.1	Kpn2146_0778	SSU ribosomal protein S20p	Kpn2146_0778	Cytoplasmic
CH30	CP006659.2_prot_AHI37214.1_3591	1.04717e+06	203277	0.194121	AHI37214.1	Kpn2146_3842	Histidine-binding periplasmic protein precursor	hisJ_2	Periplasmic	Amino Acids and Derivatives
CH30	CP006659.2_prot_AHI37131.1_3512	1.04614e+06	340222	0.325218	AHI37131.1	Kpn2146_3757	50S ribosomal protein L25	rplY	Not significantly assigned
CH30	CP006659.2_prot_AHI36587.1_2995	1.046e+06	282753	0.270319	AHI36587.1	Kpn2146_3190	Pyruvate kinase I	pykF	Cytoplasmic	Carbohydrates
CH30	CP006659.2_prot_AHI38786.1_5122	1.0425e+06	327475	0.314126	AHI38786.1	Kpn2146_5469	Ambler Class A extended spectrum beta-lactamase CTX-M-15	Kpn2146_5469	Periplasmic	Virulence, Disease and Defense
CH30	CP006659.2_prot_AHI35462.1_1900	1.03672e+06	1.09977e+06	1.06082	AHI35462.1	Kpn2146_2055	50S ribosomal protein L32	rpmF	Not significantly assigned
CH30	CP006659.2_prot_AHI36845.2_3235	1.02461e+06	403143	0.393462	AHI36845.2	Kpn2146_3458	High-affinity zinc uptake system protein ZnuA precursor	znuA	Periplasmic
CH30	CP006659.2_prot_AHI38174.1_4519	996419	169699	0.170308	AHI38174.1	Kpn2146_4841	hypothetical protein	Kpn2146_4841	Cytoplasmic Membrane
CH30	CP006659.2_prot_AHI38807.1_5141	994448	595848	0.599175	AHI38807.1	Kpn2146_5491	ATP synthase subunit alpha	atpA	Not significantly assigned	Respiration
CH30	CP006659.2_prot_AHI35309.1_1755	976428	606248	0.620884	AHI35309.1	Kpn2146_1895	Aspartate aminotransferase	aspC	Cytoplasmic	Amino Acids and Derivatives
CH30	CP006659.2_prot_AHI34342.2_809	972269	551959	0.567701	AHI34342.2	Kpn2146_0887	Dihydrolipoyl dehydrogenase	lpdA	Cytoplasmic
CH30	CP006659.2_prot_AHI38245.1_4588	967029	1.12835e+06	1.16682	AHI38245.1	Kpn2146_4916	50S ribosomal protein L27	rpmA	Cytoplasmic
CH30	CP006659.2_prot_AHI34683.1_1137	947336	567052	0.598575	AHI34683.1	Kpn2146_1239	Chaperone protein HtpG	htpG	Cytoplasmic	Protein Metabolism
CH30	CP006659.2_prot_AHI36445.1_2854	930458	820779	0.882123	AHI36445.1	Kpn2146_3045	Lactoylglutathione lyase	gloA	Cytoplasmic	Carbohydrates; Stress Response
CH30	CP006659.2_prot_AHI33943.1_416	928543	596000	0.641866	AHI33943.1	Kpn2146_0473	30S ribosomal protein S6	rpsF	Cytoplasmic	Protein Metabolism
CH30	CP006659.2_prot_AHI37681.1_4043	892049	476122	0.533739	AHI37681.1	Kpn2146_4331	putative hemoglobin and hemoglobin-haptoglobin-binding protein 2 precursor	Kpn2146_4331	Outer Membrane	Membrane Transport; Iron acquisition and metabolism
CH30	CP006659.2_prot_AHI36968.1_3355	882335	465059	0.527077	AHI36968.1	Kpn2146_3592	Gnd 6-phosphogluconate dehydrogenase decarboxylating	gnd	Cytoplasmic	Carbohydrates
CH30	CP006659.2_prot_AHI35496.1_1934	856831	219590	0.256282	AHI35496.1	Kpn2146_2089	Spermidine/putrescine-binding periplasmic protein precursor	potD	Periplasmic	Amino Acids and Derivatives
CH30	CP006659.2_prot_AHI37938.1_4292	843018	170759	0.202557	AHI37938.1	Kpn2146_4599	Fructose-bisphosphate aldolase class 2	fbaA_3	Cytoplasmic	Carbohydrates
CH30	CP006659.2_prot_AHI36594.1_3002	839999	528103	0.628695	AHI36594.1	Kpn2146_3197	putative ATP-dependent transporter SufC	sufC	Not significantly assigned
CH30	CP006659.2_prot_AHI37557.1_3926	819533	416102	0.50773	AHI37557.1	Kpn2146_4201	multidrug efflux system membrane fusion component OqxA	Kpn2146_4201	Not significantly assigned	Virulence, Disease and Defense
CH30	CP006659.2_prot_AHI34671.1_1125	819155	464161	0.566634	AHI34671.1	Kpn2146_1227	multidrug efflux system protein AcrB	Kpn2146_1227	Cytoplasmic Membrane	Virulence, Disease and Defense
CH30	CP006659.2_prot_AHI37673.1_4035	815597	424529	0.520513	AHI37673.1	Kpn2146_4323	Iron(3+)-hydroxamate import ATP-binding protein FhuC	fhuC_3	Cytoplasmic Membrane
CH30	CP006659.2_prot_AHI34035.1_507	799423	589402	0.737284	AHI34035.1	Kpn2146_0566	Aldehyde reductase Ahr	ahr	Cytoplasmic	Carbohydrates; Fatty Acids, Lipids, and Isoprenoids
CH30	CP006659.2_prot_AHI38368.2_4712	794993	472927	0.594882	AHI38368.2	Kpn2146_5045	50S ribosomal protein L14	rplN	Outer Membrane
CH30	CP006659.2_prot_AHI34127.1_604	791137	123589	0.156218	AHI34127.1	Kpn2146_0666	YfaZ precursor	Kpn2146_0666	Outer Membrane
CH30	CP006659.2_prot_AHI36434.1_2843	788622	374078	0.474344	AHI36434.1	Kpn2146_3034	Outer membrane lipoprotein SlyB precursor	slyB	Outer Membrane
CH30	CP006659.2_prot_AHI35058.1_1506	778471	217989	0.280022	AHI35058.1	Kpn2146_1630	translocation protein TolB	Kpn2146_1630	Periplasmic	Membrane Transport
CH30	CP006659.2_prot_AHI35678.1_2101	772251	494036	0.639735	AHI35678.1	Kpn2146_2273	Enoyl-[acyl-carrier-protein	fabI	Not significantly assigned	Fatty Acids, Lipids, and Isoprenoids
CH30	CP006659.2_prot_AHI33790.1_274	758577	543295	0.716202	AHI33790.1	Kpn2146_0316	Single-stranded DNA-binding protein	ssb_1	Cytoplasmic
CH30	CP006659.2_prot_AHI36999.1_3386	740438	350111	0.472843	AHI36999.1	Kpn2146_3624	UDP-glucose 6-dehydrogenase	ugd	Cytoplasmic	Cell Wall and Capsule
CH30	CP006659.2_prot_AHI34622.1_1080	739946	420342	0.568071	AHI34622.1	Kpn2146_1176	Trigger factor	tig	Cytoplasmic
CH30	CP006659.2_prot_AHI34590.1_1049	733298	424122	0.578375	AHI34590.1	Kpn2146_1144	6,7-dimethyl-8-ribityllumazine synthase	ribE	Cytoplasmic	Cofactors, Vitamins, Prosthetic Groups, Pigments
CH30	CP006659.2_prot_AHI36998.1_3385	731478	418420	0.57202	AHI36998.1	Kpn2146_3623	Phosphomannomutase/phosphoglucomutase	manB_2	Cytoplasmic
CH30	CP006659.2_prot_AHI34923.1_1377	725868	455073	0.626937	AHI34923.1	Kpn2146_1487	Isochorismate synthase EntC	entC	Cytoplasmic	Iron acquisition and metabolism
CH30	CP006659.2_prot_AHI34191.1_666	725845	116250	0.160158	AHI34191.1	Kpn2146_0733	Osmotically-inducible protein Y precursor	osmY_1	Periplasmic
CH30	CP006659.2_prot_AHI38350.1_4693	723803	571210	0.789179	AHI38350.1	Kpn2146_5027	Large-conductance mechanosensitive channel	mscL	Cytoplasmic Membrane	Potassium metabolism
CH30	CP006659.2_prot_AHI38355.1_4699	712163	467540	0.656506	AHI38355.1	Kpn2146_5032	30S ribosomal protein S4	rpsD	Outer Membrane	Protein Metabolism
CH30	CP006659.2_prot_AHI34413.1_876	707872	250476	0.353843	AHI34413.1	Kpn2146_0959	Elongation factor Ts	tsf	Cytoplasmic
CH30	CP006659.2_prot_AHI33575.1_67	707724	213862	0.302183	AHI33575.1	Kpn2146_0074	Superoxide dismutase, Mn	sodA	Not significantly assigned	Stress Response
CH30	CP006659.2_prot_AHI38521.1_4864	690368	327653	0.474607	AHI38521.1	Kpn2146_5199	Universal stress protein A	uspA	Cytoplasmic	Stress Response
CH30	CP006659.2_prot_AHI38575.1_4914	689696	459482	0.66621	AHI38575.1	Kpn2146_5255	putative lipoprotein YiaD precursor	yiaD	Outer Membrane	Stress Response
CH30	CP006659.2_prot_AHI38393.1_4737	687034	478600	0.696618	AHI38393.1	Kpn2146_5070	FKBP-type peptidyl-prolyl cis-trans isomerase SlyD	slyD	Cytoplasmic	Potassium metabolism; Protein Metabolism
CH30	CP006659.2_prot_AHI38365.1_4709	686091	370331	0.53977	AHI38365.1	Kpn2146_5042	30S ribosomal protein S14	rpsN	Not significantly assigned	Protein Metabolism
CH30	CP006659.2_prot_AHI34409.1_872	674678	452625	0.670876	AHI34409.1	Kpn2146_0954	2,3,4,5-tetrahydropyridine-2,6-dicarboxylate N-succinyltransferase	dapD	Cytoplasmic	Amino Acids and Derivatives
CH30	CP006659.2_prot_AHI37482.1_3852	673245	109684	0.162918	AHI37482.1	Kpn2146_4125	Ribosome-associated inhibitor A	raiA	Cytoplasmic	Protein Metabolism
CH30	CP006659.2_prot_AHI37201.1_3579	668809	342440	0.512014	AHI37201.1	Kpn2146_3829	Acetate kinase	ackA	Cytoplasmic	Carbohydrates
CH30	CP006659.2_prot_AHI36663.1_3068	656986	398529	0.606603	AHI36663.1	Kpn2146_3267	UTP--glucose-1-phosphate uridylyltransferase	galU	Cytoplasmic	Cell Wall and Capsule
CH30	CP006659.2_prot_AHI35729.1_2153	651108	439965	0.675718	AHI35729.1	Kpn2146_2325	Thiol peroxidase	tpx	Periplasmic	Sulfur Metabolism
CH30	CP006659.2_prot_AHI35249.1_1696	637003	195529	0.306952	AHI35249.1	Kpn2146_1835	putative lipoprotein YbjP precursor	ybjP	Not significantly assigned
CH30	CP006659.2_prot_AHI35405.1_1846	626569	493070	0.786937	AHI35405.1	Kpn2146_1993	NAD(P)H dehydrogenase (quinone)	wrbA	Not significantly assigned
CH30	CP006659.2_prot_AHI34972.1_1424	618992	601528	0.971787	AHI34972.1	Kpn2146_1536	Cold shock-like protein CspE	cspE	Cytoplasmic	Stress Response
CH30	CP006659.2_prot_AHI34661.1_1117	609357	405263	0.665067	AHI34661.1	Kpn2146_1217	50S ribosomal protein L31 type B	rpmE2	Cytoplasmic
CH30	CP006659.2_prot_AHI37682.1_4044	604458	348554	0.576639	AHI37682.1	Kpn2146_4332	Hemin transport protein HemS	hemS	Cytoplasmic	Iron acquisition and metabolism
CH30	CP006659.2_prot_AHI37102.1_3483	601915	439612	0.730355	AHI37102.1	Kpn2146_3728	GTP cyclohydrolase 1	folE	Cytoplasmic
CH30	CP006659.2_prot_AHI38377.1_4721	597985	353000	0.590315	AHI38377.1	Kpn2146_5054	50S ribosomal protein L4	rplD	Not significantly assigned
CH30	CP006659.2_prot_AHI36593.1_3001	595625	402937	0.676495	AHI36593.1	Kpn2146_3196	FeS cluster assembly protein SufD	sufD	Cytoplasmic
CH30	CP006659.2_prot_AHI37941.1_4295	588354	361954	0.615198	AHI37941.1	Kpn2146_4602	Transketolase 1	tktA	Cytoplasmic	Carbohydrates
CH30	CP006659.2_prot_AHI37104.1_3485	587806	251412	0.427712	AHI37104.1	Kpn2146_3730	Colicin I receptor precursor	cirA	Outer Membrane	Membrane Transport
CH30	CP006659.2_prot_AHI34319.1_788	585722	392265	0.669711	AHI34319.1	Kpn2146_0863	Cell division protein FtsZ	ftsZ	Cytoplasmic
CH30	CP006659.2_prot_AHI34712.1_1163	582173	360271	0.618838	AHI34712.1	Kpn2146_1269	Peptidyl-prolyl cis-trans isomerase B	ppiB	Cytoplasmic
CH30	CP006659.2_prot_AHI34925.1_1379	578020	297829	0.515256	AHI34925.1	Kpn2146_1489	Isochorismatase	entB	Cytoplasmic	Iron acquisition and metabolism
CH30	CP006659.2_prot_AHI33920.1_394	552685	389253	0.704294	AHI33920.1	Kpn2146_0450	Modulator of FtsH protease HflK	hflK_1	Cytoplasmic Membrane	Stress Response
CH30	CP006659.2_prot_AHI38374.2_4718	549090	294350	0.536068	AHI38374.2	Kpn2146_5051	30S ribosomal protein S19	rpsS	Cytoplasmic	Protein Metabolism
CH30	CP006659.2_prot_AHI37273.1_3646	531192	285411	0.537302	AHI37273.1	Kpn2146_3907	Cysteine synthase A	cysK	Cytoplasmic	Amino Acids and Derivatives
CH30	CP006659.2_prot_AHI36699.1_3102	522013	383165	0.734014	AHI36699.1	Kpn2146_3308	Ribose-phosphate pyrophosphokinase	prs	Cytoplasmic	Carbohydrates; Nucleosides and Nucleotides
CH30	CP006659.2_prot_AHI33704.1_190	521887	344073	0.659287	AHI33704.1	Kpn2146_0225	50S ribosomal protein L11	rplK	Not significantly assigned
CH30	CP006659.2_prot_AHI37493.1_3862	502559	365088	0.726458	AHI37493.1	Kpn2146_4136	50S ribosomal protein L19	rplS	Not significantly assigned
CH30	CP006659.2_prot_AHI38224.1_4567	500480	287547	0.574543	AHI38224.1	Kpn2146_4892	Polyribonucleotide nucleotidyltransferase	pnp	Cytoplasmic
CH30	CP006659.2_prot_AHI35168.1_1612	494629	162027	0.327572	AHI35168.1	Kpn2146_1751	Glutathione-binding protein GsiB precursor	gsiB_1	Periplasmic	Motility and Chemotaxis; Membrane Transport; Regulation and Cell signaling
CH30	CP006659.2_prot_AHI34662.1_1118	492844	611283	1.24032	AHI34662.1	Kpn2146_1218	50S ribosomal protein L36 2	ykgO	Extracellular
CH30	CP006659.2_prot_AHI34576.1_1036	492023	273019	0.55489	AHI34576.1	Kpn2146_1130	putative peroxiredoxin	tsaA_2	Cytoplasmic	Sulfur Metabolism; Stress Response
CH30	CP006659.2_prot_AHI37414.1_3785	491657	375005	0.762736	AHI37414.1	Kpn2146_4051	Nucleoside diphosphate kinase	ndk	Cytoplasmic	Nucleosides and Nucleotides
CH30	CP006659.2_prot_AHI34441.1_904	488630	386140	0.790252	AHI34441.1	Kpn2146_0987	D-methionine-binding lipoprotein MetQ precursor	metQ_1	Outer Membrane	Amino Acids and Derivatives
CH30	CP006659.2_prot_AHI37420.1_3791	487020	314072	0.644886	AHI37420.1	Kpn2146_4057	Peptidase B	pepB	Cytoplasmic	Protein Metabolism
CH30	CP006659.2_prot_AHI33626.1_116	486761	249735	0.513054	AHI33626.1	Kpn2146_0133	Ketol-acid reductoisomerase	ilvC	Cytoplasmic	Cofactors, Vitamins, Prosthetic Groups, Pigments; Amino Acids and Derivatives
CH30	CP006659.2_prot_AHI38252.1_4595	483806	174012	0.359674	AHI38252.1	Kpn2146_4923	putative phospholipid-binding protein MlaC precursor	mlaC	Periplasmic	Cell Wall and Capsule
CH30	CP006659.2_prot_AHI37441.1_3812	483102	295314	0.611286	AHI37441.1	Kpn2146_4078	Serine hydroxymethyltransferase	glyA	Cytoplasmic	Amino Acids and Derivatives; Carbohydrates; Cofactors, Vitamins, Prosthetic Groups, Pigments
CH30	CP006659.2_prot_AHI38354.1_4698	482242	198207	0.411011	AHI38354.1	Kpn2146_5031	DNA-directed RNA polymerase subunit alpha	rpoA	Cytoplasmic
CH30	CP006659.2_prot_AHI38210.1_4553	481370	315652	0.655736	AHI38210.1	Kpn2146_4878	Osmotically-inducible protein Y precursor	osmY_3	Outer Membrane
CH30	CP006659.2_prot_AHI34924.1_1378	477748	297207	0.622099	AHI34924.1	Kpn2146_1488	Enterobactin synthase component E	entE	Cytoplasmic	Iron acquisition and metabolism
CH30	CP006659.2_prot_AHI33708.1_195	474841	260379	0.548349	AHI33708.1	Kpn2146_0230	DNA-directed RNA polymerase subunit beta	rpoB	Not significantly assigned
CH30	CP006659.2_prot_AHI37558.1_3927	463481	268467	0.579241	AHI37558.1	Kpn2146_4202	RND family multidrug efflux permease protein OqxB3	Kpn2146_4202	Cytoplasmic Membrane	Virulence, Disease and Defense
CH30	CP006659.2_prot_AHI38278.1_4621	458677	269309	0.587142	AHI38278.1	Kpn2146_4950	Stringent starvation protein A	sspA	Cytoplasmic	Stress Response
CH30	CP006659.2_prot_AHI38361.1_4705	450906	228935	0.507721	AHI38361.1	Kpn2146_5038	30S ribosomal protein S5	rpsE	Cytoplasmic	Protein Metabolism
CH30	CP006659.2_prot_AHI37202.1_3580	450831	264982	0.587764	AHI37202.1	Kpn2146_3830	Phosphate acetyltransferase	pta	Cytoplasmic	Carbohydrates
CH30	CP006659.2_prot_AHI37401.1_3773	440482	258816	0.587573	AHI37401.1	Kpn2146_4037	GMP synthase, glutamine-hydrolyzing	guaA_2	Cytoplasmic
CH30	CP006659.2_prot_AHI35610.2_2039	431069	151704	0.351926	AHI35610.2	Kpn2146_2204	Spheroplast protein Y precursor	spy	Periplasmic
CH30	CP006659.2_prot_AHI38103.1_4452	430783	277552	0.644297	AHI38103.1	Kpn2146_4769	SH3 domain-containing protein	Kpn2146_4769	Not significantly assigned	Sulfur Metabolism
CH30	CP006659.2_prot_AHI37599.1_3965	430412	312972	0.727146	AHI37599.1	Kpn2146_4243	Ribonucleoside-diphosphate reductase 2 subunit alpha	nrdE	Not significantly assigned	Nucleosides and Nucleotides
CH30	CP006659.2_prot_AHI37402.1_3774	429378	209375	0.487624	AHI37402.1	Kpn2146_4038	Inosine-5'-monophosphate dehydrogenase	guaB	Cytoplasmic	Nucleosides and Nucleotides
CH30	CP006659.2_prot_AHI35244.1_1691	428944	137229	0.319924	AHI35244.1	Kpn2146_1830	ABC transporter arginine-binding protein 1 precursor	artJ_2	Periplasmic	Amino Acids and Derivatives
CH30	CP006659.2_prot_AHI35284.1_1730	426212	280590	0.658335	AHI35284.1	Kpn2146_1870	Formate acetyltransferase 1	pflB	Cytoplasmic	Carbohydrates
CH30	CP006659.2_prot_AHI33754.1_240	423124	331108	0.782533	AHI33754.1	Kpn2146_0280	Glucose-6-phosphate isomerase	pgi	Cytoplasmic	Carbohydrates
CH30	CP006659.2_prot_AHI36635.1_3043	410531	671808	1.63643	AHI36635.1	Kpn2146_3239	50S ribosomal protein L20	rplT	Outer Membrane	Virulence
CH30	CP006659.2_prot_ALV39609.1_1223	403807	186479	0.461802	ALV39609.1	Kpn2146_6039	hypothetical protein	Kpn2146_6039	Extracellular
CH30	CP006659.2_prot_AHI33706.1_192	397270	190613	0.479807	AHI33706.1	Kpn2146_0227	50S ribosomal protein L10	rplJ	Cytoplasmic
CH30	CP006659.2_prot_AHI37275.1_3647	393225	187051	0.475684	AHI37275.1	Kpn2146_3909	Phosphocarrier protein HPr	ptsH	Cytoplasmic	Carbohydrates; Regulation and Cell signaling
CH30	CP006659.2_prot_AHI35511.1_1949	388453	79405.8	0.204415	AHI35511.1	Kpn2146_2104	Isocitrate dehydrogenase, NADP	icd	Cytoplasmic	Carbohydrates
CH30	CP006659.2_prot_AHI37612.2_3977	388370	275270	0.708784	AHI37612.2	Kpn2146_4256	S-ribosylhomocysteine lyase	luxS	Cytoplasmic	Amino Acids and Derivatives; Regulation and Cell signaling
CH30	CP006659.2_prot_AHI37698.1_4060	386290	221809	0.574203	AHI37698.1	Kpn2146_4349	Murein hydrolase activator NlpD precursor	nlpD_1	Outer Membrane
CH30	CP006659.2_prot_AHI33709.1_196	372111	246608	0.662727	AHI33709.1	Kpn2146_0231	DNA-directed RNA polymerase subunit beta'	rpoC	Not significantly assigned
CH30	CP006659.2_prot_AHI37407.1_3779	370665	223338	0.602533	AHI37407.1	Kpn2146_4043	Outer membrane protein assembly factor BamB precursor	bamB_2	Outer Membrane	Cell Wall and Capsule
CH30	CP006659.2_prot_AHI38238.2_4581	370230	265623	0.717454	AHI38238.2	Kpn2146_4909	ATP-dependent zinc metalloprotease FtsH	ftsH_1	Cytoplasmic Membrane
CH30	CP006659.2_prot_AHI34414.1_877	369501	214907	0.581615	AHI34414.1	Kpn2146_0960	Uridylate kinase	pyrH	Cytoplasmic
CH30	CP006659.2_prot_AHI37326.1_3696	364830	152979	0.419315	AHI37326.1	Kpn2146_3961	Outer membrane protein assembly factor BamC precursor	bamC	Outer Membrane	Cell Wall and Capsule
CH30	CP006659.2_prot_AHI38360.1_4704	364804	258107	0.707523	AHI38360.1	Kpn2146_5037	50S ribosomal protein L30	rpmD	Cytoplasmic
CH30	CP006659.2_prot_AHI36430.1_2839	360298	194473	0.539757	AHI36430.1	Kpn2146_3030	Tyrosine--tRNA ligase	tyrS	Cytoplasmic
CH30	CP006659.2_prot_AHI35020.1_1471	355958	152052	0.427161	AHI35020.1	Kpn2146_1592	Phosphoglucomutase	pgm	Cytoplasmic
CH30	CP006659.2_prot_AHI38282.1_4625	354325	287441	0.811234	AHI38282.1	Kpn2146_4954	Inner membrane protein YhcB	yhcB	Not significantly assigned
CH30	CP006659.2_prot_AHI33536.1_28	354133	295314	0.833907	AHI33536.1	Kpn2146_0035	GTP-binding protein TypA/BipA	typA	Cytoplasmic	Protein Metabolism
CH30	CP006659.2_prot_AHI38799.1_5135	353604	55638.7	0.157348	AHI38799.1	Kpn2146_5483	Phosphate-binding protein PstS precursor	pstS	Periplasmic	Phosphorus Metabolism
CH30	CP006659.2_prot_AHI35288.1_1734	349752	238473	0.681835	AHI35288.1	Kpn2146_1874	Phosphoserine aminotransferase	serC	Cytoplasmic	Amino Acids and Derivatives; Cofactors, Vitamins, Prosthetic Groups, Pigments
CH30	CP006659.2_prot_AHI33534.1_27	345714	124450	0.359981	AHI33534.1	Kpn2146_0033	Glutamine synthetase	glnA	Cytoplasmic	Amino Acids and Derivatives; Nitrogen Metabolism; Cell Wall and Capsule
CH30	CP006659.2_prot_AHI35016.1_1467	345133	285939	0.828489	AHI35016.1	Kpn2146_1588	Flavodoxin	fldA	Cytoplasmic	Cofactors, Vitamins, Prosthetic Groups, Pigments
CH30	CP006659.2_prot_AHI38440.1_4785	344790	323275	0.937598	AHI38440.1	Kpn2146_5117	Multiple stress resistance protein BhsA precursor	bhsA_6	Not significantly assigned
CH30	CP006659.2_prot_AHI35466.1_1904	343054	162990	0.475115	AHI35466.1	Kpn2146_2059	3-oxoacyl-[acyl-carrier-protein	fabG_7	Not significantly assigned	Fatty Acids, Lipids, and Isoprenoids
CH30	CP006659.2_prot_AHI33637.1_126	341722	254173	0.743803	AHI33637.1	Kpn2146_0144	hypothetical protein	Kpn2146_0144	Cytoplasmic
CH30	CP006659.2_prot_AHI38443.1_4788	340701	250334	0.734764	AHI38443.1	Kpn2146_5120	Fe/S biogenesis protein NfuA	nfuA	Cytoplasmic
CH30	CP006659.2_prot_AHI34320.1_789	336464	201554	0.599036	AHI34320.1	Kpn2146_0864	UDP-3-O-[3-hydroxymyristoyl	lpxC	Cytoplasmic
CH30	CP006659.2_prot_AHI34619.1_1078	336343	172158	0.511851	AHI34619.1	Kpn2146_1173	hypothetical protein	Kpn2146_1173	Extracellular
CH30	CP006659.2_prot_AHI38582.1_4920	334613	223409	0.667662	AHI38582.1	Kpn2146_5262	hypothetical protein	Kpn2146_5262	Cytoplasmic Membrane
CH30	CP006659.2_prot_AHI33622.1_112	331158	285715	0.862776	AHI33622.1	Kpn2146_0129	Branched-chain-amino-acid aminotransferase	ilvE	Cytoplasmic	Carbohydrates; Amino Acids and Derivatives
CH30	CP006659.2_prot_AHI35143.1_1588	329827	109460	0.331871	AHI35143.1	Kpn2146_1726	Glutamine-binding periplasmic protein precursor	glnH_2	Periplasmic
CH30	CP006659.2_prot_AHI37067.1_3450	329092	80935.9	0.245937	AHI37067.1	Kpn2146_3693	Nickel/cobalt homeostasis protein RcnB precursor	rcnB_2	Periplasmic
CH30	CP006659.2_prot_AHI37758.1_4118	326347	186262	0.570748	AHI37758.1	Kpn2146_4411	putative lipoprotein YgdR precursor	ygdR_3	Outer Membrane
CH30	CP006659.2_prot_AHI35481.1_1919	326152	185307	0.568162	AHI35481.1	Kpn2146_2074	NADH dehydrogenase	ndh	Cytoplasmic Membrane	Respiration
CH30	CP006659.2_prot_AHI36839.1_3230	324435	235039	0.724456	AHI36839.1	Kpn2146_3452	Glucose-6-phosphate 1-dehydrogenase	zwf	Cytoplasmic	Carbohydrates
CH30	CP006659.2_prot_AHI37503.1_3872	323361	182120	0.563207	AHI37503.1	Kpn2146_4146	Outer membrane protein assembly factor BamE precursor	bamE	Outer Membrane	Cell Wall and Capsule
CH30	CP006659.2_prot_AHI37962.1_4315	323108	200047	0.619133	AHI37962.1	Kpn2146_4623	S-adenosylmethionine synthase	metK	Cytoplasmic	Amino Acids and Derivatives
CH30	CP006659.2_prot_AHI38300.1_4643	322934	204034	0.631813	AHI38300.1	Kpn2146_4972	Rod shape-determining protein MreB	mreB	Cytoplasmic	Cell Division and Cell Cycle
CH30	CP006659.2_prot_AHI34898.1_1353	322888	55096.3	0.170636	AHI34898.1	Kpn2146_1462	Inhibitor of vertebrate lysozyme precursor	ivy	Extracellular	Virulence, Disease and Defense
CH30	CP006659.2_prot_AHI35613.1_2042	320489	159635	0.498098	AHI35613.1	Kpn2146_2207	Osmotically-inducible lipoprotein E precursor	osmE	Outer Membrane
CH30	CP006659.2_prot_AHI34626.2_1083	317425	201102	0.633541	AHI34626.2	Kpn2146_1181	Lon protease	lon_1	Cytoplasmic	Protein Metabolism
CH30	CP006659.2_prot_AHI34205.1_680	315877	204784	0.648302	AHI34205.1	Kpn2146_0747	putative ABC transporter ATP-binding protein YjjK	yjjK	Cytoplasmic
CH30	CP006659.2_prot_AHI38312.1_4654	315714	224977	0.712598	AHI38312.1	Kpn2146_4984	DNA-binding protein Fis	fis	Cytoplasmic
CH30	CP006659.2_prot_AHI35277.1_1724	314747	207926	0.660614	AHI35277.1	Kpn2146_1863	Serine--tRNA ligase	serS	Cytoplasmic	Protein Metabolism; Amino Acids and Derivatives
CH30	CP006659.2_prot_AHI37603.1_3969	313039	71620.2	0.22879	AHI37603.1	Kpn2146_4247	Glycine betaine-binding periplasmic protein precursor	proX	Periplasmic	Stress Response
CH30	CP006659.2_prot_AHI37621.1_3985	311876	222653	0.713914	AHI37621.1	Kpn2146_4271	recombinase A	Kpn2146_4271	Cytoplasmic
CH30	CP006659.2_prot_AHI38623.1_4960	300781	205100	0.681892	AHI38623.1	Kpn2146_5304	molybdopterin biosynthesis protein MoeB	Kpn2146_5304	Cytoplasmic Membrane
CH30	CP006659.2_prot_AHI36361.1_2774	300628	248500	0.826602	AHI36361.1	Kpn2146_2960	NADPH-dependent curcumin reductase	curA	Cytoplasmic	Miscellaneous
CH30	CP006659.2_prot_AHI37683.1_4045	297728	130118	0.437036	AHI37683.1	Kpn2146_4333	Hemin-binding periplasmic protein HmuT precursor	hmuT_2	Periplasmic	Iron acquisition and metabolism
CH30	CP006659.2_prot_AHI37934.1_4289	296016	228656	0.772447	AHI37934.1	Kpn2146_4595	26 kDa periplasmic immunogenic protein precursor	Kpn2146_4595	Periplasmic
CH30	CP006659.2_prot_AHI35436.1_1876	293915	183046	0.622786	AHI35436.1	Kpn2146_2028	Glucans biosynthesis protein G precursor	mdoG	Periplasmic	Stress Response
CH30	CP006659.2_prot_AHI36802.1_3196	285963	185198	0.647627	AHI36802.1	Kpn2146_3412	PTS system mannose-specific EIIAB component	manX_5	Cytoplasmic	Carbohydrates; Cell Wall and Capsule
CH30	CP006659.2_prot_AHI38408.1_4752	283218	94452.9	0.333498	AHI38408.1	Kpn2146_5085	Peptidyl-prolyl cis-trans isomerase A precursor	ppiA	Periplasmic
CH30	CP006659.2_prot_AHI38499.1_4842	279933	264520	0.944941	AHI38499.1	Kpn2146_5177	hypothetical protein	Kpn2146_5177	Not significantly assigned
CH30	CP006659.2_prot_AHI36891.2_3278	279401	114150	0.408551	AHI36891.2	Kpn2146_3507	Cystine-binding periplasmic protein precursor	fliY_6	Periplasmic	Sulfur Metabolism
CH30	CP006659.2_prot_AHI34980.1_1432	279340	194917	0.697776	AHI34980.1	Kpn2146_1544	D-alanyl-D-alanine carboxypeptidase DacA precursor	dacA	Cytoplasmic Membrane	Cell Wall and Capsule
CH30	CP006659.2_prot_AHI38253.1_4596	279076	294477	1.05518	AHI38253.1	Kpn2146_4924	putative phospholipid ABC transporter-binding protein MlaD	mlaD	Cytoplasmic Membrane	Cell Wall and Capsule
CH30	CP006659.2_prot_AHI33584.1_76	278835	188925	0.677552	AHI33584.1	Kpn2146_0083	ATP-dependent protease ATPase subunit HslU	hslU	Cytoplasmic	Protein Metabolism
CH30	CP006659.2_prot_AHI34926.1_1380	277522	140797	0.507337	AHI34926.1	Kpn2146_1490	2,3-dihydro-2,3-dihydroxybenzoate dehydrogenase	entA	Cytoplasmic	Iron acquisition and metabolism
CH30	CP006659.2_prot_AHI34423.1_886	277426	168076	0.605842	AHI34423.1	Kpn2146_0969	3-hydroxyacyl-[acyl-carrier-protein	fabZ	Cytoplasmic	Fatty Acids, Lipids, and Isoprenoids
CH30	CP006659.2_prot_AHI36299.1_2714	277268	160175	0.57769	AHI36299.1	Kpn2146_2898	Alcohol dehydrogenase, propanol-preferring	adhP	Cytoplasmic	Fatty Acids, Lipids, and Isoprenoids; Carbohydrates
CH30	CP006659.2_prot_AHI35921.1_2343	276841	164511	0.594246	AHI35921.1	Kpn2146_2520	Mannose-6-phosphate isomerase	manA	Cytoplasmic	Carbohydrates
CH30	CP006659.2_prot_AHI37903.1_4259	276252	161333	0.584008	AHI37903.1	Kpn2146_4563	Lysine--tRNA ligase	lysS	Cytoplasmic
CH30	CP006659.2_prot_AHI37059.1_3442	275829	137476	0.498411	AHI37059.1	Kpn2146_3685	Fructose-bisphosphate aldolase class 1	fbaB	Not significantly assigned	Carbohydrates
CH30	CP006659.2_prot_AHI34215.1_690	273675	185986	0.679588	AHI34215.1	Kpn2146_0757	Aerobic respiration control protein ArcA	arcA	Cytoplasmic
CH30	CP006659.2_prot_AHI33921.1_395	272591	182029	0.667772	AHI33921.1	Kpn2146_0451	Modulator of FtsH protease HflC	hflC	Cytoplasmic Membrane	Stress Response
CH30	CP006659.2_prot_AHI35474.1_1912	269263	121003	0.449388	AHI35474.1	Kpn2146_2067	PTS system glucose-specific EIICB component	ptsG_3	Cytoplasmic Membrane	Carbohydrates
CH30	CP006659.2_prot_AHI34420.1_883	268183	225269	0.839984	AHI34420.1	Kpn2146_0966	Outer membrane protein assembly factor BamA precursor	bamA_2	Outer Membrane	Cell Wall and Capsule
CH30	CP006659.2_prot_AHI38402.1_4746	266569	240657	0.902797	AHI38402.1	Kpn2146_5079	cAMP-activated global transcriptional regulator CRP	crp	Cytoplasmic	Regulation and Cell signaling
CH30	CP006659.2_prot_AHI36788.1_3182	264858	167500	0.632415	AHI36788.1	Kpn2146_3397	Septum site-determining protein MinD	minD_1	Cytoplasmic	Cell Division and Cell Cycle
CH30	CP006659.2_prot_AHI38229.1_4572	264090	196081	0.742476	AHI38229.1	Kpn2146_4898	hypothetical protein	Kpn2146_4898	Cytoplasmic
CH30	CP006659.2_prot_AHI38228.1_4571	262377	139181	0.53046	AHI38228.1	Kpn2146_4897	Translation initiation factor IF-2	infB	Cytoplasmic	Protein Metabolism
CH30	CP006659.2_prot_AHI37255.1_3629	260994	168091	0.644042	AHI37255.1	Kpn2146_3884	Glucokinase	glk	Cytoplasmic	Carbohydrates
CH30	CP006659.2_prot_AHI35458.1_1896	258912	156258	0.603518	AHI35458.1	Kpn2146_2050	Ribonuclease E	rne	Cytoplasmic
CH30	CP006659.2_prot_AHI38458.1_4804	258836	177892	0.687277	AHI38458.1	Kpn2146_5135	Aspartate-semialdehyde dehydrogenase	asd_2	Cytoplasmic	Amino Acids and Derivatives
CH30	CP006659.2_prot_AHI35091.1_1537	256682	135605	0.528298	AHI35091.1	Kpn2146_1674	Putative acyl-CoA thioester hydrolase YbhC precursor	ybhC	Extracellular	Carbohydrates
CH30	CP006659.2_prot_AHI35468.2_1906	256410	169477	0.660962	AHI35468.2	Kpn2146_2061	3-oxoacyl-[acyl-carrier-protein	fabF_1	Cytoplasmic
CH30	CP006659.2_prot_AHI35011.1_1462	255741	183998	0.719469	AHI35011.1	Kpn2146_1583	Glutamine--tRNA ligase	glnS	Cytoplasmic	Protein Metabolism
CH30	CP006659.2_prot_AHI35076.1_1522	251100	61874.9	0.246415	AHI35076.1	Kpn2146_1659	Molybdate-binding periplasmic protein precursor	modA	Periplasmic	Cofactors, Vitamins, Prosthetic Groups, Pigments
CH30	CP006659.2_prot_AHI37325.1_3695	250408	138361	0.552544	AHI37325.1	Kpn2146_3960	Phosphoribosylaminoimidazole-succinocarboxamide synthase	purC	Cytoplasmic	Nucleosides and Nucleotides
CH30	CP006659.2_prot_AHI34408.1_871	249656	164596	0.659289	AHI34408.1	Kpn2146_0953	hypothetical protein	Kpn2146_0953	Cytoplasmic
CH30	CP006659.2_prot_AHI34554.2_1014	247574	216406	0.874109	AHI34554.2	Kpn2146_1108	hypothetical protein	Kpn2146_1108	Cytoplasmic
CH30	CP006659.2_prot_AHI36842.1_3232	247176	103045	0.416889	AHI36842.1	Kpn2146_3455	Pyruvate kinase II	pykA	Cytoplasmic	Carbohydrates
CH30	CP006659.2_prot_AHI35506.1_1944	246282	167786	0.681277	AHI35506.1	Kpn2146_2099	Adenylosuccinate lyase	purB	Cytoplasmic	Nucleosides and Nucleotides
CH30	CP006659.2_prot_AHI36853.1_3243	246070	169535	0.688968	AHI36853.1	Kpn2146_3466	Aspartate--tRNA ligase	aspS	Cytoplasmic	Sulfur Metabolism
CH30	CP006659.2_prot_AHI37600.1_3966	244405	81059.3	0.33166	AHI37600.1	Kpn2146_4244	Ribonucleoside-diphosphate reductase 2 subunit beta	nrdF	Cytoplasmic	Nucleosides and Nucleotides
CH30	CP006659.2_prot_AHI34322.1_791	242037	159173	0.65764	AHI34322.1	Kpn2146_0866	preprotein translocase subunit SecA	Kpn2146_0866	Cytoplasmic
CH30	CP006659.2_prot_AHI37428.1_3799	241844	136520	0.564496	AHI37428.1	Kpn2146_4065	HTH-type transcriptional regulator IscR	iscR	Cytoplasmic
CH30	CP006659.2_prot_AHI34917.1_1371	241602	131986	0.546294	AHI34917.1	Kpn2146_1481	Enterobactin synthase component F	entF	Cytoplasmic	Iron acquisition and metabolism
CH30	CP006659.2_prot_AHI34552.1_1012	241335	91213.6	0.377955	AHI34552.1	Kpn2146_1106	hypothetical protein	Kpn2146_1106	Not significantly assigned
CH30	CP006659.2_prot_AHI38379.1_4723	240188	83404.2	0.347245	AHI38379.1	Kpn2146_5056	30S ribosomal protein S10	rpsJ	Cytoplasmic	Protein Metabolism
CH30	CP006659.2_prot_AHI35861.1_2285	238865	212985	0.891655	AHI35861.1	Kpn2146_2460	Heat shock protein HslJ	hslJ	Outer Membrane
CH30	CP006659.2_prot_AHI38800.1_5136	237986	167065	0.701994	AHI38800.1	Kpn2146_5484	Glutamine--fructose-6-phosphate aminotransferase, isomerizing	glmS_3	Cytoplasmic	Cell Wall and Capsule
CH30	CP006659.2_prot_AHI34438.1_901	237739	156876	0.659867	AHI34438.1	Kpn2146_0984	Proline--tRNA ligase	proS	Cytoplasmic
CH30	CP006659.2_prot_AHI38307.1_4649	229274	132911	0.579704	AHI38307.1	Kpn2146_4979	Biotin carboxylase	accC	Cytoplasmic	Miscellaneous; Fatty Acids, Lipids, and Isoprenoids
CH30	CP006659.2_prot_AHI37327.1_3697	227439	57636.1	0.253414	AHI37327.1	Kpn2146_3962	4-hydroxy-tetrahydrodipicolinate synthase	dapA_3	Cytoplasmic	Amino Acids and Derivatives
CH30	CP006659.2_prot_AHI36837.1_3228	224962	111504	0.495656	AHI36837.1	Kpn2146_3450	KHG/KDPG aldolase	eda	Cytoplasmic	Carbohydrates
CH30	CP006659.2_prot_AHI36277.2_2693	224533	24432.6	0.108815	AHI36277.2	Kpn2146_2876	hypothetical protein	Kpn2146_2876	Periplasmic
CH30	CP006659.2_prot_AHI38588.1_4926	223719	144299	0.645001	AHI38588.1	Kpn2146_5269	Glycine--tRNA ligase beta subunit	glyS	Cytoplasmic
CH30	CP006659.2_prot_AHI33703.1_189	220649	148172	0.671528	AHI33703.1	Kpn2146_0224	hypothetical protein	Kpn2146_0224	Cytoplasmic
CH30	CP006659.2_prot_AHI38353.1_4697	220269	60660.8	0.275394	AHI38353.1	Kpn2146_5030	50S ribosomal protein L17	rplQ	Cytoplasmic
CH30	CP006659.2_prot_AHI34556.1_1016	219462	165243	0.752947	AHI34556.1	Kpn2146_1110	hypothetical protein	Kpn2146_1110	Cytoplasmic
CH30	CP006659.2_prot_AHI33925.1_398	217477	143657	0.660559	AHI33925.1	Kpn2146_0455	Adenylosuccinate synthetase	purA	Cytoplasmic	Nucleosides and Nucleotides; Miscellaneous
CH30	CP006659.2_prot_AHI37500.1_3869	214718	143776	0.669602	AHI37500.1	Kpn2146_4143	heat shock protein GrpE	Kpn2146_4143	Cytoplasmic	Protein Metabolism; Stress Response
CH30	CP006659.2_prot_AHI34989.2_1441	213961	138741	0.64844	AHI34989.2	Kpn2146_1553	LPS-assembly lipoprotein LptE precursor	lptE	Extracellular	Cell Wall and Capsule
CH30	CP006659.2_prot_AHI34475.1_938	213381	106147	0.497454	AHI34475.1	Kpn2146_1028	Sigma factor-binding protein Crl	crl	Cytoplasmic
CH30	CP006659.2_prot_AHI34472.1_935	212395	89118	0.419586	AHI34472.1	Kpn2146_1025	Cytosol non-specific dipeptidase	pepD	Cytoplasmic	Protein Metabolism; Cell Wall and Capsule
CH30	CP006659.2_prot_AHI37409.2_3781	211616	133338	0.630096	AHI37409.2	Kpn2146_4045	Histidine--tRNA ligase	hisS	Cytoplasmic	Sulfur Metabolism
CH30	CP006659.2_prot_AHI36955.1_3340	211429	144420	0.683065	AHI36955.1	Kpn2146_3577	Imidazole glycerol phosphate synthase subunit HisF	hisF	Cytoplasmic	Amino Acids and Derivatives
CH30	CP006659.2_prot_AHI35176.2_1621	210539	147820	0.702105	AHI35176.2	Kpn2146_1759	D-alanyl-D-alanine carboxypeptidase DacC precursor	dacC	Cytoplasmic Membrane	Cell Wall and Capsule
CH30	CP006659.2_prot_AHI36239.2_2655	210186	126363	0.601198	AHI36239.2	Kpn2146_2838	Diaminobutyrate--2-oxoglutarate aminotransferase	dat	Cytoplasmic
CH30	CP006659.2_prot_AHI36851.1_3241	209947	168395	0.802081	AHI36851.1	Kpn2146_3464	putative transcriptional regulatory protein YebC	yebC	Cytoplasmic
CH30	CP006659.2_prot_AHI34623.2_1081	208610	88981.2	0.426542	AHI34623.2	Kpn2146_1177	ATP-dependent Clp protease proteolytic subunit precursor	clpP	Cytoplasmic	Protein Metabolism; Regulation and Cell signaling
CH30	CP006659.2_prot_AHI36596.1_3004	206979	126784	0.612544	AHI36596.1	Kpn2146_3199	Iron-binding protein IscA	iscA_1	Cytoplasmic
CH30	CP006659.2_prot_AHI35612.1_2041	205875	109790	0.533284	AHI35612.1	Kpn2146_2206	NH(3)-dependent NAD(+) synthetase	nadE	Cytoplasmic	Cofactors, Vitamins, Prosthetic Groups, Pigments
CH30	CP006659.2_prot_AHI34001.1_474	204488	254379	1.24398	AHI34001.1	Kpn2146_0531	Enamine/imine deaminase	ridA_2	Cytoplasmic
CH30	CP006659.2_prot_AHI36660.1_3065	204015	131048	0.642343	AHI36660.1	Kpn2146_3264	Aldehyde-alcohol dehydrogenase	adhE_1	Cytoplasmic	Carbohydrates; Fatty Acids, Lipids, and Isoprenoids; Secondary Metabolism
CH30	CP006659.2_prot_AHI36595.1_3003	202682	135865	0.670337	AHI36595.1	Kpn2146_3198	FeS cluster assembly protein SufB	sufB	Not significantly assigned	Sulfur Metabolism
CH30	CP006659.2_prot_AHI34017.1_489	202582	137171	0.67711	AHI34017.1	Kpn2146_0547	Cytosol aminopeptidase	pepA	Cytoplasmic	Carbohydrates; Protein Metabolism
CH30	CP006659.2_prot_AHI33895.1_370	202288	126298	0.62435	AHI33895.1	Kpn2146_0423	Elongation factor P	efp	Cytoplasmic
CH30	CP006659.2_prot_AHI35198.2_1643	202184	77585.8	0.383738	AHI35198.2	Kpn2146_1782	hypothetical protein	Kpn2146_1782	Outer Membrane
CH30	CP006659.2_prot_AHI37071.2_3453	198933	141313	0.710354	AHI37071.2	Kpn2146_3697	Methionine--tRNA ligase	metG	Cytoplasmic
CH30	CP006659.2_prot_AHI36637.2_3045	197674	117448	0.594149	AHI36637.2	Kpn2146_3241	Translation initiation factor IF-3	infC	Cytoplasmic	Virulence; Protein Metabolism
CH30	CP006659.2_prot_AHI35483.1_1921	197116	122757	0.622766	AHI35483.1	Kpn2146_2076	Ferric aerobactin receptor precursor	iutA	Outer Membrane	Membrane Transport; Iron acquisition and metabolism
CH30	CP006659.2_prot_AHI34421.1_884	196298	82806	0.421837	AHI34421.1	Kpn2146_0967	Chaperone protein Skp precursor	skp	Periplasmic
CH30	CP006659.2_prot_AHI33636.1_125	195820	156905	0.801269	AHI33636.1	Kpn2146_0143	Thioredoxin-1	trxA_1	Cytoplasmic
CH30	CP006659.2_prot_AHI37340.1_3709	195206	104139	0.533482	AHI37340.1	Kpn2146_3975	Phosphoribosylformylglycinamidine cyclo-ligase	purM	Cytoplasmic	Nucleosides and Nucleotides
CH30	CP006659.2_prot_AHI35080.1_1526	194799	120385	0.617994	AHI35080.1	Kpn2146_1663	6-phosphogluconolactonase	pgl_2	Cytoplasmic	Carbohydrates
CH30	CP006659.2_prot_AHI36193.1_2609	194538	135908	0.69862	AHI36193.1	Kpn2146_2792	hypothetical protein	Kpn2146_2792	Outer Membrane
CH30	CP006659.2_prot_AHI37619.1_3983	192372	129134	0.671273	AHI37619.1	Kpn2146_4269	Alanine--tRNA ligase	alaS	Cytoplasmic	Protein Metabolism
CH30	CP006659.2_prot_AHI33947.1_421	192349	163221	0.848567	AHI33947.1	Kpn2146_0477	FKBP-type 22 kDa peptidyl-prolyl cis-trans isomerase	fklB	Cytoplasmic
CH30	CP006659.2_prot_AHI35289.1_1735	192108	158410	0.824587	AHI35289.1	Kpn2146_1875	3-phosphoshikimate 1-carboxyvinyltransferase	aroA	Cytoplasmic	Amino Acids and Derivatives
CH30	CP006659.2_prot_AHI35071.1_1518	191155	152124	0.795814	AHI35071.1	Kpn2146_1654	UDP-glucose 4-epimerase	galE	Cytoplasmic	Cell Wall and Capsule; Carbohydrates; Protein Metabolism
CH30	CP006659.2_prot_AHI35060.1_1508	190189	18031.3	0.0948073	AHI35060.1	Kpn2146_1632	tol-pal system protein YbgF	Kpn2146_1632	Periplasmic	Membrane Transport
CH30	CP006659.2_prot_AHI37289.1_3660	189420	124856	0.659152	AHI37289.1	Kpn2146_3923	RpoE-regulated lipoprotein	Kpn2146_3923	Not significantly assigned
CH30	CP006659.2_prot_AHI37597.1_3963	187863	112848	0.600691	AHI37597.1	Kpn2146_4241	Glutaredoxin-like protein NrdH	nrdH	Cytoplasmic	Stress Response; Nucleosides and Nucleotides
CH30	CP006659.2_prot_AHI34015.1_487	186333	143322	0.769173	AHI34015.1	Kpn2146_0545	Valine--tRNA ligase	valS	Cytoplasmic
CH30	CP006659.2_prot_AHI33733.2_218	185553	107828	0.581117	AHI33733.2	Kpn2146_0255	Bifunctional purine biosynthesis protein PurH	purH	Cytoplasmic	Nucleosides and Nucleotides
CH30	CP006659.2_prot_AHI37825.1_4183	184905	6476.99	0.0350288	AHI37825.1	Kpn2146_4481	putative lipoprotein YgdR precursor	ygdR_4	Outer Membrane
CH30	CP006659.2_prot_AHI37427.1_3798	184857	120185	0.650147	AHI37427.1	Kpn2146_4064	Cysteine desulfurase	iscS	Cytoplasmic
CH30	CP006659.2_prot_AHI35047.1_1496	182652	80328.3	0.439789	AHI35047.1	Kpn2146_1619	Succinyl-CoA ligase [ADP-forming	sucC	Cytoplasmic	Carbohydrates
CH30	CP006659.2_prot_AHI37967.1_4320	181627	89944.8	0.495218	AHI37967.1	Kpn2146_4628	Glutathione synthetase	gshB	Cytoplasmic	Stress Response
CH30	CP006659.2_prot_AHI34268.1_740	181309	95909.5	0.528983	AHI34268.1	Kpn2146_0811	Chaperone SurA precursor	surA	Periplasmic
CH30	CP006659.2_prot_AHI36828.1_3219	181152	25128.6	0.138716	AHI36828.1	Kpn2146_3441	hypothetical protein	Kpn2146_3441	Periplasmic
CH30	CP006659.2_prot_AHI37489.1_3859	180980	132708	0.733274	AHI37489.1	Kpn2146_4132	Outer membrane protein Omp38 precursor	Kpn2146_4132	Outer Membrane
CH30	CP006659.2_prot_AHI38231.1_4574	178738	155234	0.868497	AHI38231.1	Kpn2146_4901	Argininosuccinate synthase	argG	Cytoplasmic	Miscellaneous; Amino Acids and Derivatives
CH30	CP006659.2_prot_AHI37152.1_3533	178380	134193	0.752291	AHI37152.1	Kpn2146_3780	DNA gyrase subunit A	gyrA	Cytoplasmic
CH30	CP006659.2_prot_AHI35936.1_2355	177874	117548	0.660851	AHI35936.1	Kpn2146_2535	NAD(P) transhydrogenase subunit beta	pntB	Cytoplasmic Membrane	Phosphorus Metabolism
CH30	CP006659.2_prot_AHI33707.1_193	177121	148209	0.836768	AHI33707.1	Kpn2146_0228	50S ribosomal protein L7/L12	rplL	Cytoplasmic
CH30	CP006659.2_prot_AHI37011.1_3396	176975	133040	0.751744	AHI37011.1	Kpn2146_3636	Deoxycytidine triphosphate deaminase	dcd	Cytoplasmic	Nucleosides and Nucleotides
CH30	CP006659.2_prot_AHI34981.1_1433	176587	60584.6	0.343086	AHI34981.1	Kpn2146_1545	Rare lipoprotein A precursor	rlpA	Extracellular	Cell Wall and Capsule
CH30	CP006659.2_prot_AHI34681.1_1135	175905	108045	0.614226	AHI34681.1	Kpn2146_1237	Nucleoid-associated protein YbaB	ybaB	Cytoplasmic
CH30	CP006659.2_prot_AHI35887.1_2311	175387	107601	0.613505	AHI35887.1	Kpn2146_2486	FMN-dependent NADH-azoreductase	azoR_1	Cytoplasmic
CH30	CP006659.2_prot_AHI36641.1_3049	175167	82860.6	0.473038	AHI36641.1	Kpn2146_3245	6-phosphofructokinase isozyme 2	pfkB	Cytoplasmic	Carbohydrates
CH30	CP006659.2_prot_AHI36949.1_3334	174894	52740.1	0.301555	AHI36949.1	Kpn2146_3571	ATP phosphoribosyltransferase	hisG	Cytoplasmic	Amino Acids and Derivatives
CH30	CP006659.2_prot_AHI33581.1_73	174420	143607	0.823343	AHI33581.1	Kpn2146_0080	6-phosphofructokinase isozyme 1	pfkA	Cytoplasmic	Carbohydrates
CH30	CP006659.2_prot_AHI36865.1_3255	174379	77679.5	0.445463	AHI36865.1	Kpn2146_3478	Alpha,alpha-trehalose-phosphate synthase, UDP-forming	otsA	Cytoplasmic	Carbohydrates
CH30	CP006659.2_prot_AHI37481.1_3851	174272	63923.5	0.366802	AHI37481.1	Kpn2146_4124	Outer membrane protein assembly factor BamD precursor	bamD	Outer Membrane	Cell Wall and Capsule
CH30	CP006659.2_prot_AHI34624.1_1082	172754	76294.3	0.441635	AHI34624.1	Kpn2146_1178	ATP-dependent Clp protease ATP-binding subunit ClpX	clpX	Cytoplasmic	Protein Metabolism
CH30	CP006659.2_prot_AHI38416.1_4761	172597	78350.1	0.453949	AHI38416.1	Kpn2146_5093	Ribulose-phosphate 3-epimerase	rpe	Cytoplasmic	Carbohydrates
CH30	CP006659.2_prot_AHI37911.1_4267	171416	105199	0.613706	AHI37911.1	Kpn2146_4571	tRNA-modifying protein YgfZ	ygfZ	Cytoplasmic
CH30	CP006659.2_prot_AHI37329.1_3699	171331	87291.8	0.509493	AHI37329.1	Kpn2146_3964	Putative peroxiredoxin bcp	bcp	Cytoplasmic	Sulfur Metabolism
CH30	CP006659.2_prot_AHI35465.1_1903	171277	98695.3	0.576231	AHI35465.1	Kpn2146_2058	Malonyl CoA-acyl carrier protein transacylase	fabD_1	Cytoplasmic	Fatty Acids, Lipids, and Isoprenoids
CH30	CP006659.2_prot_AHI36697.1_3100	171038	100815	0.589432	AHI36697.1	Kpn2146_3306	Outer-membrane lipoprotein LolB precursor	lolB	Outer Membrane
CH30	CP006659.2_prot_AHI34206.1_681	170045	73990.8	0.435124	AHI34206.1	Kpn2146_0748	Soluble lytic murein transglycosylase precursor	slt	Periplasmic
CH30	CP006659.2_prot_AHI36455.1_2866	169755	125240	0.737771	AHI36455.1	Kpn2146_3055	Riboflavin synthase eubacterial/eukaryotic	Kpn2146_3055	Cytoplasmic	Cofactors, Vitamins, Prosthetic Groups, Pigments
CH30	CP006659.2_prot_AHI38241.1_4584	169498	83842.8	0.494654	AHI38241.1	Kpn2146_4912	Transcription elongation factor GreA	greA	Cytoplasmic
CH30	CP006659.2_prot_AHI38306.1_4648	169147	65315.2	0.386145	AHI38306.1	Kpn2146_4978	Biotin carboxyl carrier protein of acetyl-CoA carboxylase	accB	Cytoplasmic	Fatty Acids, Lipids, and Isoprenoids
CH30	CP006659.2_prot_AHI35342.1_1788	168568	102764	0.609628	AHI35342.1	Kpn2146_1929	hypothetical protein	Kpn2146_1929	Cytoplasmic
CH30	CP006659.2_prot_AHI35048.1_1497	168114	74894.8	0.445502	AHI35048.1	Kpn2146_1620	Succinyl-CoA ligase [ADP-forming	sucD	Cytoplasmic	Carbohydrates
CH30	CP006659.2_prot_AHI35862.1_2286	166748	163676	0.981576	AHI35862.1	Kpn2146_2461	D-lactate dehydrogenase	ldhA_1	Cytoplasmic	Carbohydrates
CH30	CP006659.2_prot_AHI37116.1_3497	166271	106936	0.643142	AHI37116.1	Kpn2146_3742	Elongation factor P-like protein	yeiP	Cytoplasmic
CH30	CP006659.2_prot_AHI34863.1_1317	165714	27822.7	0.167895	AHI34863.1	Kpn2146_1425	Oxygen-insensitive NAD(P)H nitroreductase	nfnB	Cytoplasmic
CH30	CP006659.2_prot_AHI38255.2_4598	165516	131055	0.7918	AHI38255.2	Kpn2146_4926	putative phospholipid import ATP-binding protein MlaF	mlaF	Cytoplasmic Membrane	Cell Wall and Capsule
CH30	CP006659.2_prot_AHI36001.1_2420	165450	104723	0.632961	AHI36001.1	Kpn2146_2600	NADP-dependent 3-hydroxy acid dehydrogenase YdfG	ydfG	Cytoplasmic
CH30	CP006659.2_prot_AHI36638.1_3046	165327	90832.8	0.549412	AHI36638.1	Kpn2146_3242	Threonine--tRNA ligase	thrS	Cytoplasmic	Protein Metabolism
CH30	CP006659.2_prot_AHI38066.1_4418	164595	111837	0.679472	AHI38066.1	Kpn2146_4732	Biopolymer transport protein ExbD	exbD_2	Not significantly assigned	Membrane Transport
CH30	CP006659.2_prot_AHI37930.1_4286	164173	120305	0.732795	AHI37930.1	Kpn2146_4591	D-3-phosphoglycerate dehydrogenase	serA	Cytoplasmic	Amino Acids and Derivatives; Cofactors, Vitamins, Prosthetic Groups, Pigments
CH30	CP006659.2_prot_AHI36275.1_2691	163967	146625	0.894238	AHI36275.1	Kpn2146_2874	Peroxiredoxin OsmC	osmC	Cytoplasmic
CH30	CP006659.2_prot_AHI36592.1_3000	163588	42709.1	0.261077	AHI36592.1	Kpn2146_3195	Cysteine desulfurase	sufS	Cytoplasmic
CH30	CP006659.2_prot_AHI35908.1_2330	163509	108619	0.664296	AHI35908.1	Kpn2146_2507	Glyceraldehyde-3-phosphate dehydrogenase	gap_1	Cytoplasmic	Carbohydrates; Stress Response; Cofactors, Vitamins, Prosthetic Groups, Pigments
CH30	CP006659.2_prot_AHI34581.1_1041	162445	117397	0.722686	AHI34581.1	Kpn2146_1135	preprotein translocase subunit SecD	Kpn2146_1135	Cytoplasmic Membrane
CH30	CP006659.2_prot_AHI34404.1_867	160806	86009.8	0.534865	AHI34404.1	Kpn2146_0949	5'-methylthioadenosine/S-adenosylhomocysteine nucleosidase	mtnN	Cytoplasmic	Amino Acids and Derivatives
CH30	CP006659.2_prot_AHI36795.1_3189	160111	110605	0.690801	AHI36795.1	Kpn2146_3405	Enamine/imine deaminase	yabJ	Cytoplasmic
CH30	CP006659.2_prot_AHI38646.2_4983	159927	123755	0.773821	AHI38646.2	Kpn2146_5327	50S ribosomal protein L28	rpmB	Not significantly assigned
CH30	CP006659.2_prot_AHI34697.1_1149	158710	93505.5	0.589161	AHI34697.1	Kpn2146_1254	Modulator of FtsH protease HflK	hflK_2	Cytoplasmic Membrane
CH30	CP006659.2_prot_AHI34428.1_891	157715	88568	0.561569	AHI34428.1	Kpn2146_0974	Acetyl-coenzyme A carboxylase carboxyl transferase subunit alpha	accA	Cytoplasmic	Fatty Acids, Lipids, and Isoprenoids
CH30	CP006659.2_prot_AHI37411.1_3783	157510	120026	0.762019	AHI37411.1	Kpn2146_4048	Cytoskeleton protein RodZ	rodZ	Cytoplasmic Membrane
CH30	CP006659.2_prot_AHI38359.1_4703	156860	142463	0.908214	AHI38359.1	Kpn2146_5036	50S ribosomal protein L15	rplO	Outer Membrane
CH30	CP006659.2_prot_AHI35477.1_1915	156774	87716.9	0.559511	AHI35477.1	Kpn2146_2070	Penicillin-binding protein activator LpoB precursor	lpoB	Outer Membrane
CH30	CP006659.2_prot_AHI37154.1_3535	156562	108128	0.69064	AHI37154.1	Kpn2146_3782	Ribonucleoside-diphosphate reductase 1 subunit alpha	nrdA	Not significantly assigned	Nucleosides and Nucleotides
CH30	CP006659.2_prot_AHI38222.1_4565	156377	127648	0.816287	AHI38222.1	Kpn2146_4890	ATP-dependent RNA helicase DeaD	deaD	Cytoplasmic
CH30	CP006659.2_prot_AHI38524.1_4867	156375	104877	0.670678	AHI38524.1	Kpn2146_5202	Oligopeptidase A	prlC	Cytoplasmic	Protein Metabolism
CH30	CP006659.2_prot_AHI35923.1_2345	155902	75181.2	0.482233	AHI35923.1	Kpn2146_2522	Fumarate hydratase class II	fumC	Cytoplasmic	Carbohydrates
CH30	CP006659.2_prot_AHI36771.1_3167	153280	94176.1	0.614404	AHI36771.1	Kpn2146_3380	Ferrichrome-iron receptor precursor	fhuA_3	Outer Membrane	Iron acquisition and metabolism
CH30	CP006659.2_prot_AHI33578.1_70	152107	87939.7	0.578143	AHI33578.1	Kpn2146_0077	Transcriptional regulatory protein YycF	yycF	Cytoplasmic	Regulation and Cell signaling
CH30	CP006659.2_prot_AHI35236.1_1683	151734	55770.3	0.367554	AHI35236.1	Kpn2146_1822	Putrescine-binding periplasmic protein precursor	potF_1	Periplasmic	Amino Acids and Derivatives
CH30	CP006659.2_prot_AHI35112.1_1558	151152	138737	0.917863	AHI35112.1	Kpn2146_1695	Molybdenum cofactor biosynthesis protein B	moaB	Cytoplasmic	Cofactors, Vitamins, Prosthetic Groups, Pigments
CH30	CP006659.2_prot_AHI35920.2_2342	150961	89819.2	0.594984	AHI35920.2	Kpn2146_2519	hypothetical protein	Kpn2146_2519	Not significantly assigned
CH30	CP006659.2_prot_AHI38414.1_4759	150834	113369	0.751614	AHI38414.1	Kpn2146_5091	Tryptophan--tRNA ligase	trpS	Cytoplasmic	Protein Metabolism
CH30	CP006659.2_prot_AHI34260.1_732	150289	57352.5	0.381616	AHI34260.1	Kpn2146_0803	putative lipoprotein YgdR precursor	ygdR_1	Outer Membrane
CH30	CP006659.2_prot_AHI38585.1_4923	149389	61582.2	0.412228	AHI38585.1	Kpn2146_5265	Cold shock protein CspA	cspA	Cytoplasmic	Stress Response
CH30	CP006659.2_prot_AHI34927.1_1381	148584	114591	0.771218	AHI34927.1	Kpn2146_1491	Proofreading thioesterase EntH	entH	Cytoplasmic	Iron acquisition and metabolism
CH30	CP006659.2_prot_AHI38246.1_4589	148252	36493.9	0.246161	AHI38246.1	Kpn2146_4917	50S ribosomal protein L21	rplU	Cytoplasmic
CH30	CP006659.2_prot_AHI38630.1_4967	147971	113064	0.764099	AHI38630.1	Kpn2146_5311	ADP-L-glycero-D-manno-heptose-6-epimerase	hldD	Cytoplasmic	Cell Wall and Capsule
CH30	CP006659.2_prot_AHI38146.1_4492	147930	79168.8	0.535178	AHI38146.1	Kpn2146_4813	NADPH-dependent ferric-chelate reductase	yqjH	Cytoplasmic	Membrane Transport
CH30	CP006659.2_prot_AHI38806.1_5140	147746	43733.9	0.296007	AHI38806.1	Kpn2146_5490	ATP synthase gamma chain	atpG	Not significantly assigned	Respiration
CH30	CP006659.2_prot_AHI34713.1_1164	146860	97058.7	0.660892	AHI34713.1	Kpn2146_1270	Cysteine--tRNA ligase	cysS	Cytoplasmic	Regulation and Cell signaling
CH30	CP006659.2_prot_AHI37942.1_4296	146176	91019.7	0.622672	AHI37942.1	Kpn2146_4603	Metalloprotease LoiP precursor	loiP	Outer Membrane
CH30	CP006659.2_prot_ALV39643.1_2571	145616	100275	0.688627	ALV39643.1	Kpn2146_6076	Flavo-diiron protein FprA1	fprA1	Cytoplasmic
CH30	CP006659.2_prot_AHI36967.1_3354	145098	126025	0.868546	AHI36967.1	Kpn2146_3591	Mannose-1-phosphate guanylyltransferase (GDP)	manC_1	Cytoplasmic
CH30	CP006659.2_prot_AHI34365.2_831	144886	88783.8	0.612783	AHI34365.2	Kpn2146_0910	Aspartate 1-decarboxylase precursor	panD	Cytoplasmic	Cofactors, Vitamins, Prosthetic Groups, Pigments
CH30	CP006659.2_prot_AHI37680.1_4042	144710	127987	0.884434	AHI37680.1	Kpn2146_4330	Rdx family protein	Kpn2146_4330	Cytoplasmic
CH30	CP006659.2_prot_AHI34255.1_729	144701	105947	0.732178	AHI34255.1	Kpn2146_0798	4-hydroxy-tetrahydrodipicolinate reductase	dapB	Cytoplasmic
CH30	CP006659.2_prot_AHI37430.1_3801	143156	92044.5	0.642969	AHI37430.1	Kpn2146_4067	Inositol-1-monophosphatase	suhB_3	Cytoplasmic
CH30	CP006659.2_prot_AHI38434.1_4779	142359	100968	0.709251	AHI38434.1	Kpn2146_5111	Transcriptional regulatory protein OmpR	ompR_3	Cytoplasmic
CH30	CP006659.2_prot_AHI35464.1_1902	141510	98208.2	0.694002	AHI35464.1	Kpn2146_2057	3-oxoacyl-[acyl-carrier-protein	fabH	Cytoplasmic
CH30	CP006659.2_prot_AHI37733.1_4094	141275	81705.3	0.578342	AHI37733.1	Kpn2146_4385	LOG family protein YgdH	ygdH	Cytoplasmic
CH30	CP006659.2_prot_AHI38649.1_4986	141255	108618	0.768946	AHI38649.1	Kpn2146_5330	Deoxyuridine 5'-triphosphate nucleotidohydrolase	dut	Cytoplasmic	Nucleosides and Nucleotides
CH30	CP006659.2_prot_AHI35486.2_1924	140851	38795.6	0.275436	AHI35486.2	Kpn2146_2079	putative L,D-transpeptidase YcfS precursor	ycfS	Periplasmic
CH30	CP006659.2_prot_AHI35931.1_2353	140196	42242.1	0.301307	AHI35931.1	Kpn2146_2530	hypothetical protein	Kpn2146_2530	Not significantly assigned
CH30	CP006659.2_prot_AHI38378.2_4722	139750	17090.2	0.122291	AHI38378.2	Kpn2146_5055	50S ribosomal protein L3	rplC	Not significantly assigned
CH30	CP006659.2_prot_AHI35154.2_1598	139659	26692.8	0.191129	AHI35154.2	Kpn2146_1737	putative L,D-transpeptidase YbiS precursor	ybiS	Periplasmic	Cell Wall and Capsule
CH30	CP006659.2_prot_AHI38288.2_4631	139326	44186.9	0.317148	AHI38288.2	Kpn2146_4960	Multiple stress resistance protein BhsA precursor	bhsA_5	Periplasmic
CH30	CP006659.2_prot_AHI34318.1_787	139297	62116.6	0.445929	AHI34318.1	Kpn2146_0862	Cell division protein FtsA	ftsA	Not significantly assigned
CH30	CP006659.2_prot_AHI35422.2_1862	138594	41424.3	0.298889	AHI35422.2	Kpn2146_2010	Iron uptake system component EfeO precursor	efeO	Periplasmic	Iron acquisition and metabolism
CH30	CP006659.2_prot_AHI37333.1_3702	138564	97133	0.700998	AHI37333.1	Kpn2146_3968	Arsenate reductase	arsC_1	Cytoplasmic	Virulence, Disease and Defense; Respiration
CH30	CP006659.2_prot_AHI34198.1_673	138070	100909	0.730853	AHI34198.1	Kpn2146_0740	Phosphopentomutase	deoB	Cytoplasmic
CH30	CP006659.2_prot_AHI36917.1_3304	137750	70852	0.514351	AHI36917.1	Kpn2146_3537	AMP nucleosidase	amn	Cytoplasmic	Nucleosides and Nucleotides
CH30	CP006659.2_prot_AHI34965.1_1418	136552	75077	0.549806	AHI34965.1	Kpn2146_1529	Alkyl hydroperoxide reductase subunit F	ahpF	Cytoplasmic	Sulfur Metabolism
CH30	CP006659.2_prot_AHI35935.1_2354	136428	98008.2	0.718387	AHI35935.1	Kpn2146_2534	NAD(P) transhydrogenase subunit alpha	pntA	Cytoplasmic Membrane	Phosphorus Metabolism
CH30	CP006659.2_prot_AHI34746.2_1204	134518	105536	0.784549	AHI34746.2	Kpn2146_1306	hypothetical protein	Kpn2146_1306	Not significantly assigned
CH30	CP006659.2_prot_AHI35046.1_1495	133911	100276	0.748824	AHI35046.1	Kpn2146_1618	Dihydrolipoyllysine-residue succinyltransferase component of 2-oxoglutarate dehydrogenase complex	sucB	Cytoplasmic	Carbohydrates
CH30	CP006659.2_prot_AHI35268.1_1715	133536	43160.7	0.323214	AHI35268.1	Kpn2146_1854	Translation initiation factor IF-1	infA	Cytoplasmic	Protein Metabolism
CH30	CP006659.2_prot_AHI36691.1_3094	132904	96963	0.729571	AHI36691.1	Kpn2146_3300	2-dehydro-3-deoxyphosphooctonate aldolase	kdsA	Cytoplasmic
CH30	CP006659.2_prot_AHI34628.1_1085	132028	82763.6	0.626866	AHI34628.1	Kpn2146_1183	Peptidyl-prolyl cis-trans isomerase D	ppiD	Cytoplasmic Membrane
CH30	CP006659.2_prot_AHI36158.1_2575	131537	103384	0.785968	AHI36158.1	Kpn2146_2757	LysM domain/BON superfamily protein	Kpn2146_2757	Outer Membrane
CH30	CP006659.2_prot_AHI38072.1_4423	131269	102679	0.782203	AHI38072.1	Kpn2146_4738	Alcohol dehydrogenase YqhD	yqhD	Cytoplasmic	Carbohydrates
CH30	CP006659.2_prot_AHI37937.1_4291	128477	89199.2	0.69428	AHI37937.1	Kpn2146_4598	Small-conductance mechanosensitive channel	mscS	Cytoplasmic Membrane
CH30	CP006659.2_prot_AHI34820.1_1276	128417	49822.4	0.387975	AHI34820.1	Kpn2146_1382	Histidine-binding periplasmic protein precursor	hisJ_1	Extracellular	Amino Acids and Derivatives
CH30	CP006659.2_prot_AHI34220.1_694	128112	84989.2	0.663397	AHI34220.1	Kpn2146_0762	Threonine synthase	thrC	Cytoplasmic
CH30	CP006659.2_prot_AHI36397.2_2807	127575	65556.5	0.513868	AHI36397.2	Kpn2146_2997	Glucans biosynthesis protein D precursor	mdoD	Periplasmic	Stress Response
CH30	CP006659.2_prot_AHI35272.2_1719	127392	67699.7	0.531429	AHI35272.2	Kpn2146_1858	Thioredoxin reductase	trxB	Cytoplasmic	Nucleosides and Nucleotides; Sulfur Metabolism
CH30	CP006659.2_prot_AHI33927.1_400	126978	50090.5	0.394482	AHI33927.1	Kpn2146_0457	Ribonuclease R	rnr	Cytoplasmic
CH30	CP006659.2_prot_AHI38538.1_4881	125550	28178.8	0.224442	AHI38538.1	Kpn2146_5216	Peptidase M16 inactive domain protein	Kpn2146_5216	Periplasmic	Cell Wall and Capsule
CH30	CP006659.2_prot_AHI36804.1_3198	124689	80570.3	0.646173	AHI36804.1	Kpn2146_3414	Mannose permease IID component	manZ_4	Cytoplasmic Membrane	Carbohydrates; Cell Wall and Capsule
CH30	CP006659.2_prot_AHI35593.1_2023	124146	61084.4	0.492036	AHI35593.1	Kpn2146_2187	NADP-specific glutamate dehydrogenase	gdhA_1	Cytoplasmic	Amino Acids and Derivatives
CH30	CP006659.2_prot_AHI36634.1_3042	123947	83320	0.672223	AHI36634.1	Kpn2146_3238	Phenylalanine--tRNA ligase alpha subunit	pheS	Cytoplasmic	Protein Metabolism
CH30	CP006659.2_prot_AHI36814.1_3206	123634	102080	0.825664	AHI36814.1	Kpn2146_3424	Transcriptional regulator KdgR	kdgR_1	Cytoplasmic	Carbohydrates
CH30	CP006659.2_prot_AHI33618.1_108	123284	98281.7	0.797198	AHI33618.1	Kpn2146_0125	hypothetical protein	Kpn2146_0125	Cytoplasmic
CH30	CP006659.2_prot_AHI37477.1_3848	123123	80300.2	0.652193	AHI37477.1	Kpn2146_4120	Chaperone protein ClpB	clpB_2	Cytoplasmic	Protein Metabolism; Membrane Transport
CH30	CP006659.2_prot_AHI38773.1_5108	123075	70868.4	0.575813	AHI38773.1	Kpn2146_5456	DNA gyrase subunit B	gyrB	Cytoplasmic
CH30	CP006659.2_prot_AHI38483.2_4827	122512	44928.3	0.366727	AHI38483.2	Kpn2146_5161	Leu/Ile/Val-binding protein precursor	livJ_2	Periplasmic	Membrane Transport
CH30	CP006659.2_prot_AHI35030.1_1481	122360	97596.9	0.797624	AHI35030.1	Kpn2146_1602	Putative GTP cyclohydrolase 1 type 2	ybgI	Cytoplasmic
CH30	CP006659.2_prot_AHI38804.2_5138	122284	45855.7	0.374992	AHI38804.2	Kpn2146_5488	ATP synthase epsilon chain	atpC	Not significantly assigned	Respiration
CH30	CP006659.2_prot_AHI34371.1_837	121956	55575	0.455698	AHI34371.1	Kpn2146_0916	RNA polymerase-binding transcription factor DksA	dksA	Cytoplasmic	Regulation and Cell signaling
CH30	CP006659.2_prot_AHI38121.1_4468	121137	72188	0.595921	AHI38121.1	Kpn2146_4787	RNA polymerase sigma factor RpoD	rpoD	Cytoplasmic
CH30	CP006659.2_prot_AHI33585.1_77	120888	109133	0.902764	AHI33585.1	Kpn2146_0084	ATP-dependent protease subunit HslV	hslV	Cytoplasmic	Protein Metabolism
CH30	CP006659.2_prot_AHI33607.1_98	120617	81108.7	0.672449	AHI33607.1	Kpn2146_0106	Acetylglutamate kinase	argB	Cytoplasmic	Amino Acids and Derivatives
CH30	CP006659.2_prot_AHI38173.1_4518	119103	76517.7	0.642447	AHI38173.1	Kpn2146_4840	hypothetical protein	Kpn2146_4840	Periplasmic
CH30	CP006659.2_prot_AHI38527.1_4870	118507	78861.2	0.665456	AHI38527.1	Kpn2146_5205	Glutathione reductase	gor	Cytoplasmic	Stress Response
CH30	CP006659.2_prot_AHI34895.1_1350	118505	79604.6	0.671742	AHI34895.1	Kpn2146_1459	NAD/NADP-dependent betaine aldehyde dehydrogenase	betB_2	Cytoplasmic	Stress Response
CH30	CP006659.2_prot_AHI38666.1_5001	118260	82320.6	0.696102	AHI38666.1	Kpn2146_5347	DNA-directed RNA polymerase subunit omega	rpoZ	Cytoplasmic
CH30	CP006659.2_prot_AHI38083.1_4434	117951	80135.2	0.679396	AHI38083.1	Kpn2146_4749	Modulator of drug activity B	mdaB	Cytoplasmic
CH30	CP006659.2_prot_AHI37864.2_4221	117533	46294.1	0.393883	AHI37864.2	Kpn2146_4522	Chaperone protein EcpD precursor	ecpD_3	Periplasmic
CH30	CP006659.2_prot_AHI36391.1_2802	117219	72006.2	0.614287	AHI36391.1	Kpn2146_2991	hypothetical protein	Kpn2146_2991	Outer Membrane	Stress Response
CH30	CP006659.2_prot_AHI33635.1_124	116958	80995.4	0.692516	AHI33635.1	Kpn2146_0142	ATP-dependent RNA helicase RhlB	rhlB	Cytoplasmic
CH30	CP006659.2_prot_AHI36789.1_3183	116581	88096.3	0.755669	AHI36789.1	Kpn2146_3398	Cell division topological specificity factor	minE	Cytoplasmic	Cell Division and Cell Cycle
CH30	CP006659.2_prot_AHI38589.1_4927	114712	84674.6	0.738149	AHI38589.1	Kpn2146_5270	Glycine--tRNA ligase alpha subunit	glyQ	Cytoplasmic
CH30	CP006659.2_prot_AHI34126.1_603	114408	86498.4	0.756055	AHI34126.1	Kpn2146_0665	Succinate semialdehyde dehydrogenase [NAD(P)+	sad_1	Cytoplasmic
CH30	CP006659.2_prot_AHI33877.1_353	114286	86711.7	0.758727	AHI33877.1	Kpn2146_0405	Aspartate ammonia-lyase	aspA	Cytoplasmic	Amino Acids and Derivatives
CH30	CP006659.2_prot_AHI37426.1_3797	114072	56406	0.494478	AHI37426.1	Kpn2146_4063	NifU-like protein	iscU	Cytoplasmic
CH30	CP006659.2_prot_AHI34415.1_878	113998	29178.5	0.255957	AHI34415.1	Kpn2146_0961	Ribosome-recycling factor	frr	Cytoplasmic	Protein Metabolism
CH30	CP006659.2_prot_AHI38370.1_4714	113755	71066.3	0.624731	AHI38370.1	Kpn2146_5047	50S ribosomal protein L29	rpmC	Cytoplasmic
CH30	CP006659.2_prot_AHI34440.2_903	112791	104612	0.927486	AHI34440.2	Kpn2146_0986	Outer membrane lipoprotein RcsF precursor	rcsF	Outer Membrane	Phosphorus Metabolism; Regulation and Cell signaling
CH30	CP006659.2_prot_AHI37588.1_3955	112606	80280.4	0.712933	AHI37588.1	Kpn2146_4232	Aspartyl/Asparaginyl beta-hydroxylase	Kpn2146_4232	Cytoplasmic Membrane	Cell Wall and Capsule
CH30	CP006659.2_prot_AHI33604.1_95	112527	76584.9	0.68059	AHI33604.1	Kpn2146_0103	Phosphoenolpyruvate carboxylase	ppc	Cytoplasmic	Carbohydrates
CH30	CP006659.2_prot_AHI33579.2_71	110819	50741.9	0.45788	AHI33579.2	Kpn2146_0078	Periplasmic protein CpxP precursor	cpxP	Periplasmic
CH30	CP006659.2_prot_AHI34237.1_710	110694	76120.8	0.687669	AHI34237.1	Kpn2146_0780	Isoleucine--tRNA ligase	ileS	Cytoplasmic
CH30	CP006659.2_prot_AHI34990.1_1442	110557	75606.6	0.683867	AHI34990.1	Kpn2146_1554	Leucine--tRNA ligase	leuS	Cytoplasmic
CH30	CP006659.2_prot_AHI33508.1_1	110266	64235.6	0.582553	AHI33508.1	Kpn2146_0001	Flavodoxin	Kpn2146_0001	Cytoplasmic	Cofactors, Vitamins, Prosthetic Groups, Pigments
CH30	CP006659.2_prot_AHI37570.1_3938	109919	84737.2	0.770906	AHI37570.1	Kpn2146_4214	hypothetical protein	Kpn2146_4214	Cytoplasmic Membrane
CH30	CP006659.2_prot_AHI36354.1_2768	109673	46671.7	0.425555	AHI36354.1	Kpn2146_2953	putative lipoprotein YgdR precursor	ygdR_2	Outer Membrane
CH30	CP006659.2_prot_AHI36952.1_3337	109301	70347.3	0.643608	AHI36952.1	Kpn2146_3574	Histidine biosynthesis bifunctional protein HisB	hisB	Cytoplasmic	Amino Acids and Derivatives
CH30	CP006659.2_prot_AHI35066.1_1513	108798	55536.2	0.510451	AHI35066.1	Kpn2146_1649	Phospho-2-dehydro-3-deoxyheptonate aldolase, Phe-sensitive	aroG_1	Cytoplasmic	Amino Acids and Derivatives
CH30	CP006659.2_prot_AHI34617.2_1076	108679	87126.6	0.801691	AHI34617.2	Kpn2146_1171	Cytochrome bo(3) ubiquinol oxidase subunit 2 precursor	cyoA	Cytoplasmic Membrane	Respiration
CH30	CP006659.2_prot_AHI35584.1_2015	108632	86311.1	0.794525	AHI35584.1	Kpn2146_2178	Protease 4	sppA_1	Cytoplasmic Membrane
CH30	CP006659.2_prot_AHI37155.1_3536	108596	59160.1	0.544771	AHI37155.1	Kpn2146_3783	Ribonucleoside-diphosphate reductase 1 subunit beta	nrdB	Cytoplasmic	Nucleosides and Nucleotides
CH30	CP006659.2_prot_AHI36861.1_3251	108197	77952.7	0.720473	AHI36861.1	Kpn2146_3474	Arginine--tRNA ligase	argS	Cytoplasmic	Protein Metabolism
CH30	CP006659.2_prot_AHI35675.1_2099	105807	64458.5	0.609209	AHI35675.1	Kpn2146_2270	Exoribonuclease 2	rnb	Cytoplasmic
CH30	CP006659.2_prot_AHI35267.1_1714	105703	76353.9	0.722342	AHI35267.1	Kpn2146_1853	ATP-dependent Clp protease ATP-binding subunit ClpA	clpA	Cytoplasmic	Protein Metabolism
CH30	CP006659.2_prot_AHI36953.1_3338	105219	88087.1	0.837179	AHI36953.1	Kpn2146_3575	Imidazole glycerol phosphate synthase subunit HisH	hisH	Cytoplasmic	Amino Acids and Derivatives
CH30	CP006659.2_prot_AHI37218.1_3594	104435	58800	0.563028	AHI37218.1	Kpn2146_3846	Amidophosphoribosyltransferase	purF	Cytoplasmic	Nucleosides and Nucleotides; Virulence, Disease and Defense
CH30	CP006659.2_prot_AHI38671.1_5006	103996	80002	0.769278	AHI38671.1	Kpn2146_5352	Ferredoxin--NADP reductase	fpr	Cytoplasmic	Sulfur Metabolism; Respiration
CH30	CP006659.2_prot_AHI35318.1_1764	103854	73785	0.710466	AHI35318.1	Kpn2146_1905	Aminopeptidase N	pepN	Cytoplasmic	Protein Metabolism
CH30	CP006659.2_prot_AHI37408.1_3780	103056	67798.9	0.657888	AHI37408.1	Kpn2146_4044	hypothetical protein	Kpn2146_4044	Cytoplasmic Membrane
CH30	CP006659.2_prot_AHI35982.1_2401	102662	65240.5	0.63549	AHI35982.1	Kpn2146_2581	Putative metalloprotease YpwA	ypwA	Cytoplasmic
CH30	CP006659.2_prot_AHI35568.1_1999	102355	73277.7	0.715916	AHI35568.1	Kpn2146_2162	Putative glucose-6-phosphate 1-epimerase	yeaD	Cytoplasmic	Carbohydrates
CH30	CP006659.2_prot_AHI37904.1_4260	102207	68072.6	0.666028	AHI37904.1	Kpn2146_4564	Peptide chain release factor 2	prfB	Cytoplasmic	Protein Metabolism
CH30	CP006659.2_prot_AHI37136.1_3517	101965	65904.7	0.646345	AHI37136.1	Kpn2146_3762	Nucleoid-associated protein YejK	yejK	Cytoplasmic
CH30	CP006659.2_prot_AHI34308.2_778	101416	77800.1	0.767137	AHI34308.2	Kpn2146_0852	UDP-N-acetylmuramoyl-L-alanyl-D-glutamate--2,6-diaminopimelate ligase	murE	Cytoplasmic
CH30	CP006659.2_prot_AHI38092.1_4443	101118	66539.7	0.658037	AHI38092.1	Kpn2146_4758	Putative acid--amine ligase YgiC	ygiC	Cytoplasmic	Stress Response
CH30	CP006659.2_prot_AHI33693.1_181	101022	174976	1.73205	AHI33693.1	Kpn2146_0205	IMPACT family member YigZ	yigZ	Cytoplasmic
CH30	CP006659.2_prot_AHI37977.2_4330	100968	13848.1	0.137154	AHI37977.2	Kpn2146_4638	hypothetical protein	Kpn2146_4638	Not significantly assigned
CH30	CP006659.2_prot_AHI34332.1_800	100508	57336	0.570462	AHI34332.1	Kpn2146_0876	Nicotinate-nucleotide pyrophosphorylase, carboxylating	nadC	Cytoplasmic
CH30	CP006659.2_prot_AHI36667.1_3072	100478	55403.1	0.551395	AHI36667.1	Kpn2146_3271	Formyltetrahydrofolate deformylase	purU	Cytoplasmic	Carbohydrates
CH30	CP006659.2_prot_AHI36644.2_3052	100332	65952.3	0.657338	AHI36644.2	Kpn2146_3248	transport protein TonB	Kpn2146_3248	Cytoplasmic Membrane	Membrane Transport; Iron acquisition and metabolism
CH30	CP006659.2_prot_AHI36818.1_3210	100172	27974.9	0.279269	AHI36818.1	Kpn2146_3428	ProP effector	proQ	Cytoplasmic	Amino Acids and Derivatives
CH30	CP006659.2_prot_AHI36645.1_3053	99999.2	103912	1.03913	AHI36645.1	Kpn2146_3249	YciI-like protein	Kpn2146_3249	Cytoplasmic	Miscellaneous
CH30	CP006659.2_prot_ALV39621.1_1813	99878.9	27825.4	0.278592	ALV39621.1	Kpn2146_6054	hypothetical protein	Kpn2146_6054	Extracellular
CH30	CP006659.2_prot_AHI38163.1_4508	99656.1	62234	0.624488	AHI38163.1	Kpn2146_4830	1,5-anhydro-D-fructose reductase	afr_3	Cytoplasmic
CH30	CP006659.2_prot_AHI37906.1_4262	99565.5	23253.6	0.23355	AHI37906.1	Kpn2146_4566	Thiol:disulfide interchange protein DsbC precursor	dsbC_1	Periplasmic	Protein Metabolism
CH30	CP006659.2_prot_AHI34835.1_1291	99102.7	53070.3	0.535508	AHI34835.1	Kpn2146_1397	Ferrichrome receptor FcuA precursor	fcuA	Extracellular	Iron acquisition and metabolism
CH30	CP006659.2_prot_AHI34231.1_705	98824.1	30044.1	0.304016	AHI34231.1	Kpn2146_0774	Chaperone protein DnaJ	dnaJ	Cytoplasmic
CH30	CP006659.2_prot_AHI35254.1_1702	98580.4	71470.4	0.724997	AHI35254.1	Kpn2146_1840	Low specificity L-threonine aldolase	ltaE	Cytoplasmic	Amino Acids and Derivatives
CH30	CP006659.2_prot_AHI36633.1_3041	98479.5	61554.2	0.625045	AHI36633.1	Kpn2146_3237	Phenylalanine--tRNA ligase beta subunit	pheT	Cytoplasmic	Protein Metabolism
CH30	CP006659.2_prot_AHI34395.2_858	98439.6	70791.8	0.71914	AHI34395.2	Kpn2146_0940	Ferrichrome-iron receptor precursor	fhuA_1	Outer Membrane	Iron acquisition and metabolism
CH30	CP006659.2_prot_AHI34036.1_508	98294.9	56296.6	0.572732	AHI34036.1	Kpn2146_0567	C4-dicarboxylic acid transporter DauA	dauA_1	Cytoplasmic Membrane	Amino Acids and Derivatives
CH30	CP006659.2_prot_AHI37459.1_3830	97967.1	37100.3	0.378702	AHI37459.1	Kpn2146_4098	Elongation factor 4	lepA	Not significantly assigned	Protein Metabolism; Stress Response
CH30	CP006659.2_prot_AHI34695.1_1147	97583.2	115391	1.18249	AHI34695.1	Kpn2146_1252	HTH-type transcriptional regulator CueR	cueR	Cytoplasmic
CH30	CP006659.2_prot_AHI36982.2_3370	97304	51785	0.532198	AHI36982.2	Kpn2146_3607	UTP--glucose-1-phosphate uridylyltransferase	galF	Cytoplasmic	Cell Wall and Capsule
CH30	CP006659.2_prot_AHI37229.1_3605	97100.9	32714.9	0.336916	AHI37229.1	Kpn2146_3857	3-oxoacyl-[acyl-carrier-protein	fabB	Cytoplasmic	Fatty Acids, Lipids, and Isoprenoids
CH30	CP006659.2_prot_AHI35404.1_1845	96358.9	70807.9	0.734835	AHI35404.1	Kpn2146_1992	hypothetical protein	Kpn2146_1992	Cytoplasmic
CH30	CP006659.2_prot_AHI38629.1_4966	96166.8	63259.4	0.657809	AHI38629.1	Kpn2146_5310	2-amino-3-ketobutyrate coenzyme A ligase	kbl	Cytoplasmic	Amino Acids and Derivatives
CH30	CP006659.2_prot_AHI33623.1_113	96093.5	73142.3	0.761158	AHI33623.1	Kpn2146_0130	Dihydroxy-acid dehydratase	ilvD	Cytoplasmic	Amino Acids and Derivatives
CH30	CP006659.2_prot_AHI34602.1_1061	95835.9	25209.6	0.263049	AHI34602.1	Kpn2146_1156	putative nucleotide-binding protein	Kpn2146_1156	Cytoplasmic
CH30	CP006659.2_prot_AHI33517.1_10	95728	22583.3	0.235911	AHI33517.1	Kpn2146_0010	D-ribose-binding periplasmic protein precursor	rbsB_1	Periplasmic	Carbohydrates
CH30	CP006659.2_prot_AHI36330.1_2743	95650.4	67983.1	0.710746	AHI36330.1	Kpn2146_2929	N-hydroxyarylamine O-acetyltransferase	nhoA	Cytoplasmic
CH30	CP006659.2_prot_AHI34451.1_914	95474.4	42347.8	0.443552	AHI34451.1	Kpn2146_1003	Hydroxyacylglutathione hydrolase	gloB	Cytoplasmic	Stress Response; Carbohydrates
CH30	CP006659.2_prot_AHI36704.1_3107	94965.3	71634.6	0.754324	AHI36704.1	Kpn2146_3313	Ribosome-binding ATPase YchF	ychF	Cytoplasmic	Protein Metabolism
CH30	CP006659.2_prot_AHI36951.1_3336	94913.7	78844.5	0.830696	AHI36951.1	Kpn2146_3573	Histidinol-phosphate aminotransferase	hisC	Cytoplasmic	Amino Acids and Derivatives
CH30	CP006659.2_prot_AHI38410.2_4754	94571.9	120693	1.2762	AHI38410.2	Kpn2146_5087	Cytosine deaminase	codA_3	Cytoplasmic	Amino Acids and Derivatives; Nucleosides and Nucleotides
CH30	CP006659.2_prot_AHI37337.1_3706	93597.3	61251.7	0.654417	AHI37337.1	Kpn2146_3972	Uracil phosphoribosyltransferase	upp	Cytoplasmic	Nucleosides and Nucleotides
CH30	CP006659.2_prot_AHI34544.2_1004	93465.5	64974.2	0.695168	AHI34544.2	Kpn2146_1098	D-alanine--D-alanine ligase A	ddlA	Cytoplasmic	Cell Wall and Capsule
CH30	CP006659.2_prot_AHI34772.1_1235	93428.9	22986.5	0.246033	AHI34772.1	Kpn2146_1334	5-hydroxyisourate hydrolase precursor	hiuH_1	Extracellular
CH30	CP006659.2_prot_AHI34233.1_707	93410.6	61376	0.657056	AHI34233.1	Kpn2146_0776	Transcriptional activator protein NhaR	nhaR	Cytoplasmic
CH30	CP006659.2_prot_AHI34684.1_1138	93200.6	58447.3	0.627113	AHI34684.1	Kpn2146_1240	Adenylate kinase	adk	Cytoplasmic	Nucleosides and Nucleotides
CH30	CP006659.2_prot_AHI37590.2_3957	93103.8	88910.8	0.954964	AHI37590.2	Kpn2146_4234	DNA-binding protein StpA	stpA	Cytoplasmic
CH30	CP006659.2_prot_AHI34399.1_862	92582.2	67133.8	0.725126	AHI34399.1	Kpn2146_0944	Glutamate-1-semialdehyde 2,1-aminomutase	hemL	Cytoplasmic
CH30	CP006659.2_prot_AHI37001.1_3387	92560.5	54852.6	0.592614	AHI37001.1	Kpn2146_3626	UDP-glucose 4-epimerase	uge	Cytoplasmic	Cell Wall and Capsule
CH30	CP006659.2_prot_AHI38056.1_4409	92025.3	70697.8	0.768243	AHI38056.1	Kpn2146_4722	2-aminoadipate transaminase	lysN	Cytoplasmic
CH30	CP006659.2_prot_AHI36893.2_3280	91866.7	75429.8	0.821079	AHI36893.2	Kpn2146_3509	lipoprotein	Kpn2146_3509	Outer Membrane
CH30	CP006659.2_prot_AHI33785.1_269	91820.8	48392	0.527026	AHI33785.1	Kpn2146_0311	Tyrosine aminotransferase	tyrB_1	Cytoplasmic	Amino Acids and Derivatives
CH30	CP006659.2_prot_AHI36975.1_3362	91416.8	102132	1.11722	AHI36975.1	Kpn2146_3599	glycosyl transferase group 1	Kpn2146_3599	Not significantly assigned
CH30	CP006659.2_prot_AHI33907.1_382	90702	56755.7	0.625738	AHI33907.1	Kpn2146_0435	Phosphatidylserine decarboxylase proenzyme	psd	Cytoplasmic Membrane	Fatty Acids, Lipids, and Isoprenoids
CH30	CP006659.2_prot_AHI36240.2_2656	89964.5	54762	0.608706	AHI36240.2	Kpn2146_2839	L-2,4-diaminobutyrate decarboxylase	ddc	Cytoplasmic
CH30	CP006659.2_prot_AHI36103.1_2520	89763.5	37068.1	0.412953	AHI36103.1	Kpn2146_2702	Methionine aminopeptidase	map_2	Cytoplasmic	Protein Metabolism
CH30	CP006659.2_prot_AHI34209.1_684	89707.9	73287.7	0.81696	AHI34209.1	Kpn2146_0751	Putative phosphoserine phosphatase 2	pspB_1	Cytoplasmic
CH30	CP006659.2_prot_AHI38490.1_4833	88838.1	65506.6	0.737371	AHI38490.1	Kpn2146_5168	Cell division ATP-binding protein FtsE	ftsE	Cytoplasmic Membrane
CH30	CP006659.2_prot_AHI38772.1_5107	88490.8	55393.7	0.625982	AHI38772.1	Kpn2146_5455	Sugar phosphatase YidA	yidA	Cytoplasmic
CH30	CP006659.2_prot_AHI34715.1_1166	88437.5	23645.6	0.26737	AHI34715.1	Kpn2146_1272	Bifunctional protein FolD protein	folD	Cytoplasmic	Carbohydrates; Cofactors, Vitamins, Prosthetic Groups, Pigments
CH30	CP006659.2_prot_AHI35310.2_1757	88413.5	49712.3	0.562271	AHI35310.2	Kpn2146_1897	Asparagine--tRNA ligase	asnS	Cytoplasmic
CH30	CP006659.2_prot_AHI38283.1_4626	87866.2	43171.7	0.491334	AHI38283.1	Kpn2146_4955	Periplasmic pH-dependent serine endoprotease DegQ precursor	degQ	Periplasmic	Protein Metabolism; Stress Response
CH30	CP006659.2_prot_AHI35292.1_1738	87742	66936.4	0.762877	AHI35292.1	Kpn2146_1878	Integration host factor subunit beta	ihfB	Cytoplasmic
CH30	CP006659.2_prot_AHI33856.1_334	87602.7	55675.3	0.635543	AHI33856.1	Kpn2146_0383	Plasmid segregation protein ParM	parM	Cytoplasmic
CH30	CP006659.2_prot_AHI36950.1_3335	87273.3	68932.3	0.789844	AHI36950.1	Kpn2146_3572	Histidinol dehydrogenase	hisD	Cytoplasmic	Amino Acids and Derivatives
CH30	CP006659.2_prot_AHI35585.1_2016	87144.6	64173	0.736397	AHI35585.1	Kpn2146_2179	Putative NAD(P)H nitroreductase YdjA	ydjA	Cytoplasmic
CH30	CP006659.2_prot_AHI37195.1_3573	86978.2	57258.9	0.658313	AHI37195.1	Kpn2146_3823	Glutamate-pyruvate aminotransferase AlaA	alaA	Cytoplasmic	Amino Acids and Derivatives
CH30	CP006659.2_prot_AHI36978.1_3365	86758.9	49851.1	0.574594	AHI36978.1	Kpn2146_3602	Wzc tyrosine-protein kinase	wzc	Cytoplasmic Membrane	Cell Wall and Capsule
CH30	CP006659.2_prot_AHI34366.1_832	86606.9	38194.5	0.44101	AHI34366.1	Kpn2146_0911	Pantothenate synthetase	panC	Cytoplasmic	Cofactors, Vitamins, Prosthetic Groups, Pigments
CH30	CP006659.2_prot_AHI35331.1_1777	86103.5	51679.2	0.600199	AHI35331.1	Kpn2146_1918	hypothetical protein	Kpn2146_1918	Outer Membrane	Stress Response
CH30	CP006659.2_prot_AHI38230.2_4573	85611.1	67803.8	0.791998	AHI38230.2	Kpn2146_4899	Ribosome maturation factor RimP	rimP	Cytoplasmic
CH30	CP006659.2_prot_AHI35461.1_1899	85095.9	65930.1	0.774774	AHI35461.1	Kpn2146_2054	hypothetical protein	Kpn2146_2054	Cytoplasmic
CH30	CP006659.2_prot_AHI37447.1_3818	85010.8	55372.1	0.651354	AHI37447.1	Kpn2146_4085	Phosphoribosylformylglycinamidine synthase	purL	Cytoplasmic	Nucleosides and Nucleotides
CH30	CP006659.2_prot_AHI36458.1_2869	84663.4	56170.8	0.66346	AHI36458.1	Kpn2146_3058	LOG family protein YvdD	yvdD	Cytoplasmic
CH30	CP006659.2_prot_AHI35255.1_1703	84540.5	58012.7	0.686213	AHI35255.1	Kpn2146_1841	Pyruvate dehydrogenase, ubiquinone	poxB	Not significantly assigned	Carbohydrates
CH30	CP006659.2_prot_AHI38777.1_5112	84345.6	79601	0.943748	AHI38777.1	Kpn2146_5460	LSU ribosomal protein L34p	rpmH	Outer Membrane
CH30	CP006659.2_prot_AHI38652.2_4989	84267	40892.5	0.485273	AHI38652.2	Kpn2146_5333	Ribonuclease PH	rph	Cytoplasmic
CH30	CP006659.2_prot_AHI36432.2_2841	84069.8	46167.7	0.54916	AHI36432.2	Kpn2146_3032	Membrane-bound lysozyme inhibitor of C-type lysozyme precursor	mliC	Outer Membrane	Virulence, Disease and Defense
CH30	CP006659.2_prot_AHI36830.1_3221	83987.3	6062.57	0.0721844	AHI36830.1	Kpn2146_3443	Copper resistance protein C precursor	pcoC_1	Periplasmic	Virulence, Disease and Defense
CH30	CP006659.2_prot_AHI36783.1_3177	83914.3	72287.9	0.86145	AHI36783.1	Kpn2146_3392	putative S-adenosyl-L-methionine-dependent methyltransferase TehB	tehB_2	Cytoplasmic
CH30	CP006659.2_prot_AHI38225.1_4568	83842.8	54308	0.647735	AHI38225.1	Kpn2146_4894	30S ribosomal protein S15	rpsO	Cytoplasmic	Protein Metabolism
CH30	CP006659.2_prot_AHI37921.1_4277	83819.6	62000.3	0.739687	AHI37921.1	Kpn2146_4581	Glycine dehydrogenase (decarboxylating)	gcvP	Cytoplasmic	Amino Acids and Derivatives
CH30	CP006659.2_prot_AHI38779.2_5114	83364.4	62643.3	0.751439	AHI38779.2	Kpn2146_5462	Membrane protein insertase YidC	yidC	Cytoplasmic Membrane
CH30	CP006659.2_prot_AHI37981.1_4334	82629	53907.4	0.652403	AHI37981.1	Kpn2146_4642	putative Fe(2+)-trafficking protein	yggX	Cytoplasmic	Stress Response
CH30	CP006659.2_prot_AHI36656.1_3063	81943.4	27305.9	0.333228	AHI36656.1	Kpn2146_3260	Periplasmic oligopeptide-binding protein precursor	oppA_2	Periplasmic	Membrane Transport
CH30	CP006659.2_prot_AHI34170.1_647	81809.4	12532.1	0.153187	AHI34170.1	Kpn2146_0709	hypothetical protein	Kpn2146_0709	Not significantly assigned
CH30	CP006659.2_prot_AHI38339.2_4682	81808.7	63007.7	0.770184	AHI38339.2	Kpn2146_5016	UDP-3-O-[3-hydroxymyristoyl	Kpn2146_5016	Cytoplasmic
CH30	CP006659.2_prot_AHI38808.1_5142	81304	44541.2	0.547835	AHI38808.1	Kpn2146_5492	ATP synthase subunit delta	atpH	Not significantly assigned	Respiration
CH30	CP006659.2_prot_AHI38386.1_4730	81171.3	59655.3	0.734931	AHI38386.1	Kpn2146_5063	30S ribosomal protein S12	rpsL	Not significantly assigned	Protein Metabolism; Virulence
CH30	CP006659.2_prot_AHI34550.1_1010	80696.3	52037.2	0.644853	AHI34550.1	Kpn2146_1104	Pyrroline-5-carboxylate reductase	proC	Cytoplasmic	Amino Acids and Derivatives
CH30	CP006659.2_prot_AHI38060.1_4412	80299.7	57466.6	0.715652	AHI38060.1	Kpn2146_4726	Disulfide-bond oxidoreductase YghU	yghU	Cytoplasmic	Stress Response
CH30	CP006659.2_prot_AHI37410.1_3782	80271.3	56863.1	0.708386	AHI37410.1	Kpn2146_4047	4-hydroxy-3-methylbut-2-en-1-yl diphosphate synthase	ispG	Cytoplasmic	Fatty Acids, Lipids, and Isoprenoids
CH30	CP006659.2_prot_AHI35161.1_1605	80156.2	52378.9	0.65346	AHI35161.1	Kpn2146_1744	Sugar phosphatase YbiV	ybiV	Cytoplasmic
CH30	CP006659.2_prot_AHI37932.1_4287	80090.3	54274.7	0.677669	AHI37932.1	Kpn2146_4593	Ribose-5-phosphate isomerase A	rpiA	Cytoplasmic	Carbohydrates
CH30	CP006659.2_prot_AHI34328.1_796	79840.2	44392.6	0.556018	AHI34328.1	Kpn2146_0872	GMP reductase	guaC	Cytoplasmic
CH30	CP006659.2_prot_AHI34700.1_1152	79818.9	33743.8	0.422754	AHI34700.1	Kpn2146_1257	Thioredoxin	trxA_2	Cytoplasmic
CH30	CP006659.2_prot_AHI33918.1_392	79815.4	62620.2	0.784562	AHI33918.1	Kpn2146_0448	RNA-binding protein Hfq	hfq	Cytoplasmic
CH30	CP006659.2_prot_AHI35604.1_2033	79466.5	67272	0.846545	AHI35604.1	Kpn2146_2198	Exodeoxyribonuclease III	xthA	Cytoplasmic
CH30	CP006659.2_prot_AHI38563.1_4904	79233.7	24364.8	0.307506	AHI38563.1	Kpn2146_5241	Periplasmic dipeptide transport protein precursor	dppA_3	Periplasmic	Motility and Chemotaxis; Membrane Transport
CH30	CP006659.2_prot_AHI36626.2_3034	79119.6	54549.4	0.689455	AHI36626.2	Kpn2146_3230	D-methionine-binding lipoprotein MetQ precursor	metQ_4	Outer Membrane	Amino Acids and Derivatives
CH30	CP006659.2_prot_AHI36980.2_3367	79010.9	45483.5	0.575662	AHI36980.2	Kpn2146_3604	Wzi capsule assembly protein	wzi	Outer Membrane
CH30	CP006659.2_prot_AHI35324.1_1770	78913	89732.6	1.13711	AHI35324.1	Kpn2146_1911	Dihydroorotate dehydrogenase (quinone)	pyrD	Cytoplasmic Membrane	Nucleosides and Nucleotides
CH30	CP006659.2_prot_AHI38239.1_4582	78836.3	42642.8	0.540903	AHI38239.1	Kpn2146_4910	Ribosomal RNA large subunit methyltransferase E	rlmE	Cytoplasmic
CH30	CP006659.2_prot_AHI38622.1_4959	78504	54471.5	0.693869	AHI38622.1	Kpn2146_5303	Glutaredoxin-3	grxC	Cytoplasmic	Stress Response
CH30	CP006659.2_prot_AHI33782.1_266	78286.5	67693.1	0.864684	AHI33782.1	Kpn2146_0308	Quinone oxidoreductase 1	qorA_1	Cytoplasmic
CH30	CP006659.2_prot_AHI35999.1_2418	77826.1	37214.7	0.478177	AHI35999.1	Kpn2146_2598	Universal stress protein G	uspG_2	Cytoplasmic	Stress Response
CH30	CP006659.2_prot_AHI33689.1_177	77635.4	50066.3	0.64489	AHI33689.1	Kpn2146_0201	NAD(P)H-flavin reductase	fre	Cytoplasmic	Cofactors, Vitamins, Prosthetic Groups, Pigments
CH30	CP006659.2_prot_AHI38260.1_4603	77456.8	24258.4	0.313186	AHI38260.1	Kpn2146_4931	Lipopolysaccharide export system protein LptA precursor	lptA	Periplasmic	Cell Wall and Capsule
CH30	CP006659.2_prot_AHI33677.1_166	76903.8	48057.6	0.624905	AHI33677.1	Kpn2146_0189	Uridine phosphorylase	udp	Cytoplasmic	Nucleosides and Nucleotides
CH30	CP006659.2_prot_AHI37222.2_3598	76722.9	56493.8	0.736336	AHI37222.2	Kpn2146_3850	Acetyl-coenzyme A carboxylase carboxyl transferase subunit beta	accD	Cytoplasmic	Fatty Acids, Lipids, and Isoprenoids; Virulence, Disease and Defense
CH30	CP006659.2_prot_AHI36854.1_3244	76603.5	68441.3	0.893449	AHI36854.1	Kpn2146_3467	Isochorismatase family protein YecD	yecD	Cytoplasmic	Cofactors, Vitamins, Prosthetic Groups, Pigments
CH30	CP006659.2_prot_AHI35332.1_1778	76504.1	66188.7	0.865165	AHI35332.1	Kpn2146_1919	3-hydroxydecanoyl-[acyl-carrier-protein	fabA	Cytoplasmic
CH30	CP006659.2_prot_AHI38491.1_4834	76310.3	44843.4	0.587646	AHI38491.1	Kpn2146_5169	Signal recognition particle receptor FtsY	ftsY	Not significantly assigned	Protein Metabolism
CH30	CP006659.2_prot_AHI34582.1_1042	76025.7	59562.9	0.783458	AHI34582.1	Kpn2146_1136	preprotein translocase subunit SecF	Kpn2146_1136	Cytoplasmic Membrane
CH30	CP006659.2_prot_AHI34315.2_784	75979.3	55462	0.729962	AHI34315.2	Kpn2146_0859	UDP-N-acetylmuramate--L-alanine ligase	murC	Cytoplasmic
CH30	CP006659.2_prot_AHI34922.1_1376	75883.2	7306.6	0.0962874	AHI34922.1	Kpn2146_1486	Ferrienterobactin-binding periplasmic protein precursor	fepB	Extracellular	Iron acquisition and metabolism
CH30	CP006659.2_prot_AHI36801.2_3195	75836.6	71308.7	0.940294	AHI36801.2	Kpn2146_3411	Magnesium and cobalt efflux protein CorC	corC_3	Cytoplasmic Membrane	Virulence, Disease and Defense; Phosphorus Metabolism
CH30	CP006659.2_prot_AHI37120.2_3501	75607.8	54369.6	0.719101	AHI37120.2	Kpn2146_3746	Inner membrane protein YeiU	yeiU	Cytoplasmic Membrane
CH30	CP006659.2_prot_AHI37080.1_3462	75047.8	42195.6	0.56225	AHI37080.1	Kpn2146_3706	Periplasmic beta-glucosidase precursor	bglX	Periplasmic	Carbohydrates
CH30	CP006659.2_prot_AHI38249.1_4592	74693.2	34812.9	0.466078	AHI38249.1	Kpn2146_4920	UDP-N-acetylglucosamine 1-carboxyvinyltransferase	murA	Cytoplasmic	Cell Wall and Capsule
CH30	CP006659.2_prot_AHI37313.1_3683	74679.6	54385.3	0.728248	AHI37313.1	Kpn2146_3947	Transaldolase	tal	Cytoplasmic	Carbohydrates
CH30	CP006659.2_prot_AHI38263.1_4606	74605.7	41532.5	0.556694	AHI38263.1	Kpn2146_4934	Ribosome hibernation promoting factor	hpf	Cytoplasmic	Protein Metabolism
CH30	CP006659.2_prot_AHI37497.1_3866	74451.6	50177.7	0.673965	AHI37497.1	Kpn2146_4140	Signal recognition particle protein	ffh	Cytoplasmic	Protein Metabolism
CH30	CP006659.2_prot_AHI37469.1_3841	74396.4	51383.2	0.690668	AHI37469.1	Kpn2146_4108	Putative TrmH family tRNA/rRNA methyltransferase	Kpn2146_4108	Cytoplasmic
CH30	CP006659.2_prot_AHI37857.1_4214	74155	42407.6	0.571878	AHI37857.1	Kpn2146_4515	Putative oxidoreductase YdbC	ydbC	Cytoplasmic
CH30	CP006659.2_prot_AHI35939.1_2358	74062.4	45656.1	0.616455	AHI35939.1	Kpn2146_2538	Fumarate and nitrate reduction regulatory protein	fnr	Cytoplasmic	Stress Response
CH30	CP006659.2_prot_AHI34053.1_531	74059	48646.5	0.656861	AHI34053.1	Kpn2146_0585	hypothetical protein	Kpn2146_0585	Not significantly assigned
CH30	CP006659.2_prot_AHI37622.1_3986	73911.1	14972.8	0.202579	AHI37622.1	Kpn2146_4272	Nicotinamide-nucleotide amidohydrolase PncC	pncC_2	Cytoplasmic	Cofactors, Vitamins, Prosthetic Groups, Pigments
CH30	CP006659.2_prot_AHI38213.1_4556	73455.1	47647.2	0.648657	AHI38213.1	Kpn2146_4881	General stress protein 18	yfkM	Cytoplasmic
CH30	CP006659.2_prot_AHI36029.2_2445	73234.3	55948.3	0.763963	AHI36029.2	Kpn2146_2628	hypothetical protein	Kpn2146_2628	Not significantly assigned
CH30	CP006659.2_prot_AHI38628.1_4965	72797.4	46432.6	0.637833	AHI38628.1	Kpn2146_5309	L-threonine 3-dehydrogenase	tdh	Cytoplasmic	Amino Acids and Derivatives
CH30	CP006659.2_prot_AHI37862.1_4219	72735	48323.3	0.664375	AHI37862.1	Kpn2146_4520	Fimbria adhesin protein precursor	mrkD_2	Extracellular
CH30	CP006659.2_prot_AHI36405.1_2815	72613.8	51667.5	0.711537	AHI36405.1	Kpn2146_3005	S-(hydroxymethyl)glutathione dehydrogenase	frmA	Cytoplasmic	Stress Response
CH30	CP006659.2_prot_AHI38415.1_4760	72570.1	35889.8	0.494554	AHI38415.1	Kpn2146_5092	Phosphoglycolate phosphatase	gph	Cytoplasmic
CH30	CP006659.2_prot_AHI37818.1_4177	72340.1	57317.7	0.792336	AHI37818.1	Kpn2146_4474	Thymidylate synthase	thyA	Cytoplasmic	Nucleosides and Nucleotides; Cofactors, Vitamins, Prosthetic Groups, Pigments
CH30	CP006659.2_prot_AHI34537.1_997	72240.9	42823	0.592781	AHI34537.1	Kpn2146_1091	Delta-aminolevulinic acid dehydratase	hemB	Cytoplasmic	Regulation and Cell signaling
CH30	CP006659.2_prot_AHI36393.1_2803	72132.3	37190.9	0.515593	AHI36393.1	Kpn2146_2993	Tellurite methyltransferase	tehB_1	Cytoplasmic	Stress Response
CH30	CP006659.2_prot_AHI37443.1_3814	71995.3	45349.8	0.6299	AHI37443.1	Kpn2146_4080	Nitrogen regulatory protein P-II	glnB	Cytoplasmic	Nitrogen Metabolism
CH30	CP006659.2_prot_AHI35565.1_1996	71444.9	44301	0.620072	AHI35565.1	Kpn2146_2159	PrkA AAA domain protein	Kpn2146_2159	Cytoplasmic
CH30	CP006659.2_prot_AHI34199.1_674	71367.6	33766.4	0.473134	AHI34199.1	Kpn2146_0741	Purine nucleoside phosphorylase DeoD-type	deoD	Cytoplasmic
CH30	CP006659.2_prot_AHI38095.1_4446	71050.6	30197.4	0.425013	AHI38095.1	Kpn2146_4761	3,4-dihydroxy-2-butanone 4-phosphate synthase	ribB	Cytoplasmic	Cofactors, Vitamins, Prosthetic Groups, Pigments
CH30	CP006659.2_prot_AHI33732.1_217	70919.6	62191.9	0.876935	AHI33732.1	Kpn2146_0254	Phosphoribosylamine--glycine ligase	purD	Cytoplasmic	Nucleosides and Nucleotides; Miscellaneous
CH30	CP006659.2_prot_AHI37625.1_3989	70827.5	54313.7	0.766844	AHI37625.1	Kpn2146_4275	putative siderophore transport system ATP-binding protein YusV	yusV_4	Cytoplasmic Membrane
CH30	CP006659.2_prot_AHI34369.2_835	70339	54200.8	0.770564	AHI34369.2	Kpn2146_0914	Poly(A) polymerase I precursor	pcnB	Cytoplasmic
CH30	CP006659.2_prot_AHI37417.1_3788	70337.8	43969.3	0.625117	AHI37417.1	Kpn2146_4054	3-mercaptopyruvate sulfurtransferase	sseA	Cytoplasmic
CH30	CP006659.2_prot_AHI34422.1_885	69981.3	50041.1	0.715064	AHI34422.1	Kpn2146_0968	UDP-3-O-(3-hydroxymyristoyl)glucosamine N-acyltransferase	lpxD	Cytoplasmic
CH30	CP006659.2_prot_AHI33576.1_68	69851.4	78814.8	1.12832	AHI33576.1	Kpn2146_0075	6-N-hydroxylaminopurine resistance protein	Kpn2146_0075	Cytoplasmic
CH30	CP006659.2_prot_AHI38436.1_4781	69739.2	47492.5	0.681003	AHI38436.1	Kpn2146_5113	30S ribosomal protein S1	rps1	Cytoplasmic
CH30	CP006659.2_prot_AHI38294.1_4637	69589.6	32159.4	0.46213	AHI38294.1	Kpn2146_4966	protease TldD	Kpn2146_4966	Cytoplasmic	Protein Metabolism
CH30	CP006659.2_prot_AHI35503.1_1941	69586.4	48378.8	0.695233	AHI35503.1	Kpn2146_2096	Virulence transcriptional regulatory protein PhoP	phoP_1	Cytoplasmic	Cell Wall and Capsule
CH30	CP006659.2_prot_AHI35702.1_2125	69398.3	44440.5	0.640369	AHI35702.1	Kpn2146_2297	Sul1 dihydropteroate synthase	Kpn2146_2297	Cytoplasmic
CH30	CP006659.2_prot_AHI37762.1_4122	69320	32469.5	0.4684	AHI37762.1	Kpn2146_4415	Membrane-bound lytic murein transglycosylase A precursor	mltA	Outer Membrane	Sulfur Metabolism; Cell Wall and Capsule
CH30	CP006659.2_prot_AHI36772.1_3168	69243.4	26900.3	0.388489	AHI36772.1	Kpn2146_3381	Endo-type membrane-bound lytic murein transglycosylase A precursor	emtA	Outer Membrane	Cell Wall and Capsule
CH30	CP006659.2_prot_AHI38418.1_4763	68810.5	13727.6	0.199499	AHI38418.1	Kpn2146_5095	cell division protein DamX	Kpn2146_5095	Cytoplasmic Membrane
CH30	CP006659.2_prot_AHI38236.1_4579	68720.9	29462.8	0.428731	AHI38236.1	Kpn2146_4907	Phosphoglucosamine mutase	glmM	Cytoplasmic	Cell Wall and Capsule
CH30	CP006659.2_prot_AHI35330.1_1776	68686.3	45978.5	0.669398	AHI35330.1	Kpn2146_1917	Paraquat-inducible protein B	pqiB_1	Cytoplasmic Membrane	Stress Response
CH30	CP006659.2_prot_AHI34985.1_1437	68582.5	61561	0.89762	AHI34985.1	Kpn2146_1549	Ribosomal silencing factor RsfS	rsfS	Cytoplasmic
CH30	CP006659.2_prot_AHI35657.2_2084	68344.6	42689.9	0.624627	AHI35657.2	Kpn2146_2252	putative protease SohB	sohB	Cytoplasmic Membrane
CH30	CP006659.2_prot_AHI38250.1_4593	68076.1	58120.7	0.85376	AHI38250.1	Kpn2146_4921	transcriptional regulator BolA	Kpn2146_4921	Cytoplasmic	Miscellaneous
CH30	CP006659.2_prot_AHI36290.1_2707	68070.2	38296.9	0.562608	AHI36290.1	Kpn2146_2889	Stationary-phase-induced ribosome-associated protein	sra	Not significantly assigned
CH30	CP006659.2_prot_AHI35033.1_1484	67989.2	54752.3	0.80531	AHI35033.1	Kpn2146_1605	LamB/YcsF family protein	Kpn2146_1605	Cytoplasmic
CH30	CP006659.2_prot_AHI38431.2_4776	67929	44139.4	0.649787	AHI38431.2	Kpn2146_5108	33 kDa chaperonin	hslO	Cytoplasmic
CH30	CP006659.2_prot_AHI36552.1_2961	67029.7	14042.9	0.209503	AHI36552.1	Kpn2146_3155	Glutamine-binding periplasmic protein precursor	glnH_3	Periplasmic
CH30	CP006659.2_prot_AHI37244.1_3619	66881.2	69459.8	1.03856	AHI37244.1	Kpn2146_3872	putative phospholipid-binding lipoprotein MlaA precursor	mlaA	Outer Membrane
CH30	CP006659.2_prot_AHI33976.1_450	66616.3	49522.9	0.743405	AHI33976.1	Kpn2146_0506	peptidase PmbA	Kpn2146_0506	Cytoplasmic	Protein Metabolism
CH30	CP006659.2_prot_AHI37226.1_3602	66219.5	42228.6	0.637706	AHI37226.1	Kpn2146_3854	Erythronate-4-phosphate dehydrogenase	pdxB	Cytoplasmic	Cofactors, Vitamins, Prosthetic Groups, Pigments
CH30	CP006659.2_prot_AHI37490.1_3860	66172.8	51643.4	0.780432	AHI37490.1	Kpn2146_4133	hypothetical protein	Kpn2146_4133	Cytoplasmic Membrane	Iron acquisition and metabolism
CH30	CP006659.2_prot_AHI34202.1_677	66126.6	40187.7	0.607739	AHI34202.1	Kpn2146_0744	Phosphoserine phosphatase	serB	Cytoplasmic
CH30	CP006659.2_prot_AHI37719.1_4080	65971	44705.8	0.677658	AHI37719.1	Kpn2146_4370	CTP synthase	pyrG_2	Cytoplasmic	Nucleosides and Nucleotides; Miscellaneous
CH30	CP006659.2_prot_AHI34679.1_1133	65705.8	38184.3	0.581141	AHI34679.1	Kpn2146_1235	Adenine phosphoribosyltransferase	apt	Cytoplasmic	Nucleosides and Nucleotides; Regulation and Cell signaling
CH30	CP006659.2_prot_AHI34587.1_1046	65625.6	27778.7	0.42329	AHI34587.1	Kpn2146_1141	putative lipoprotein YajI precursor	yajI	Not significantly assigned
CH30	CP006659.2_prot_AHI36890.1_3277	65586.5	40961	0.624533	AHI36890.1	Kpn2146_3506	D-cysteine desulfhydrase	dcyD	Cytoplasmic	Virulence, Disease and Defense
CH30	CP006659.2_prot_AHI36846.1_3236	65575.2	39515.5	0.602598	AHI36846.1	Kpn2146_3459	Zinc import ATP-binding protein ZnuC	znuC	Cytoplasmic Membrane
CH30	CP006659.2_prot_AHI38207.1_4550	65111.2	29838.4	0.458268	AHI38207.1	Kpn2146_4875	Penicillin-binding protein activator LpoA precursor	lpoA	Outer Membrane
CH30	CP006659.2_prot_AHI37406.2_3778	64566.9	45906.9	0.710999	AHI37406.2	Kpn2146_4042	GTPase Der	der	Cytoplasmic	Protein Metabolism
CH30	CP006659.2_prot_AHI37613.1_3978	64320.9	46946.4	0.729878	AHI37613.1	Kpn2146_4258	Glutamate--cysteine ligase	gshA	Cytoplasmic	Stress Response
CH30	CP006659.2_prot_AHI35286.1_1732	64252.7	45584.5	0.709457	AHI35286.1	Kpn2146_1872	Ribosomal protein S12 methylthiotransferase accessory factor YcaO	ycaO	Cytoplasmic
CH30	CP006659.2_prot_AHI36956.1_3341	64081.2	43118.3	0.67287	AHI36956.1	Kpn2146_3578	Phosphoribosyl-ATP pyrophosphatase	hisE	Cytoplasmic	Regulation and Cell signaling; Amino Acids and Derivatives
CH30	CP006659.2_prot_AHI35450.1_1888	64037.1	37777.9	0.589938	AHI35450.1	Kpn2146_2042	putative lipoprotein YceB precursor	yceB	Outer Membrane
CH30	CP006659.2_prot_AHI33812.1_294	64013	54000.5	0.843586	AHI33812.1	Kpn2146_0339	Sodium, potassium, lithium and rubidium/H(+) antiporter	nhaK_1	Cytoplasmic Membrane
CH30	CP006659.2_prot_AHI38659.1_4994	63924.2	42537	0.665428	AHI38659.1	Kpn2146_5340	hypothetical protein	Kpn2146_5340	Cytoplasmic
CH30	CP006659.2_prot_AHI33692.1_180	63805.5	44878.8	0.703369	AHI33692.1	Kpn2146_0204	Xaa-Pro dipeptidase	pepQ	Cytoplasmic	Protein Metabolism
CH30	CP006659.2_prot_AHI36447.1_2856	63768	43300.1	0.679026	AHI36447.1	Kpn2146_3047	Glutaredoxin-4	grxD	Cytoplasmic	Stress Response
CH30	CP006659.2_prot_AHI34462.1_925	63694.5	84981	1.3342	AHI34462.1	Kpn2146_1015	Na(+)-translocating NADH-quinone reductase subunit A	nqrA	Not significantly assigned	Respiration
CH30	CP006659.2_prot_AHI33582.2_74	62932.2	38093.7	0.605314	AHI33582.2	Kpn2146_0081	Regulator of ribonuclease activity A	rraA	Cytoplasmic
CH30	CP006659.2_prot_AHI37863.1_4220	62906.7	40855.4	0.649461	AHI37863.1	Kpn2146_4521	Outer membrane usher protein HtrE precursor	htrE_2	Outer Membrane
CH30	CP006659.2_prot_AHI37288.1_3659	62624.9	43615.9	0.696462	AHI37288.1	Kpn2146_3922	putative deferrochelatase/peroxidase YfeX	yfeX	Cytoplasmic
CH30	CP006659.2_prot_AHI38254.1_4597	62624.6	50506.9	0.806503	AHI38254.1	Kpn2146_4925	putative phospholipid ABC transporter permease protein MlaE	mlaE	Cytoplasmic Membrane	Cell Wall and Capsule
CH30	CP006659.2_prot_AHI37265.1_3639	62561.5	33799.5	0.54026	AHI37265.1	Kpn2146_3896	Glutamate--tRNA ligase	gltX	Cytoplasmic	Protein Metabolism
CH30	CP006659.2_prot_AHI35485.1_1923	62532.4	12273	0.196266	AHI35485.1	Kpn2146_2078	Multiple stress resistance protein BhsA precursor	bhsA_3	Not significantly assigned
CH30	CP006659.2_prot_AHI36974.1_3361	62445	46479.3	0.744323	AHI36974.1	Kpn2146_3598	Glycosyltransferase	Kpn2146_3598	Not significantly assigned
CH30	CP006659.2_prot_AHI37959.1_4313	62368.5	41917.2	0.67209	AHI37959.1	Kpn2146_4620	Agmatinase	speB	Cytoplasmic	Amino Acids and Derivatives
CH30	CP006659.2_prot_AHI34497.1_960	62172.4	44028.5	0.708167	AHI34497.1	Kpn2146_1051	Gamma-glutamyl phosphate reductase	proA	Cytoplasmic	Amino Acids and Derivatives
CH30	CP006659.2_prot_AHI38358.1_4702	62129.8	44949.1	0.723471	AHI38358.1	Kpn2146_5035	preprotein translocase subunit SecY	Kpn2146_5035	Cytoplasmic Membrane
CH30	CP006659.2_prot_AHI33652.1_141	62036.9	38370.8	0.618516	AHI33652.1	Kpn2146_0164	Putative uroporphyrinogen-III C-methyltransferase	hemX	Cytoplasmic Membrane
CH30	CP006659.2_prot_AHI35009.1_1460	61997.1	39683.8	0.640091	AHI35009.1	Kpn2146_1581	Glucosamine-6-phosphate deaminase	nagB_1	Cytoplasmic	Cell Wall and Capsule; Carbohydrates
CH30	CP006659.2_prot_AHI35019.2_1470	61889.2	43672.5	0.705657	AHI35019.2	Kpn2146_1591	Negative modulator of initiation of replication	seqA	Cytoplasmic
CH30	CP006659.2_prot_AHI38347.1_4690	61817.9	36896	0.59685	AHI38347.1	Kpn2146_5024	Methionyl-tRNA formyltransferase	fmt	Cytoplasmic	Protein Metabolism; Cofactors, Vitamins, Prosthetic Groups, Pigments
CH30	CP006659.2_prot_AHI34620.2_1079	61784.2	48912.6	0.791669	AHI34620.2	Kpn2146_1174	transcriptional regulator BolA	Kpn2146_1174	Cytoplasmic
CH30	CP006659.2_prot_AHI35545.1_1978	61717.7	35523.2	0.575576	AHI35545.1	Kpn2146_2138	CTP synthase	pyrG_1	Cytoplasmic	Miscellaneous; Nucleosides and Nucleotides
CH30	CP006659.2_prot_AHI33955.2_429	61638.8	44359.5	0.719669	AHI33955.2	Kpn2146_0485	3'(2'),5'-bisphosphate nucleotidase CysQ	cysQ	Not significantly assigned	Sulfur Metabolism
CH30	CP006659.2_prot_AHI33971.1_445	61574.6	28523.3	0.463233	AHI33971.1	Kpn2146_0501	Fructose-1,6-bisphosphatase class 1	fbp	Cytoplasmic	Carbohydrates
CH30	CP006659.2_prot_AHI34225.1_699	61181.6	54628.6	0.892893	AHI34225.1	Kpn2146_0767	Molybdopterin adenylyltransferase	mog	Cytoplasmic
CH30	CP006659.2_prot_AHI38464.1_4809	61108.7	43408.6	0.710351	AHI38464.1	Kpn2146_5141	putative oxidoreductase YhhX	yhhX	Cytoplasmic
CH30	CP006659.2_prot_AHI36954.1_3339	60967.6	32798	0.537957	AHI36954.1	Kpn2146_3576	1-(5-phosphoribosyl)-5-[(5-phosphoribosylamino)methylideneamino	hisA	Cytoplasmic	Amino Acids and Derivatives
CH30	CP006659.2_prot_AHI37626.1_3991	60771.2	30117.9	0.495595	AHI37626.1	Kpn2146_4276	Membrane-bound lytic murein transglycosylase B precursor	mltB	Not significantly assigned	Cell Wall and Capsule
CH30	CP006659.2_prot_AHI38077.1_4428	60733	40388	0.665009	AHI38077.1	Kpn2146_4743	1-acyl-sn-glycerol-3-phosphate acyltransferase	plsC	Cytoplasmic Membrane	Phosphorus Metabolism; Fatty Acids, Lipids, and Isoprenoids
CH30	CP006659.2_prot_AHI37014.2_3399	60656.1	100889	1.66329	AHI37014.2	Kpn2146_3639	Chaperone protein DnaK	dnaK_2	Cytoplasmic
CH30	CP006659.2_prot_AHI34459.1_922	60524.6	34834	0.575534	AHI34459.1	Kpn2146_1012	Phosphoheptose isomerase	gmhA	Cytoplasmic	Cell Wall and Capsule
CH30	CP006659.2_prot_AHI33851.1_330	60472.5	52558.9	0.869137	AHI33851.1	Kpn2146_0378	Proline/betaine transporter	proP_1	Cytoplasmic Membrane	Amino Acids and Derivatives
CH30	CP006659.2_prot_AHI34313.2_783	60376.3	38009.1	0.629537	AHI34313.2	Kpn2146_0857	UDP-N-acetylglucosamine--N-acetylmuramyl-(pentapeptide) pyrophosphoryl-undecaprenol N-acetylglucosamine transferase	murG	Cytoplasmic Membrane
CH30	CP006659.2_prot_AHI36939.1_3324	60307.5	27650.6	0.458493	AHI36939.1	Kpn2146_3561	hypothetical protein	Kpn2146_3561	Cytoplasmic	Miscellaneous
CH30	CP006659.2_prot_AHI34222.1_696	59847.8	39689.1	0.663167	AHI34222.1	Kpn2146_0764	hypothetical protein	Kpn2146_0764	Cytoplasmic
CH30	CP006659.2_prot_AHI35002.1_1453	59737.7	35888.8	0.600773	AHI35002.1	Kpn2146_1567	PhoH-like protein	ybeZ_1	Cytoplasmic	Phosphorus Metabolism
CH30	CP006659.2_prot_AHI38099.1_4449	59525.1	40228.4	0.675822	AHI38099.1	Kpn2146_4765	Bifunctional protein HldE	hldE	Cytoplasmic	Cell Wall and Capsule
CH30	CP006659.2_prot_AHI36922.1_3308	59266.8	48923.5	0.825479	AHI36922.1	Kpn2146_3544	Non-heme chloroperoxidase	cpo	Cytoplasmic
CH30	CP006659.2_prot_AHI37968.1_4321	59154.6	44475.9	0.751859	AHI37968.1	Kpn2146_4629	hypothetical protein	Kpn2146_4629	Cytoplasmic
CH30	CP006659.2_prot_AHI33537.1_29	59065.9	33089.6	0.560215	AHI33537.1	Kpn2146_0036	Alpha-D-glucose-1-phosphate phosphatase YihX	yihX	Cytoplasmic
CH30	CP006659.2_prot_AHI37204.1_3582	59041	36016.4	0.610024	AHI37204.1	Kpn2146_3832	Phosphodiesterase YfcE	yfcE	Cytoplasmic
CH30	CP006659.2_prot_AHI34361.1_827	58845.3	35669.4	0.606156	AHI34361.1	Kpn2146_0906	Daunorubicin/doxorubicin resistance ATP-binding protein DrrA	drrA	Cytoplasmic Membrane
CH30	CP006659.2_prot_AHI38285.1_4628	58815.3	37517.2	0.637882	AHI38285.1	Kpn2146_4957	Malate dehydrogenase	mdh_2	Not significantly assigned	Carbohydrates
CH30	CP006659.2_prot_AHI37826.1_4184	58694.2	36088.7	0.614859	AHI37826.1	Kpn2146_4482	General stress protein 69	yhdN_7	Cytoplasmic
CH30	CP006659.2_prot_AHI36469.1_2877	58458.5	37910.4	0.648501	AHI36469.1	Kpn2146_3072	Carbonic anhydrase 1	cynT	Cytoplasmic	Regulation and Cell signaling
CH30	CP006659.2_prot_AHI38277.1_4620	58381.3	41119.6	0.704329	AHI38277.1	Kpn2146_4949	Stringent starvation protein B	sspB	Cytoplasmic	Stress Response; Protein Metabolism
CH30	CP006659.2_prot_AHI36677.1_3081	58110.8	20354.6	0.350272	AHI36677.1	Kpn2146_3286	Nitrate/nitrite response regulator protein NarL	narL	Cytoplasmic	Nitrogen Metabolism
CH30	CP006659.2_prot_AHI36944.1_3329	58014.8	20098.3	0.346433	AHI36944.1	Kpn2146_3566	Elongation factor G	fusA_1	Cytoplasmic	Protein Metabolism; Virulence
CH30	CP006659.2_prot_AHI35055.2_1503	57909.1	41994.3	0.725176	AHI35055.2	Kpn2146_1627	Biopolymer transport protein ExbB	exbB_1	Cytoplasmic Membrane	Membrane Transport
CH30	CP006659.2_prot_AHI34474.1_937	56967.7	37786.5	0.663297	AHI34474.1	Kpn2146_1027	2,6-dihydropseudooxynicotine hydrolase	Kpn2146_1027	Cytoplasmic
CH30	CP006659.2_prot_AHI34052.1_530	56880.8	35542.5	0.62486	AHI34052.1	Kpn2146_0584	hypothetical protein	Kpn2146_0584	Cytoplasmic
CH30	CP006659.2_prot_AHI34915.1_1369	56866.2	38121.5	0.670373	AHI34915.1	Kpn2146_1479	Enterochelin esterase	fes	Cytoplasmic	Iron acquisition and metabolism
CH30	CP006659.2_prot_AHI34218.1_692	56769.2	40863.7	0.719822	AHI34218.1	Kpn2146_0760	Bifunctional aspartokinase/homoserine dehydrogenase 1	thrA	Cytoplasmic
CH30	CP006659.2_prot_AHI38419.1_4764	56549.7	35822.1	0.633463	AHI38419.1	Kpn2146_5096	3-dehydroquinate synthase	aroB	Cytoplasmic	Amino Acids and Derivatives
CH30	CP006659.2_prot_AHI35039.1_1489	56409.7	36895.2	0.654058	AHI35039.1	Kpn2146_1611	Citrate synthase	gltA_2	Not significantly assigned	Carbohydrates
CH30	CP006659.2_prot_AHI33977.1_451	56366.9	6501.96	0.115351	AHI33977.1	Kpn2146_0507	Soluble cytochrome b562 precursor	cybC	Periplasmic	Respiration
CH30	CP006659.2_prot_AHI36817.1_3209	56250.9	36210.6	0.643733	AHI36817.1	Kpn2146_3427	Tail-specific protease precursor	prc	Not significantly assigned
CH30	CP006659.2_prot_AHI33771.1_257	56185.8	44981.5	0.800585	AHI33771.1	Kpn2146_0297	Glycerol-3-phosphate acyltransferase	plsB	Cytoplasmic Membrane	Fatty Acids, Lipids, and Isoprenoids
CH30	CP006659.2_prot_AHI36440.2_2849	56008.5	10607.8	0.189397	AHI36440.2	Kpn2146_3040	Superoxide dismutase [Cu-Zn	sodC	Periplasmic	Stress Response
CH30	CP006659.2_prot_AHI35439.1_1879	55865.1	47864.1	0.856779	AHI35439.1	Kpn2146_2031	secY/secA suppressor protein	Kpn2146_2031	Cytoplasmic
CH30	CP006659.2_prot_AHI34967.1_1420	55611.1	29843.8	0.536651	AHI34967.1	Kpn2146_1531	Regulator of nucleoside diphosphate kinase	rnk	Cytoplasmic
CH30	CP006659.2_prot_AHI37466.1_3838	55467.9	34363	0.619511	AHI37466.1	Kpn2146_4105	ATP-dependent RNA helicase SrmB	srmB	Cytoplasmic
CH30	CP006659.2_prot_AHI34359.1_825	55219.3	39093.1	0.707961	AHI34359.1	Kpn2146_0904	Hypoxanthine phosphoribosyltransferase	hpt	Cytoplasmic	Nucleosides and Nucleotides
CH30	CP006659.2_prot_AHI34196.2_671	55170.4	42643.9	0.772949	AHI34196.2	Kpn2146_0738	Deoxyribose-phosphate aldolase	deoC_1	Cytoplasmic
CH30	CP006659.2_prot_AHI34979.1_1431	54998.4	20696.1	0.376304	AHI34979.1	Kpn2146_1543	hypothetical protein	Kpn2146_1543	Cytoplasmic	Cofactors, Vitamins, Prosthetic Groups, Pigments
CH30	CP006659.2_prot_AHI36119.1_2534	54912.2	41468.7	0.755182	AHI36119.1	Kpn2146_2718	2-hydroxy-3-oxopropionate reductase	glxR	Cytoplasmic	Carbohydrates
CH30	CP006659.2_prot_AHI34852.1_1306	54865.4	36967.2	0.673781	AHI34852.1	Kpn2146_1414	Miniconductance mechanosensitive channel YbdG	ybdG_1	Cytoplasmic Membrane
CH30	CP006659.2_prot_AHI33641.1_130	54782.9	74153.2	1.35358	AHI33641.1	Kpn2146_0148	UDP-N-acetyl-D-glucosamine 6-dehydrogenase	wbpA	Cytoplasmic	Cell Wall and Capsule
CH30	CP006659.2_prot_AHI37343.2_3712	54718.6	39564.4	0.723053	AHI37343.2	Kpn2146_3978	Exopolyphosphatase	ppx	Cytoplasmic	Phosphorus Metabolism
CH30	CP006659.2_prot_AHI34424.1_887	54642.2	37873.8	0.693125	AHI34424.1	Kpn2146_0970	Acyl-[acyl-carrier-protein	lpxA	Cytoplasmic
CH30	CP006659.2_prot_AHI38809.1_5143	54511.9	39156.4	0.71831	AHI38809.1	Kpn2146_5493	ATP synthase subunit b	atpF	Cytoplasmic Membrane	Respiration
CH30	CP006659.2_prot_AHI37167.1_3548	54305.8	26054.2	0.479768	AHI37167.1	Kpn2146_3795	YfaZ precursor	Kpn2146_3795	Outer Membrane
CH30	CP006659.2_prot_AHI34443.1_906	54296.3	36044.7	0.663853	AHI34443.1	Kpn2146_0989	Methionine import ATP-binding protein MetN	metN_1	Cytoplasmic Membrane	Amino Acids and Derivatives
CH30	CP006659.2_prot_AHI35045.1_1494	54078.9	26200.3	0.484484	AHI35045.1	Kpn2146_1617	2-oxoglutarate dehydrogenase E1 component	sucA	Not significantly assigned	Carbohydrates
CH30	CP006659.2_prot_AHI36428.1_2837	53964.3	26840.6	0.497376	AHI36428.1	Kpn2146_3028	Glutathione S-transferase GstA	gstA	Cytoplasmic	Stress Response
CH30	CP006659.2_prot_AHI35858.1_2282	53937.8	38113.4	0.706618	AHI35858.1	Kpn2146_2456	Outer membrane protein N precursor	ompN_1	Outer Membrane
CH30	CP006659.2_prot_AHI36292.1_2708	53798.8	42930.8	0.797987	AHI36292.1	Kpn2146_2891	NAD-dependent malic enzyme	maeA	Cytoplasmic	Carbohydrates
CH30	CP006659.2_prot_AHI35304.1_1750	53770.6	38019	0.707059	AHI35304.1	Kpn2146_1890	Chromosome partition protein MukB	mukB	Cytoplasmic
CH30	CP006659.2_prot_AHI36770.1_3166	53764.9	24184.7	0.449824	AHI36770.1	Kpn2146_3379	Periplasmic trehalase precursor	treA_2	Periplasmic	Carbohydrates
CH30	CP006659.2_prot_AHI34210.1_685	53297.3	24841.6	0.466094	AHI34210.1	Kpn2146_0752	Right origin-binding protein	rob_1	Cytoplasmic
CH30	CP006659.2_prot_AHI34269.2_741	53021.1	35631.5	0.672026	AHI34269.2	Kpn2146_0812	LPS-assembly protein LptD precursor	lptD	Outer Membrane
CH30	CP006659.2_prot_AHI36057.1_2472	52917.8	30759.7	0.581273	AHI36057.1	Kpn2146_2656	L-lactate dehydrogenase 1	ldhA_2	Cytoplasmic	Carbohydrates
CH30	CP006659.2_prot_AHI36334.1_2747	52794	43130.7	0.816962	AHI36334.1	Kpn2146_2933	Flavoredoxin	flr	Cytoplasmic
CH30	CP006659.2_prot_AHI36849.1_3239	52624.9	39410	0.748886	AHI36849.1	Kpn2146_3462	Holliday junction ATP-dependent DNA helicase RuvA	ruvA	Cytoplasmic
CH30	CP006659.2_prot_AHI38455.1_4801	52619	38860.8	0.738532	AHI38455.1	Kpn2146_5132	Glucose-1-phosphate adenylyltransferase	glgC	Cytoplasmic	Carbohydrates
CH30	CP006659.2_prot_AHI35661.1_2087	52604.6	27056.4	0.514336	AHI35661.1	Kpn2146_2256	HTH-type transcriptional regulator CysB	cysB	Cytoplasmic	Regulation and Cell signaling; Amino Acids and Derivatives
CH30	CP006659.2_prot_AHI36192.1_2608	52383.9	42744.1	0.815978	AHI36192.1	Kpn2146_2791	NADPH dehydrogenase	namA	Cytoplasmic
CH30	CP006659.2_prot_AHI37316.1_3686	52319.8	42557.6	0.813413	AHI37316.1	Kpn2146_3950	GDP-mannose pyrophosphatase NudK	nudK_2	Cytoplasmic	Nucleosides and Nucleotides
CH30	CP006659.2_prot_AHI38257.1_4600	52205.8	33925.5	0.649841	AHI38257.1	Kpn2146_4928	Arabinose 5-phosphate isomerase KdsD	kdsD	Cytoplasmic
CH30	CP006659.2_prot_AHI35156.2_1600	52104	38525.9	0.739405	AHI35156.2	Kpn2146_1739	putative ABC transporter ATP-binding protein YheS	yheS_1	Cytoplasmic
CH30	CP006659.2_prot_AHI35644.1_2072	51813.1	39475.5	0.761883	AHI35644.1	Kpn2146_2239	Tryptophan synthase alpha chain	trpA	Cytoplasmic	Amino Acids and Derivatives
CH30	CP006659.2_prot_AHI37270.1_3644	51798.6	39447.2	0.76155	AHI37270.1	Kpn2146_3904	Cell division protein ZipA	zipA	Cytoplasmic Membrane	Cell Division and Cell Cycle
CH30	CP006659.2_prot_AHI37225.1_3601	51739.8	37354	0.721959	AHI37225.1	Kpn2146_3853	USG-1 protein	usg	Cytoplasmic	Amino Acids and Derivatives
CH30	CP006659.2_prot_AHI38059.1_4411	51476.4	36731.2	0.713555	AHI38059.1	Kpn2146_4725	hypothetical protein	Kpn2146_4725	Cytoplasmic
CH30	CP006659.2_prot_AHI35665.1_2090	51329.8	35604	0.693631	AHI35665.1	Kpn2146_2260	GTP cyclohydrolase-2	ribA	Cytoplasmic	Cofactors, Vitamins, Prosthetic Groups, Pigments
CH30	CP006659.2_prot_AHI34436.2_899	51263	29989.1	0.585005	AHI34436.2	Kpn2146_0982	Lipoprotein NlpE precursor	nlpE	Not significantly assigned	Virulence, Disease and Defense
CH30	CP006659.2_prot_AHI37598.1_3964	51097.2	35933.4	0.703237	AHI37598.1	Kpn2146_4242	Putative NrdI-like protein	Kpn2146_4242	Cytoplasmic	Nucleosides and Nucleotides
CH30	CP006659.2_prot_AHI36787.1_3181	50919	38728.4	0.760589	AHI36787.1	Kpn2146_3396	Septum site-determining protein MinC	minC	Cytoplasmic	Cell Division and Cell Cycle
CH30	CP006659.2_prot_AHI35655.2_2083	50771.6	35998	0.709018	AHI35655.2	Kpn2146_2250	putative oxidoreductase YciK	yciK	Cytoplasmic
CH30	CP006659.2_prot_AHI34367.1_833	50751.4	34353.4	0.676895	AHI34367.1	Kpn2146_0912	3-methyl-2-oxobutanoate hydroxymethyltransferase	panB	Cytoplasmic	Cofactors, Vitamins, Prosthetic Groups, Pigments
CH30	CP006659.2_prot_AHI38310.1_4652	50634.9	22425.8	0.442892	AHI38310.1	Kpn2146_4982	Ribosomal protein L11 methyltransferase	prmA	Cytoplasmic	Protein Metabolism; Stress Response
CH30	CP006659.2_prot_AHI37235.1_3611	50628	36064.2	0.712336	AHI37235.1	Kpn2146_3863	Chorismate synthase	aroC	Cytoplasmic	Amino Acids and Derivatives
CH30	CP006659.2_prot_AHI34871.1_1327	50582.5	33864.3	0.669486	AHI34871.1	Kpn2146_1435	putative cation-transporting ATPase F	ctpF_1	Cytoplasmic Membrane
CH30	CP006659.2_prot_AHI36503.1_2909	50569	32426.7	0.641238	AHI36503.1	Kpn2146_3106	hypothetical protein	Kpn2146_3106	Cytoplasmic
CH30	CP006659.2_prot_AHI34286.1_757	50521.2	11978.4	0.237097	AHI34286.1	Kpn2146_0829	Thiamine-binding periplasmic protein precursor	thiB	Periplasmic
CH30	CP006659.2_prot_AHI35031.1_1482	50443.4	33828.1	0.670614	AHI35031.1	Kpn2146_1603	Kinase A inhibitor	kipI	Cytoplasmic
CH30	CP006659.2_prot_AHI35050.1_1498	50244.8	35404.4	0.704638	AHI35050.1	Kpn2146_1622	Cytochrome bd-I ubiquinol oxidase subunit 1	cydA_1	Cytoplasmic Membrane	Respiration
CH30	CP006659.2_prot_AHI35437.1_1877	50224.3	39641.1	0.789283	AHI35437.1	Kpn2146_2029	Glucans biosynthesis glucosyltransferase H	mdoH	Cytoplasmic Membrane	Stress Response
CH30	CP006659.2_prot_AHI37728.1_4089	50223.1	9849.08	0.196107	AHI37728.1	Kpn2146_4379	Sulfite reductase [NADPH	cysJ_2	Cytoplasmic	Cofactors, Vitamins, Prosthetic Groups, Pigments
CH30	CP006659.2_prot_AHI38670.1_5005	49904.4	29996.1	0.601072	AHI38670.1	Kpn2146_5351	Fructose-1,6-bisphosphatase 1 class 2	glpX	Cytoplasmic	Carbohydrates
CH30	CP006659.2_prot_AHI35099.1_1544	49869.8	43993.3	0.882162	AHI35099.1	Kpn2146_1682	putative kinase inhibitor protein	Kpn2146_1682	Cytoplasmic
CH30	CP006659.2_prot_AHI34627.1_1084	49827.4	47391.6	0.951116	AHI34627.1	Kpn2146_1182	DNA-binding protein HU-beta	hupB_1	Cytoplasmic
CH30	CP006659.2_prot_AHI38333.1_4676	49662.5	31264.8	0.629547	AHI38333.1	Kpn2146_5005	hypothetical protein	Kpn2146_5005	Not significantly assigned
CH30	CP006659.2_prot_AHI36452.1_2862	49567.6	32475.6	0.655177	AHI36452.1	Kpn2146_3052	HTH-type transcriptional repressor PurR	purR	Cytoplasmic	Nucleosides and Nucleotides
CH30	CP006659.2_prot_AHI38621.1_4958	49508.2	26590.7	0.537096	AHI38621.1	Kpn2146_5302	Protein-export protein SecB	secB	Cytoplasmic
CH30	CP006659.2_prot_AHI34498.1_961	49452.5	39882.2	0.806474	AHI34498.1	Kpn2146_1052	Glutamate 5-kinase	proB	Cytoplasmic	Amino Acids and Derivatives
CH30	CP006659.2_prot_AHI37593.1_3959	49436.6	24723.3	0.500102	AHI37593.1	Kpn2146_4237	hypothetical protein	Kpn2146_4237	Cytoplasmic
CH30	CP006659.2_prot_AHI33612.1_102	49254.7	25323.5	0.514133	AHI33612.1	Kpn2146_0112	HTH-type transcriptional repressor FabR	fabR	Cytoplasmic
CH30	CP006659.2_prot_AHI35850.1_2275	49065.3	32261.4	0.657519	AHI35850.1	Kpn2146_2447	putative oxidoreductase YdgJ	ydgJ_1	Cytoplasmic
CH30	CP006659.2_prot_AHI35073.1_1519	49047.7	44616.1	0.909648	AHI35073.1	Kpn2146_1656	putative ABC transporter ATP-binding protein YlmA	ylmA	Not significantly assigned
CH30	CP006659.2_prot_AHI35671.2_2096	48694.4	17602.3	0.361486	AHI35671.2	Kpn2146_2266	Osmotically-inducible lipoprotein B precursor	osmB	Outer Membrane
CH30	CP006659.2_prot_AHI35298.2_1744	48529.7	33491.7	0.690128	AHI35298.2	Kpn2146_1884	3-deoxy-manno-octulosonate cytidylyltransferase	kdsB	Cytoplasmic
CH30	CP006659.2_prot_AHI34309.1_779	48426.9	38446.1	0.793901	AHI34309.1	Kpn2146_0853	UDP-N-acetylmuramoyl-tripeptide--D-alanyl-D-alanine ligase	murF	Cytoplasmic
CH30	CP006659.2_prot_AHI38116.1_4463	48396.8	34882.7	0.720765	AHI38116.1	Kpn2146_4782	Urease accessory protein UreG	ureG	Cytoplasmic	Amino Acids and Derivatives
CH30	CP006659.2_prot_AHI35592.1_2022	48354.4	32282.9	0.66763	AHI35592.1	Kpn2146_2186	Phthiocerol synthesis polyketide synthase type I PpsC	ppsC_1	Cytoplasmic
CH30	CP006659.2_prot_AHI34600.1_1059	48178.1	34431.5	0.714672	AHI34600.1	Kpn2146_1154	Chaperone protein YajL	yajL	Cytoplasmic
CH30	CP006659.2_prot_AHI38148.1_4493	48095.8	42103.7	0.875415	AHI38148.1	Kpn2146_4815	Transcriptional regulator YqjI	yqjI	Cytoplasmic
CH30	CP006659.2_prot_AHI35132.1_1577	48081.4	30449.3	0.633286	AHI35132.1	Kpn2146_1715	ATP-dependent RNA helicase RhlE	rhlE	Cytoplasmic
CH30	CP006659.2_prot_AHI38680.1_5015	47738	34624.8	0.725309	AHI38680.1	Kpn2146_5361	Glycerol kinase	glpK_2	Cytoplasmic	Fatty Acids, Lipids, and Isoprenoids; Carbohydrates
CH30	CP006659.2_prot_AHI38261.1_4604	47652	37460.6	0.786129	AHI38261.1	Kpn2146_4932	Lipopolysaccharide export system ATP-binding protein LptB	lptB_2	Not significantly assigned	Cell Wall and Capsule
CH30	CP006659.2_prot_AHI35501.1_1939	47639.7	39876.4	0.837041	AHI35501.1	Kpn2146_2094	50S ribosomal protein L16 arginine hydroxylase	ycfD_2	Cytoplasmic
CH30	CP006659.2_prot_AHI33610.1_100	47637.4	20887.7	0.438472	AHI33610.1	Kpn2146_0110	Hydrogen peroxide-inducible genes activator	oxyR_1	Cytoplasmic	Regulation and Cell signaling; Stress Response; Sulfur Metabolism
CH30	CP006659.2_prot_AHI35199.1_1644	47621	32494.8	0.682364	AHI35199.1	Kpn2146_1783	AIPR protein	abiU	Cytoplasmic
CH30	CP006659.2_prot_AHI37261.1_3635	47341.7	37603.2	0.794292	AHI37261.1	Kpn2146_3890	Nucleoside permease NupC	nupC_2	Cytoplasmic Membrane	Carbohydrates; Nucleosides and Nucleotides
CH30	CP006659.2_prot_AHI36554.1_2963	47124.4	12864.9	0.272998	AHI36554.1	Kpn2146_3157	Putative ABC transporter substrate-binding lipoprotein YhfQ precursor	yhfQ	Periplasmic
CH30	CP006659.2_prot_AHI33873.1_349	47087.6	33918.9	0.720337	AHI33873.1	Kpn2146_0401	HTH-type transcriptional regulator YjdC	yjdC	Cytoplasmic
CH30	CP006659.2_prot_AHI37569.1_3937	47010.6	35053.5	0.745651	AHI37569.1	Kpn2146_4213	3-oxoacyl-[acyl-carrier-protein	fabG_12	Cytoplasmic
CH30	CP006659.2_prot_AHI37079.1_3461	46988.8	15793.8	0.336118	AHI37079.1	Kpn2146_3705	Putative osmoprotectant uptake system substrate-binding protein OsmF precursor	osmF	Periplasmic	Stress Response
CH30	CP006659.2_prot_AHI35629.2_2057	46961.6	19889	0.423516	AHI35629.2	Kpn2146_2223	Ferric enterobactin receptor precursor	pfeA	Outer Membrane
CH30	CP006659.2_prot_AHI38281.1_4624	46816.4	28508	0.608931	AHI38281.1	Kpn2146_4953	AFG1-like ATPase	Kpn2146_4953	Cytoplasmic	Protein Metabolism
CH30	CP006659.2_prot_AHI38390.1_4734	46701.8	34789.5	0.744928	AHI38390.1	Kpn2146_5067	YheO-like PAS domain protein	Kpn2146_5067	Cytoplasmic
CH30	CP006659.2_prot_AHI35673.1_2097	46589.2	43068.7	0.924436	AHI35673.1	Kpn2146_2268	Glucitol operon repressor	srlR_1	Cytoplasmic
CH30	CP006659.2_prot_AHI37203.1_3581	46462.4	23638.7	0.50877	AHI37203.1	Kpn2146_3831	putative Nudix hydrolase YfcD	yfcD	Cytoplasmic	Nucleosides and Nucleotides
CH30	CP006659.2_prot_AHI36914.1_3300	46455.7	35620.1	0.766754	AHI36914.1	Kpn2146_3534	putative acrylyl-CoA reductase AcuI	acuI	Cytoplasmic
CH30	CP006659.2_prot_AHI37103.1_3484	46302.2	35146.8	0.759074	AHI37103.1	Kpn2146_3729	S-formylglutathione hydrolase YeiG	yeiG	Cytoplasmic	Stress Response
CH30	CP006659.2_prot_AHI34039.1_511	45901.5	25862	0.563423	AHI34039.1	Kpn2146_0571	Modification methylase HaeIII	haeIIIM	Cytoplasmic
CH30	CP006659.2_prot_AHI37320.1_3690	45847.1	38799.7	0.846284	AHI37320.1	Kpn2146_3955	Succinyl-diaminopimelate desuccinylase	dapE	Cytoplasmic	Amino Acids and Derivatives
CH30	CP006659.2_prot_AHI38101.1_4451	45709.7	29343.8	0.641961	AHI38101.1	Kpn2146_4767	CYTH domain protein	Kpn2146_4767	Cytoplasmic	Regulation and Cell signaling
CH30	CP006659.2_prot_AHI38057.2_4410	45686.5	32677.1	0.715245	AHI38057.2	Kpn2146_4723	Bifunctional glutathionylspermidine synthetase/amidase	gss	Cytoplasmic	Stress Response
CH30	CP006659.2_prot_AHI34894.1_1349	45544.2	29645.3	0.650913	AHI34894.1	Kpn2146_1458	Oxygen-dependent choline dehydrogenase	betA	Not significantly assigned	Stress Response
CH30	CP006659.2_prot_AHI35443.1_1882	45317.4	27177.9	0.599723	AHI35443.1	Kpn2146_2035	putative adenylyltransferase/sulfurtransferase MoeZ	moeZ	Cytoplasmic
CH30	CP006659.2_prot_AHI35590.1_2020	45239.2	33382.4	0.737909	AHI35590.1	Kpn2146_2184	Selenide, water dikinase	selD	Cytoplasmic	Protein Metabolism
CH30	CP006659.2_prot_AHI38227.1_4570	45198	26737.5	0.591564	AHI38227.1	Kpn2146_4896	Ribosome-binding factor A	rbfA	Cytoplasmic	Protein Metabolism
CH30	CP006659.2_prot_AHI36479.1_2887	45194.3	17221.6	0.381056	AHI36479.1	Kpn2146_3082	hypothetical protein	Kpn2146_3082	Outer Membrane
CH30	CP006659.2_prot_AHI37571.2_3939	45083.2	16334.6	0.362321	AHI37571.2	Kpn2146_4215	Cyclohexadienyl dehydratase precursor	pheC	Periplasmic	Amino Acids and Derivatives
CH30	CP006659.2_prot_AHI34821.1_1277	44997	29272.1	0.650535	AHI34821.1	Kpn2146_1383	General stress protein 69	yhdN_1	Cytoplasmic
CH30	CP006659.2_prot_AHI37495.2_3864	44995.6	20102.7	0.446771	AHI37495.2	Kpn2146_4138	Ribosome maturation factor RimM	rimM	Cytoplasmic	Protein Metabolism
CH30	CP006659.2_prot_AHI37442.1_3813	44958.2	15919.6	0.354099	AHI37442.1	Kpn2146_4079	Flavohemoprotein	hmp	Cytoplasmic	Stress Response
CH30	CP006659.2_prot_AHI36816.1_3208	44794.7	40910.9	0.913298	AHI36816.1	Kpn2146_3426	Protease HtpX	htpX	Cytoplasmic Membrane
CH30	CP006659.2_prot_AHI37177.1_3557	44758.8	40114.6	0.89624	AHI37177.1	Kpn2146_3805	putative acyltransferase	Kpn2146_3805	Cytoplasmic	Regulation and Cell signaling
CH30	CP006659.2_prot_AHI34702.1_1154	44542.7	11799.4	0.2649	AHI34702.1	Kpn2146_1259	Acyl-CoA thioesterase I precursor	tesA	Extracellular
CH30	CP006659.2_prot_AHI38078.1_4429	44523.8	32914.2	0.739249	AHI38078.1	Kpn2146_4744	DNA topoisomerase 4 subunit A	parC	Cytoplasmic
CH30	CP006659.2_prot_AHI34190.1_665	44216.6	26807.3	0.606271	AHI34190.1	Kpn2146_0732	Peptide chain release factor 3	prfC	Cytoplasmic
CH30	CP006659.2_prot_AHI34239.1_712	44194.9	29110.9	0.658693	AHI34239.1	Kpn2146_0782	FKBP-type 16 kDa peptidyl-prolyl cis-trans isomerase	fkpB	Cytoplasmic
CH30	CP006659.2_prot_AHI37429.1_3800	44109.3	30565.8	0.692956	AHI37429.1	Kpn2146_4066	tRNA (cytidine/uridine-2'-O-)-methyltransferase TrmJ	trmJ	Cytoplasmic
CH30	CP006659.2_prot_AHI36606.1_3014	44070.7	14530.4	0.329706	AHI36606.1	Kpn2146_3209	Hemin-binding periplasmic protein HmuT precursor	hmuT_1	Periplasmic
CH30	CP006659.2_prot_AHI33676.1_165	44070.5	16647.5	0.377746	AHI33676.1	Kpn2146_0188	Carboxymethylenebutenolidase	clcD_1	Cytoplasmic
CH30	CP006659.2_prot_AHI38801.1_5137	44040.7	30269.1	0.687297	AHI38801.1	Kpn2146_5485	Bifunctional protein GlmU	glmU	Cytoplasmic	Cell Wall and Capsule
CH30	CP006659.2_prot_AHI33651.1_140	43928.9	46422.1	1.05676	AHI33651.1	Kpn2146_0163	putative protoheme IX biogenesis protein	Kpn2146_0163	Cytoplasmic Membrane
CH30	CP006659.2_prot_AHI33592.1_83	43518.6	42188.2	0.969429	AHI33592.1	Kpn2146_0091	Cystathionine gamma-synthase	metB	Cytoplasmic	Amino Acids and Derivatives; Sulfur Metabolism
CH30	CP006659.2_prot_AHI38400.1_4744	43485.6	31266	0.718998	AHI38400.1	Kpn2146_5077	Phosphoribulokinase, plasmid	cfxP	Cytoplasmic	Carbohydrates
CH30	CP006659.2_prot_AHI35653.1_2081	43158.1	23660.4	0.548227	AHI35653.1	Kpn2146_2248	Ribosomal large subunit pseudouridine synthase B	rluB	Cytoplasmic
CH30	CP006659.2_prot_AHI34685.1_1139	43151.6	41125.5	0.953048	AHI34685.1	Kpn2146_1241	Ferrochelatase	hemH	Cytoplasmic
CH30	CP006659.2_prot_AHI37900.1_4257	42610.1	14359	0.336985	AHI37900.1	Kpn2146_4559	Murein hydrolase activator NlpD precursor	nlpD_2	Outer Membrane
CH30	CP006659.2_prot_AHI35828.1_2253	42365.7	32319.1	0.762861	AHI35828.1	Kpn2146_2425	Cyclic-di-GMP-binding biofilm dispersal mediator protein	bdcA_2	Cytoplasmic
CH30	CP006659.2_prot_AHI38243.1_4586	42351.5	18587.4	0.438883	AHI38243.1	Kpn2146_4914	GTPase ObgE/CgtA	obgE	Cytoplasmic	Protein Metabolism
CH30	CP006659.2_prot_AHI37251.1_3626	42335.9	25616.9	0.605086	AHI37251.1	Kpn2146_3880	Glutamate-pyruvate aminotransferase AlaC	alaC	Cytoplasmic
CH30	CP006659.2_prot_AHI37926.1_4282	42184.3	28885.9	0.684754	AHI37926.1	Kpn2146_4586	Xaa-Pro aminopeptidase	pepP	Cytoplasmic	Protein Metabolism
CH30	CP006659.2_prot_AHI37461.2_3833	42059.7	21335.6	0.507269	AHI37461.2	Kpn2146_4100	Sigma-E factor regulatory protein RseB precursor	rseB	Periplasmic
CH30	CP006659.2_prot_AHI34088.1_566	41919.4	29811.7	0.711168	AHI34088.1	Kpn2146_0623	Outer membrane lipoprotein Blc precursor	blc_2	Outer Membrane
CH30	CP006659.2_prot_AHI36888.1_3275	41797.1	35499.5	0.849331	AHI36888.1	Kpn2146_3504	Arginine transport ATP-binding protein ArtM	artM_2	Cytoplasmic Membrane	Sulfur Metabolism; Virulence, Disease and Defense
CH30	CP006659.2_prot_AHI38420.1_4765	41597.2	20108.5	0.483411	AHI38420.1	Kpn2146_5097	Shikimate kinase 1	aroK	Cytoplasmic	Amino Acids and Derivatives
CH30	CP006659.2_prot_AHI35144.1_1589	41593.4	25905.8	0.622834	AHI35144.1	Kpn2146_1727	DNA protection during starvation protein	dps	Cytoplasmic	Stress Response
CH30	CP006659.2_prot_AHI35475.1_1913	41537.1	22572	0.543418	AHI35475.1	Kpn2146_2068	HIT-like protein HinT	hinT	Cytoplasmic
CH30	CP006659.2_prot_AHI34347.2_813	41534.7	25222.5	0.607263	AHI34347.2	Kpn2146_0892	Aconitate hydratase 2	acnB	Cytoplasmic
CH30	CP006659.2_prot_AHI38299.1_4642	41443.9	34909	0.842321	AHI38299.1	Kpn2146_4971	Cell shape-determining protein MreC	mreC	Cytoplasmic Membrane	Cell Division and Cell Cycle
CH30	CP006659.2_prot_AHI36821.1_3213	41407.8	15467.3	0.373537	AHI36821.1	Kpn2146_3431	Paraquat-inducible protein B	pqiB_2	Cytoplasmic Membrane	Stress Response
CH30	CP006659.2_prot_AHI37688.1_4050	41352.6	36441.1	0.881228	AHI37688.1	Kpn2146_4338	DNA mismatch repair protein MutS	mutS	Cytoplasmic
CH30	CP006659.2_prot_AHI33753.1_239	41336.6	26220.2	0.634308	AHI33753.1	Kpn2146_0279	Lysine-sensitive aspartokinase 3	lysC	Cytoplasmic	Amino Acids and Derivatives
CH30	CP006659.2_prot_AHI38665.1_5000	41260.1	28191	0.683249	AHI38665.1	Kpn2146_5346	Guanylate kinase	gmk	Cytoplasmic	Nucleosides and Nucleotides
CH30	CP006659.2_prot_AHI35344.2_1790	41233.1	31670.1	0.768076	AHI35344.2	Kpn2146_1931	Ribosomal RNA large subunit methyltransferase I	rlmI	Cytoplasmic	Protein Metabolism
CH30	CP006659.2_prot_AHI37594.1_3960	41198.2	29149.4	0.707541	AHI37594.1	Kpn2146_4238	hypothetical protein	Kpn2146_4238	Cytoplasmic Membrane
CH30	CP006659.2_prot_AHI37314.1_3684	41180.2	25192	0.611751	AHI37314.1	Kpn2146_3948	Transketolase 2	tktB	Cytoplasmic	Carbohydrates
CH30	CP006659.2_prot_AHI35015.1_1466	41102.5	23620.7	0.574678	AHI35015.1	Kpn2146_1587	Ferric uptake regulation protein	fur	Cytoplasmic	Stress Response; Iron acquisition and metabolism
CH30	CP006659.2_prot_AHI38369.1_4713	40867	39850	0.975113	AHI38369.1	Kpn2146_5046	30S ribosomal protein S17	rpsQ	Cytoplasmic	Protein Metabolism
CH30	CP006659.2_prot_AHI35308.1_1754	40849.6	19446.4	0.476047	AHI35308.1	Kpn2146_1894	putative metallo-hydrolase	Kpn2146_1894	Cytoplasmic
CH30	CP006659.2_prot_AHI34709.1_1160	40790.4	20761	0.508969	AHI34709.1	Kpn2146_1266	N5-carboxyaminoimidazole ribonucleotide mutase	purE	Not significantly assigned	Nucleosides and Nucleotides
CH30	CP006659.2_prot_AHI33783.1_267	40787.2	24339	0.59673	AHI33783.1	Kpn2146_0309	Replicative DNA helicase	dnaB_1	Cytoplasmic
CH30	CP006659.2_prot_AHI35270.1_1717	40694.6	27389.8	0.673058	AHI35270.1	Kpn2146_1856	Lipid A export ATP-binding/permease protein MsbA	msbA_1	Cytoplasmic Membrane	Respiration
CH30	CP006659.2_prot_AHI35000.1_1451	40631.1	26393.6	0.649592	AHI35000.1	Kpn2146_1565	Magnesium and cobalt efflux protein CorC	corC_2	Not significantly assigned	Phosphorus Metabolism; Virulence, Disease and Defense
CH30	CP006659.2_prot_AHI34393.1_857	40628.1	31718.3	0.780699	AHI34393.1	Kpn2146_0938	Penicillin-binding protein 1B	mrcB	Cytoplasmic Membrane	Cell Wall and Capsule
CH30	CP006659.2_prot_AHI33962.2_436	40562.1	22676.6	0.559059	AHI33962.2	Kpn2146_0492	Gamma-glutamylcyclotransferase family protein ytfP	ytfP	Cytoplasmic
CH30	CP006659.2_prot_AHI35382.1_1823	40492.5	21728.1	0.536595	AHI35382.1	Kpn2146_1970	putative methyltransferase	Kpn2146_1970	Cytoplasmic
CH30	CP006659.2_prot_AHI33864.1_341	40405.7	28194.8	0.697793	AHI33864.1	Kpn2146_0391	DSBA-like thioredoxin domain protein	Kpn2146_0391	Periplasmic
CH30	CP006659.2_prot_AHI33919.1_393	40334.7	30818.6	0.764072	AHI33919.1	Kpn2146_0449	GTPase HflX	hflX	Cytoplasmic	Protein Metabolism; Stress Response
CH30	CP006659.2_prot_AHI36695.1_3098	40274.2	36809.6	0.913976	AHI36695.1	Kpn2146_3304	Peptide chain release factor 1	prfA	Cytoplasmic	Protein Metabolism
CH30	CP006659.2_prot_AHI38235.1_4578	40170.7	30018.4	0.74727	AHI38235.1	Kpn2146_4906	Protein-export membrane protein SecG	secG	Cytoplasmic Membrane	Regulation and Cell signaling
CH30	CP006659.2_prot_AHI33528.1_21	40066.7	30070.9	0.750522	AHI33528.1	Kpn2146_0025	DNA polymerase I	polA	Cytoplasmic
CH30	CP006659.2_prot_AHI34411.1_874	39823.3	9337.53	0.234474	AHI34411.1	Kpn2146_0956	Methionine aminopeptidase	map_1	Cytoplasmic	Protein Metabolism
CH30	CP006659.2_prot_AHI38651.1_4988	39660.2	20818	0.52491	AHI38651.1	Kpn2146_5332	Orotate phosphoribosyltransferase	pyrE	Cytoplasmic	Nucleosides and Nucleotides
CH30	CP006659.2_prot_AHI33740.1_226	39646.5	30251.2	0.763024	AHI33740.1	Kpn2146_0266	Methionine synthase	metH	Cytoplasmic	Amino Acids and Derivatives
CH30	CP006659.2_prot_AHI37458.1_3829	39513.7	26683	0.675284	AHI37458.1	Kpn2146_4097	Signal peptidase I	lepB	Cytoplasmic Membrane	Protein Metabolism
CH30	CP006659.2_prot_AHI38265.1_4608	39390.8	21298.9	0.540708	AHI38265.1	Kpn2146_4936	putative P-loop-containing kinase	Kpn2146_4936	Cytoplasmic
CH30	CP006659.2_prot_AHI33861.1_339	39377.7	27007.4	0.685855	AHI33861.1	Kpn2146_0388	Curved DNA-binding protein	cbpA	Cytoplasmic	Protein Metabolism
CH30	CP006659.2_prot_AHI37808.1_4167	39197.4	28528.1	0.727805	AHI37808.1	Kpn2146_4464	Amino-acid acetyltransferase	argA	Cytoplasmic	Amino Acids and Derivatives
CH30	CP006659.2_prot_AHI36866.1_3256	39196.4	21388.5	0.545675	AHI36866.1	Kpn2146_3479	Trehalose-6-phosphate phosphatase	otsB	Cytoplasmic	Carbohydrates
CH30	CP006659.2_prot_AHI35660.1_2086	39035.1	23938.7	0.61326	AHI35660.1	Kpn2146_2255	DNA topoisomerase 1	topA_1	Cytoplasmic
CH30	CP006659.2_prot_AHI38641.1_4978	39033.7	26521.7	0.679458	AHI38641.1	Kpn2146_5322	3-deoxy-D-manno-octulosonic acid transferase	waaA	Cytoplasmic Membrane	Cell Wall and Capsule
CH30	CP006659.2_prot_AHI34305.1_775	38995.1	22559.4	0.578518	AHI34305.1	Kpn2146_0849	Ribosomal RNA small subunit methyltransferase H	rsmH	Cytoplasmic
CH30	CP006659.2_prot_AHI33786.1_270	38880.2	14877	0.382638	AHI33786.1	Kpn2146_0312	Class B acid phosphatase precursor	aphA	Periplasmic	Cofactors, Vitamins, Prosthetic Groups, Pigments
CH30	CP006659.2_prot_AHI34150.1_627	38847.6	30486.5	0.784772	AHI34150.1	Kpn2146_0689	Putative reactive intermediate deaminase TdcF	tdcF	Cytoplasmic
CH30	CP006659.2_prot_AHI35036.1_1487	38757.9	31020.4	0.800364	AHI35036.1	Kpn2146_1608	Pyrrolidone-carboxylate peptidase	pcp	Cytoplasmic
CH30	CP006659.2_prot_AHI35479.2_1917	38601.4	24452.6	0.633464	AHI35479.2	Kpn2146_2072	Beta-hexosaminidase	nagZ	Cytoplasmic	Cell Wall and Capsule
CH30	CP006659.2_prot_AHI38813.1_5147	38542.2	22997.1	0.596674	AHI38813.1	Kpn2146_5497	Ribosomal RNA small subunit methyltransferase G	rsmG	Cytoplasmic
CH30	CP006659.2_prot_AHI37027.1_3411	38485.8	10969.6	0.285029	AHI37027.1	Kpn2146_3652	Lysine-arginine-ornithine-binding periplasmic protein precursor	argT_1	Periplasmic	Amino Acids and Derivatives
CH30	CP006659.2_prot_AHI37342.1_3711	38470.4	22338.3	0.580661	AHI37342.1	Kpn2146_3977	Polyphosphate kinase	ppk	Not significantly assigned	Nucleosides and Nucleotides; Phosphorus Metabolism
CH30	CP006659.2_prot_AHI37224.1_3600	38461.4	60012.9	1.56034	AHI37224.1	Kpn2146_3852	tRNA pseudouridine synthase A	truA	Cytoplasmic
CH30	CP006659.2_prot_AHI35654.1_2082	38454.5	31887.5	0.829227	AHI35654.1	Kpn2146_2249	Cob(I)yrinic acid a,c-diamide adenosyltransferase	btuR	Cytoplasmic	Cofactors, Vitamins, Prosthetic Groups, Pigments
CH30	CP006659.2_prot_AHI34616.1_1075	38265.5	24776.8	0.647499	AHI34616.1	Kpn2146_1170	Cytochrome bo(3) ubiquinol oxidase subunit 1	cyoB	Cytoplasmic Membrane	Respiration
CH30	CP006659.2_prot_AHI34259.1_731	38170.5	22240.1	0.582652	AHI34259.1	Kpn2146_0802	Carbamoyl-phosphate synthase large chain	carB	Not significantly assigned
CH30	CP006659.2_prot_AHI37269.1_3643	38080.4	30433.4	0.79919	AHI37269.1	Kpn2146_3903	DNA ligase	ligA	Cytoplasmic
CH30	CP006659.2_prot_AHI36632.1_3040	38011.8	24338.7	0.640294	AHI36632.1	Kpn2146_3236	Integration host factor subunit alpha	ihfA	Cytoplasmic
CH30	CP006659.2_prot_AHI37715.1_4077	37770.8	24154.6	0.639505	AHI37715.1	Kpn2146_4366	7-carboxy-7-deazaguanine synthase	queE	Cytoplasmic
CH30	CP006659.2_prot_AHI37260.2_3634	37761.7	40278.2	1.06664	AHI37260.2	Kpn2146_3889	Divalent metal cation transporter MntH	mntH	Cytoplasmic Membrane
CH30	CP006659.2_prot_AHI36617.1_3026	37754.1	26275.6	0.695966	AHI36617.1	Kpn2146_3221	Phosphoenolpyruvate synthase	ppsA	Cytoplasmic	Carbohydrates
CH30	CP006659.2_prot_AHI35646.1_2074	37752.2	23335.3	0.618119	AHI35646.1	Kpn2146_2241	Tryptophan biosynthesis protein TrpCF	trpC	Cytoplasmic	Amino Acids and Derivatives; Cofactors, Vitamins, Prosthetic Groups, Pigments
CH30	CP006659.2_prot_AHI36936.1_3321	37689.3	28574	0.758147	AHI36936.1	Kpn2146_3558	Adenosylhomocysteinase	ahcY	Cytoplasmic	Amino Acids and Derivatives
CH30	CP006659.2_prot_AHI36422.1_2832	37676.6	40080.2	1.06379	AHI36422.1	Kpn2146_3022	Electron transport complex protein RnfG	rnfG	Cytoplasmic Membrane	Respiration
CH30	CP006659.2_prot_AHI36515.1_2921	37593	24451	0.650414	AHI36515.1	Kpn2146_3118	Diacetyl reductase, (S)-acetoin forming	budC	Cytoplasmic	Carbohydrates
CH30	CP006659.2_prot_AHI35489.1_1927	37379.7	22632.9	0.605486	AHI35489.1	Kpn2146_2082	Lipoprotein-releasing system ATP-binding protein LolD	lolD	Cytoplasmic Membrane	Cell Wall and Capsule
CH30	CP006659.2_prot_AHI34429.1_892	37317.9	33725	0.903722	AHI34429.1	Kpn2146_0975	Lysine decarboxylase, constitutive	ldcC	Cytoplasmic	Amino Acids and Derivatives
CH30	CP006659.2_prot_AHI38269.1_4612	37087.9	35958.6	0.969552	AHI38269.1	Kpn2146_4941	Aerobic respiration control sensor protein ArcB	arcB	Cytoplasmic Membrane
CH30	CP006659.2_prot_AHI37928.1_4284	37070.4	28305.2	0.763551	AHI37928.1	Kpn2146_4588	Cell division protein ZapA	zapA	Cytoplasmic	Cell Division and Cell Cycle
CH30	CP006659.2_prot_AHI35551.2_1983	37054.8	20157.9	0.544001	AHI35551.2	Kpn2146_2144	lipopolysaccharide core biosynthesis protein	Kpn2146_2144	Cytoplasmic Membrane
CH30	CP006659.2_prot_AHI38489.1_4832	37037.5	35072.8	0.946955	AHI38489.1	Kpn2146_5167	Cell division protein FtsX	ftsX	Cytoplasmic Membrane
CH30	CP006659.2_prot_AHI35068.1_1515	37005.4	19238.4	0.51988	AHI35068.1	Kpn2146_1651	Aldose 1-epimerase	galM	Cytoplasmic	Carbohydrates
CH30	CP006659.2_prot_AHI37700.2_4062	36984.3	26509.6	0.716781	AHI37700.2	Kpn2146_4351	5'/3'-nucleotidase SurE	surE	Cytoplasmic	Nucleosides and Nucleotides; Phosphorus Metabolism
CH30	CP006659.2_prot_AHI37975.1_4328	36926.4	14382.9	0.389503	AHI37975.1	Kpn2146_4636	dITP/XTP pyrophosphatase	rdgB	Cytoplasmic	Nucleosides and Nucleotides; Stress Response
CH30	CP006659.2_prot_AHI37422.1_3793	36919.9	22004.9	0.596017	AHI37422.1	Kpn2146_4059	2Fe-2S ferredoxin	fdx	Cytoplasmic	Respiration
CH30	CP006659.2_prot_AHI34325.1_794	36851.7	19583.3	0.531408	AHI34325.1	Kpn2146_0869	Cell division protein ZapD	zapD	Cytoplasmic
CH30	CP006659.2_prot_AHI35492.2_1930	36779.2	24140.3	0.656358	AHI35492.2	Kpn2146_2085	NAD-dependent protein deacylase	cobB_1	Cytoplasmic	Stress Response; Carbohydrates
CH30	CP006659.2_prot_AHI37685.1_4047	36716.7	30798.3	0.83881	AHI37685.1	Kpn2146_4335	Hemin import ATP-binding protein HmuV	hmuV	Not significantly assigned	Iron acquisition and metabolism
CH30	CP006659.2_prot_AHI33776.1_261	36547.1	22822.6	0.62447	AHI33776.1	Kpn2146_0302	hypothetical protein	Kpn2146_0302	Not significantly assigned
CH30	CP006659.2_prot_AHI35733.1_2156	36417.1	10979.4	0.301491	AHI35733.1	Kpn2146_2329	Periplasmic murein peptide-binding protein precursor	mppA	Periplasmic	Cell Wall and Capsule
CH30	CP006659.2_prot_AHI36620.2_3028	36297.1	23109.1	0.636667	AHI36620.2	Kpn2146_3224	Phospho-2-dehydro-3-deoxyheptonate aldolase, Phe-sensitive	aroG_2	Cytoplasmic	Amino Acids and Derivatives
CH30	CP006659.2_prot_AHI38480.2_4825	36289.4	9259.87	0.255168	AHI38480.2	Kpn2146_5158	Leucine-specific-binding protein precursor	livK	Periplasmic	Membrane Transport
CH30	CP006659.2_prot_AHI34819.1_1275	36280.9	22874.1	0.630473	AHI34819.1	Kpn2146_1381	putative hydrolase YxeP	yxeP_1	Cytoplasmic	Cofactors, Vitamins, Prosthetic Groups, Pigments
CH30	CP006659.2_prot_AHI34557.1_1017	36208.8	29792.5	0.822798	AHI34557.1	Kpn2146_1111	Recombination-associated protein RdgC	rdgC	Cytoplasmic
CH30	CP006659.2_prot_AHI36977.1_3364	36140.1	23138.3	0.640238	AHI36977.1	Kpn2146_3601	WbaP undecaprenyl-phosphate galactosephosphotransferase	wbaP	Cytoplasmic Membrane
CH30	CP006659.2_prot_AHI33577.1_69	36009.3	22176.3	0.615848	AHI33577.1	Kpn2146_0076	Sensor protein CpxA	cpxA	Cytoplasmic Membrane	Regulation and Cell signaling
CH30	CP006659.2_prot_AHI33688.1_176	35963.5	30541.2	0.849228	AHI33688.1	Kpn2146_0200	3-octaprenyl-4-hydroxybenzoate carboxy-lyase	ubiD	Cytoplasmic	Cofactors, Vitamins, Prosthetic Groups, Pigments
CH30	CP006659.2_prot_AHI38180.1_4525	35917.2	21509.8	0.598873	AHI38180.1	Kpn2146_4847	HTH-type transcriptional activator AllS	allS_5	Cytoplasmic
CH30	CP006659.2_prot_AHI38678.2_5013	35889.9	31350.7	0.873523	AHI38678.2	Kpn2146_5359	Cell division protein ZapB	zapB	Cytoplasmic
CH30	CP006659.2_prot_AHI35854.2_2279	35883.2	22345.5	0.622729	AHI35854.2	Kpn2146_2452	tRNA 2-thiocytidine biosynthesis protein TtcA	ttcA	Cytoplasmic
CH30	CP006659.2_prot_AHI37633.1_3998	35812.7	22599	0.631033	AHI37633.1	Kpn2146_4283	Arabinose 5-phosphate isomerase GutQ	gutQ	Cytoplasmic
CH30	CP006659.2_prot_AHI36436.1_2845	35792.2	26415	0.738009	AHI36436.1	Kpn2146_3036	Transcriptional regulator SlyA	slyA_3	Cytoplasmic
CH30	CP006659.2_prot_AHI37473.1_3845	35767.3	22228.3	0.62147	AHI37473.1	Kpn2146_4112	CDP-diacylglycerol--serine O-phosphatidyltransferase	pssA	Cytoplasmic	Fatty Acids, Lipids, and Isoprenoids
CH30	CP006659.2_prot_AHI34473.1_936	35701.4	19115	0.535414	AHI34473.1	Kpn2146_1026	Xanthine phosphoribosyltransferase	gpt	Cytoplasmic	Nucleosides and Nucleotides
CH30	CP006659.2_prot_AHI37933.1_4288	35289.8	17172.1	0.486601	AHI37933.1	Kpn2146_4594	Chromosome initiation inhibitor	iciA	Cytoplasmic
CH30	CP006659.2_prot_AHI37153.1_3534	35106	23680.2	0.674532	AHI37153.1	Kpn2146_3781	Ubiquinone biosynthesis O-methyltransferase	ubiG	Cytoplasmic
CH30	CP006659.2_prot_AHI38073.1_4424	35060.1	23543	0.671505	AHI38073.1	Kpn2146_4739	2,5-diketo-D-gluconic acid reductase A	dkgA	Cytoplasmic	Carbohydrates
CH30	CP006659.2_prot_AHI36834.1_3225	35025.6	12650.6	0.361182	AHI36834.1	Kpn2146_3447	Inner membrane protein YebE	yebE	Cytoplasmic Membrane
CH30	CP006659.2_prot_AHI37960.2_4314	34953.5	24323.4	0.695879	AHI37960.2	Kpn2146_4621	Biosynthetic arginine decarboxylase	speA	Not significantly assigned	Amino Acids and Derivatives
CH30	CP006659.2_prot_AHI38262.1_4605	34944.7	26052.7	0.745542	AHI38262.1	Kpn2146_4933	RNA polymerase sigma-54 factor	rpoN	Cytoplasmic
CH30	CP006659.2_prot_AHI34307.1_777	34944.3	23714.4	0.678635	AHI34307.1	Kpn2146_0851	Peptidoglycan synthase FtsI precursor	ftsI_1	Cytoplasmic Membrane
CH30	CP006659.2_prot_AHI34789.1_1251	34829.7	37588.1	1.07919	AHI34789.1	Kpn2146_1351	Lysine--tRNA ligase, heat inducible	lysU	Cytoplasmic
CH30	CP006659.2_prot_AHI35290.2_1736	34657.7	13518.4	0.390056	AHI35290.2	Kpn2146_1876	Cytidylate kinase	cmk	Cytoplasmic	Nucleosides and Nucleotides
CH30	CP006659.2_prot_AHI37291.1_3662	34535.5	19517.8	0.565152	AHI37291.1	Kpn2146_3925	Acetyltransferase YpeA	ypeA	Cytoplasmic
CH30	CP006659.2_prot_AHI38274.1_4617	34535.4	25275.5	0.731873	AHI38274.1	Kpn2146_4946	Glutamate synthase [NADPH	gltB	Cytoplasmic	Nitrogen Metabolism; Amino Acids and Derivatives
CH30	CP006659.2_prot_AHI38178.1_4523	34530	21562.9	0.624469	AHI38178.1	Kpn2146_4845	Glutathionyl-hydroquinone reductase YqjG	yqjG	Cytoplasmic	Stress Response
CH30	CP006659.2_prot_AHI34258.1_730	34528	22042.3	0.638389	AHI34258.1	Kpn2146_0801	Carbamoyl-phosphate synthase small chain	carA	Cytoplasmic
CH30	CP006659.2_prot_AHI37221.1_3597	34492.1	25490.8	0.739033	AHI37221.1	Kpn2146_3849	Bifunctional protein FolC	folC	Cytoplasmic	Virulence, Disease and Defense; Cofactors, Vitamins, Prosthetic Groups, Pigments
CH30	CP006659.2_prot_AHI38796.1_5132	34464	21272.1	0.617227	AHI38796.1	Kpn2146_5480	Phosphate import ATP-binding protein PstB	pstB	Cytoplasmic Membrane	Phosphorus Metabolism
CH30	CP006659.2_prot_AHI34834.1_1290	34309.7	18861.2	0.549732	AHI34834.1	Kpn2146_1396	Outer membrane protein assembly factor BamB	bamB_1	Extracellular
CH30	CP006659.2_prot_AHI38519.1_4862	34279.4	25519.7	0.74446	AHI38519.1	Kpn2146_5197	Low-affinity inorganic phosphate transporter 1	pitA	Cytoplasmic Membrane	Phosphorus Metabolism
CH30	CP006659.2_prot_AHI35274.1_1721	34271.7	23108	0.674259	AHI35274.1	Kpn2146_1860	DNA translocase FtsK	ftsK	Cytoplasmic Membrane	Cell Division and Cell Cycle
CH30	CP006659.2_prot_AHI38648.1_4985	34158.2	24297.3	0.711317	AHI38648.1	Kpn2146_5329	Coenzyme A biosynthesis bifunctional protein CoaBC	coaBC	Cytoplasmic	Cofactors, Vitamins, Prosthetic Groups, Pigments
CH30	CP006659.2_prot_AHI37940.1_4294	34108.1	24873.9	0.729268	AHI37940.1	Kpn2146_4601	D-erythrose-4-phosphate dehydrogenase	epd	Cytoplasmic	Cofactors, Vitamins, Prosthetic Groups, Pigments
CH30	CP006659.2_prot_AHI36792.1_3186	34087.9	25361.7	0.744009	AHI36792.1	Kpn2146_3402	Outer membrane protein slp precursor	slp	Outer Membrane	Stress Response
CH30	CP006659.2_prot_AHI33661.1_150	34065	26198	0.769059	AHI33661.1	Kpn2146_0173	Flavin mononucleotide phosphatase YigB	yigB	Cytoplasmic
CH30	CP006659.2_prot_AHI38376.1_4720	34040.1	51354.8	1.50866	AHI38376.1	Kpn2146_5053	50S ribosomal protein L23	rplW	Not significantly assigned
CH30	CP006659.2_prot_AHI33961.1_435	34025.3	19101.5	0.561391	AHI33961.1	Kpn2146_0491	Translocation and assembly module TamB	tamB	Cytoplasmic Membrane
CH30	CP006659.2_prot_AHI36948.1_3333	34004.9	25476.5	0.749201	AHI36948.1	Kpn2146_3570	NAD dependent epimerase/dehydratase family protein	Kpn2146_3570	Cytoplasmic
CH30	CP006659.2_prot_AHI36398.1_2808	33948.4	27248.3	0.802638	AHI36398.1	Kpn2146_2998	Aryl-alcohol dehydrogenase	xylB_2	Cytoplasmic
CH30	CP006659.2_prot_AHI33959.1_433	33845.6	23019.1	0.680121	AHI33959.1	Kpn2146_0489	Peptide methionine sulfoxide reductase MsrA	msrA	Not significantly assigned	Protein Metabolism
CH30	CP006659.2_prot_AHI38617.1_4954	33752.5	32255	0.955635	AHI38617.1	Kpn2146_5298	L-lactate dehydrogenase, cytochrome	lldD_2	Cytoplasmic Membrane	Carbohydrates; Respiration
CH30	CP006659.2_prot_AHI36622.1_3030	33733.6	25837.1	0.765916	AHI36622.1	Kpn2146_3226	hypothetical protein	Kpn2146_3226	Cytoplasmic	Protein Metabolism
CH30	CP006659.2_prot_AHI34640.1_1097	33612.8	24731.3	0.735769	AHI34640.1	Kpn2146_1195	Acyl-CoA thioesterase 2	tesB	Cytoplasmic	Fatty Acids, Lipids, and Isoprenoids
CH30	CP006659.2_prot_AHI38175.1_4520	33585.4	31487.4	0.937533	AHI38175.1	Kpn2146_4842	Inner membrane protein YqjE	yqjE	Cytoplasmic Membrane
CH30	CP006659.2_prot_AHI37732.1_4093	33358.7	26614.1	0.797815	AHI37732.1	Kpn2146_4384	NADPH-dependent 7-cyano-7-deazaguanine reductase	queF	Cytoplasmic
CH30	CP006659.2_prot_AHI38220.1_4563	33177.3	17929.2	0.540405	AHI38220.1	Kpn2146_4888	Limonene 1,2-monooxygenase	limB_2	Cytoplasmic
CH30	CP006659.2_prot_AHI37887.1_4244	33030.2	24816.7	0.751332	AHI37887.1	Kpn2146_4545	Di-/tripeptide transporter	dtpT	Cytoplasmic Membrane	Membrane Transport
CH30	CP006659.2_prot_AHI36686.1_3089	32948.1	20812.9	0.631686	AHI36686.1	Kpn2146_3295	DsrE/DsrF-like family protein	Kpn2146_3295	Cytoplasmic
CH30	CP006659.2_prot_ALV39624.1_2133	32915.7	20370.4	0.618864	ALV39624.1	Kpn2146_6056	FRG domain protein	Kpn2146_6056	Not significantly assigned
CH30	CP006659.2_prot_AHI35106.1_1551	32780.3	26082	0.795659	AHI35106.1	Kpn2146_1689	UvrABC system protein B	uvrB	Cytoplasmic
CH30	CP006659.2_prot_AHI33609.1_99	32754.1	24091.9	0.735539	AHI33609.1	Kpn2146_0108	Argininosuccinate lyase	argH	Cytoplasmic	Amino Acids and Derivatives
CH30	CP006659.2_prot_AHI36454.1_2865	32530.3	19861.3	0.610547	AHI36454.1	Kpn2146_3054	Cyclopropane-fatty-acyl-phospholipid synthase	cfa_2	Cytoplasmic	Fatty Acids, Lipids, and Isoprenoids
CH30	CP006659.2_prot_AHI36412.1_2822	32528.7	22224.7	0.683235	AHI36412.1	Kpn2146_3012	Aminodeoxyfutalosine deaminase	Kpn2146_3012	Cytoplasmic	Nucleosides and Nucleotides
CH30	CP006659.2_prot_AHI37150.1_3531	32461.6	16674.7	0.513675	AHI37150.1	Kpn2146_3778	Transcriptional regulatory protein RcsB	rcsB	Cytoplasmic	Regulation and Cell signaling
CH30	CP006659.2_prot_AHI34598.1_1057	32414.8	25763.5	0.794805	AHI34598.1	Kpn2146_1152	tRNA sulfurtransferase	thiI	Cytoplasmic	Cofactors, Vitamins, Prosthetic Groups, Pigments
CH30	CP006659.2_prot_AHI35626.1_2054	32290.2	25603.5	0.792921	AHI35626.1	Kpn2146_2220	2-deoxyglucose-6-phosphate phosphatase	yniC_1	Cytoplasmic
CH30	CP006659.2_prot_AHI33765.1_251	32270.8	1288.61	0.039931	AHI33765.1	Kpn2146_0291	Maltose-binding periplasmic protein precursor	malE	Periplasmic	Motility and Chemotaxis; Carbohydrates
CH30	CP006659.2_prot_AHI38080.1_4431	32259.9	3151.83	0.0977013	AHI38080.1	Kpn2146_4746	hypothetical protein	Kpn2146_4746	Periplasmic
CH30	CP006659.2_prot_AHI34585.1_1045	32248.3	23339.5	0.723743	AHI34585.1	Kpn2146_1139	Nucleoside-specific channel-forming protein tsx precursor	tsx	Extracellular
CH30	CP006659.2_prot_AHI37205.1_3583	32131	25626.6	0.797566	AHI37205.1	Kpn2146_3833	Glutathione S-transferase YfcF	yfcF	Cytoplasmic	Stress Response
CH30	CP006659.2_prot_AHI36066.1_2481	32053.7	26646.6	0.83131	AHI36066.1	Kpn2146_2665	Aminoglycoside N(6')-acetyltransferase type 1	Kpn2146_2665	Cytoplasmic
CH30	CP006659.2_prot_AHI36703.1_3106	31969.6	16287.2	0.509459	AHI36703.1	Kpn2146_3312	Peptidyl-tRNA hydrolase	pth	Cytoplasmic	Protein Metabolism; Dormancy and Sporulation
CH30	CP006659.2_prot_AHI38454.1_4800	31897.8	25009.1	0.784038	AHI38454.1	Kpn2146_5131	Glycogen synthase	glgA	Cytoplasmic	Carbohydrates
CH30	CP006659.2_prot_AHI35079.1_1525	31837.1	12611.4	0.396124	AHI35079.1	Kpn2146_1662	Pyridoxal phosphate phosphatase YbhA	ybhA	Cytoplasmic
CH30	CP006659.2_prot_AHI34197.1_672	31703.8	22243.3	0.701597	AHI34197.1	Kpn2146_0739	Thymidine phosphorylase	deoA	Cytoplasmic
CH30	CP006659.2_prot_AHI34358.1_824	31640.3	3713.68	0.117372	AHI34358.1	Kpn2146_0903	Quinoprotein glucose dehydrogenase	gcd	Cytoplasmic Membrane	Respiration; Carbohydrates
CH30	CP006659.2_prot_AHI34703.1_1155	31625.2	17805.2	0.563006	AHI34703.1	Kpn2146_1260	Putative metabolite ABC transporter in Enterobacteriaceae ATP-binding protein EC-YbbA	Kpn2146_1260	Cytoplasmic Membrane
CH30	CP006659.2_prot_AHI35645.1_2073	31507.1	20212.7	0.64153	AHI35645.1	Kpn2146_2240	Tryptophan synthase beta chain	trpB	Cytoplasmic	Amino Acids and Derivatives
CH30	CP006659.2_prot_AHI33683.1_172	31448.8	22419.9	0.712902	AHI33683.1	Kpn2146_0195	Sec-independent protein translocase protein TatB	tatB	Not significantly assigned	Membrane Transport
CH30	CP006659.2_prot_AHI38287.1_4630	31444.9	16004.2	0.50896	AHI38287.1	Kpn2146_4959	Multiple stress resistance protein BhsA precursor	bhsA_4	Not significantly assigned
CH30	CP006659.2_prot_AHI34311.1_781	31436.5	21688.6	0.689918	AHI34311.1	Kpn2146_0855	UDP-N-acetylmuramoylalanine--D-glutamate ligase	murD	Cytoplasmic
CH30	CP006659.2_prot_AHI35508.2_1946	31335.6	17867	0.57018	AHI35508.2	Kpn2146_2101	tRNA-specific 2-thiouridylase MnmA	mnmA	Cytoplasmic	Sulfur Metabolism
CH30	CP006659.2_prot_AHI36441.1_2850	31261.8	21826.4	0.69818	AHI36441.1	Kpn2146_3041	Oxidoreductase YdhF	ydhF	Cytoplasmic
CH30	CP006659.2_prot_AHI38814.2_5148	31099.8	22490.1	0.723159	AHI38814.2	Kpn2146_5498	tRNA uridine 5-carboxymethylaminomethyl modification enzyme MnmG	mnmG	Cytoplasmic
CH30	CP006659.2_prot_AHI33664.1_152	31088.2	26380.8	0.848579	AHI33664.1	Kpn2146_0176	Magnesium transport protein CorA	corA	Cytoplasmic Membrane
CH30	CP006659.2_prot_AHI38397.1_4741	31081.5	21085.1	0.678382	AHI38397.1	Kpn2146_5074	putative ABC transporter ATP-binding protein YheS	yheS_3	Cytoplasmic	Potassium metabolism
CH30	CP006659.2_prot_AHI36857.1_3247	30960.4	20033.3	0.647062	AHI36857.1	Kpn2146_3470	tRNA (cmo5U34)-methyltransferase	cmoA	Cytoplasmic
CH30	CP006659.2_prot_AHI33723.1_209	30942.5	21915.3	0.708259	AHI33723.1	Kpn2146_0245	Uroporphyrinogen decarboxylase	hemE	Cytoplasmic
CH30	CP006659.2_prot_AHI38532.1_4875	30657.1	21753.9	0.709588	AHI38532.1	Kpn2146_5210	3-oxoacyl-[acyl-carrier-protein	fabG_13	Cytoplasmic
CH30	CP006659.2_prot_AHI38296.1_4639	30524.7	22250.2	0.728924	AHI38296.1	Kpn2146_4968	Ribonuclease G	rng	Cytoplasmic
CH30	CP006659.2_prot_AHI37454.1_3825	30475	17569.5	0.576522	AHI37454.1	Kpn2146_4092	Pyridoxine 5'-phosphate synthase	pdxJ	Cytoplasmic	Cofactors, Vitamins, Prosthetic Groups, Pigments
CH30	CP006659.2_prot_AHI35006.1_1457	30416.8	28271.3	0.929465	AHI35006.1	Kpn2146_1578	Ribonucleotide monophosphatase NagD	nagD	Cytoplasmic	Carbohydrates
CH30	CP006659.2_prot_AHI34998.1_1449	30334.2	9000.83	0.296723	AHI34998.1	Kpn2146_1563	Glutamate/aspartate periplasmic-binding protein precursor	gltI	Extracellular
CH30	CP006659.2_prot_AHI38581.1_4919	30257.2	20297.7	0.67084	AHI38581.1	Kpn2146_5261	Glyoxylate/hydroxypyruvate reductase B	ghrB	Cytoplasmic	Carbohydrates
CH30	CP006659.2_prot_AHI37416.1_3787	30251.9	22859.6	0.755642	AHI37416.1	Kpn2146_4053	hypothetical protein	Kpn2146_4053	Periplasmic
CH30	CP006659.2_prot_AHI34263.1_735	30249.4	15495.9	0.51227	AHI34263.1	Kpn2146_0806	Dihydrofolate reductase	folA	Cytoplasmic
CH30	CP006659.2_prot_AHI36963.1_3350	30181.1	15058.5	0.49894	AHI36963.1	Kpn2146_3587	Putative kinase	wbdD	Cytoplasmic Membrane
CH30	CP006659.2_prot_AHI36997.2_3384	30170.4	24691.1	0.818388	AHI36997.2	Kpn2146_3622	Mannose-1-phosphate guanylyltransferase 1	manC_2	Cytoplasmic	Carbohydrates
CH30	CP006659.2_prot_AHI35929.1_2351	30150.9	26231.4	0.870003	AHI35929.1	Kpn2146_2528	Dihydrofolate reductase FolM	folM	Cytoplasmic	Cofactors, Vitamins, Prosthetic Groups, Pigments
CH30	CP006659.2_prot_AHI38341.1_4684	30137.9	19286.8	0.639953	AHI38341.1	Kpn2146_5018	Shikimate dehydrogenase	aroE_2	Cytoplasmic	Amino Acids and Derivatives
CH30	CP006659.2_prot_AHI37533.1_3903	30059.9	5879.91	0.195606	AHI37533.1	Kpn2146_4177	major virion capsid protein	Kpn2146_4177	Not significantly assigned
CH30	CP006659.2_prot_AHI35271.1_1718	30047.9	23203.4	0.772212	AHI35271.1	Kpn2146_1857	ATP-binding/permease protein CydD	cydD	Cytoplasmic Membrane	Respiration
CH30	CP006659.2_prot_AHI34579.1_1039	29982.9	22611.1	0.754132	AHI34579.1	Kpn2146_1133	Queuine tRNA-ribosyltransferase	tgt	Cytoplasmic
CH30	CP006659.2_prot_AHI37463.1_3835	29979.9	26680.9	0.88996	AHI37463.1	Kpn2146_4102	ECF RNA polymerase sigma-E factor	rpoE	Cytoplasmic
CH30	CP006659.2_prot_AHI36742.1_3142	29867.8	18141.3	0.607388	AHI36742.1	Kpn2146_3351	Cold-shock' DNA-binding domain protein	Kpn2146_3351	Cytoplasmic
CH30	CP006659.2_prot_AHI37618.1_3982	29848.3	16776.1	0.562044	AHI37618.1	Kpn2146_4268	Carbon storage regulator	csrA	Cytoplasmic	Stress Response
CH30	CP006659.2_prot_AHI37734.1_4095	29807.3	22337.3	0.74939	AHI37734.1	Kpn2146_4386	Serine transporter	sdaC_2	Cytoplasmic Membrane	Amino Acids and Derivatives; Carbohydrates
CH30	CP006659.2_prot_AHI35005.1_1456	29771	19756.3	0.663609	AHI35005.1	Kpn2146_1577	Asparagine synthetase B, glutamine-hydrolyzing	asnB	Not significantly assigned	Amino Acids and Derivatives
CH30	CP006659.2_prot_AHI38084.1_4435	29645.4	18310.6	0.617655	AHI38084.1	Kpn2146_4750	putative quinol monooxygenase YgiN	ygiN	Cytoplasmic
CH30	CP006659.2_prot_AHI34267.1_739	29606.3	27041.8	0.913381	AHI34267.1	Kpn2146_0810	4-hydroxythreonine-4-phosphate dehydrogenase 1	pdxA1	Cytoplasmic
CH30	CP006659.2_prot_AHI37215.1_3592	29585	7411.01	0.250499	AHI37215.1	Kpn2146_3843	Lysine-arginine-ornithine-binding periplasmic protein precursor	argT_2	Periplasmic	Amino Acids and Derivatives
CH30	CP006659.2_prot_AHI38152.1_4497	29506.4	25210.9	0.854421	AHI38152.1	Kpn2146_4819	Autoinducer 2-binding protein LsrB precursor	lsrB_3	Periplasmic	Regulation and Cell signaling
CH30	CP006659.2_prot_AHI36366.1_2779	29400	1806.86	0.061458	AHI36366.1	Kpn2146_2965	Periplasmic dipeptide transport protein precursor	dppA_2	Periplasmic	Membrane Transport; Motility and Chemotaxis
CH30	CP006659.2_prot_AHI35056.1_1504	29371.3	14297.5	0.486787	AHI35056.1	Kpn2146_1628	Biopolymer transport protein ExbD	exbD_1	Cytoplasmic Membrane	Membrane Transport
CH30	CP006659.2_prot_AHI37107.1_3488	29329	21663.6	0.738642	AHI37107.1	Kpn2146_3733	Lysine-specific permease	lysP	Cytoplasmic Membrane
CH30	CP006659.2_prot_AHI37042.1_3426	29249.5	27359.8	0.935392	AHI37042.1	Kpn2146_3668	putative lipid kinase YegS	yegS	Cytoplasmic
CH30	CP006659.2_prot_AHI35924.1_2346	29209.6	44581.3	1.52625	AHI35924.1	Kpn2146_2523	hypothetical protein	Kpn2146_2523	Cytoplasmic
CH30	CP006659.2_prot_AHI38251.1_4594	29119	21293.3	0.731249	AHI38251.1	Kpn2146_4922	putative phospholipid ABC transporter-binding protein MlaB	mlaB	Cytoplasmic
CH30	CP006659.2_prot_AHI37819.1_4178	29101.5	20643.4	0.709359	AHI37819.1	Kpn2146_4475	Prolipoprotein diacylglyceryl transferase	lgt	Cytoplasmic Membrane	Protein Metabolism
CH30	CP006659.2_prot_ALV39607.1_1218	29026	7632.86	0.262966	ALV39607.1	Kpn2146_6037	hypothetical protein	Kpn2146_6037	Extracellular
CH30	CP006659.2_prot_AHI34303.1_773	28982.5	19787.2	0.682729	AHI34303.1	Kpn2146_0847	Catabolite repressor/activator	cra_1	Cytoplasmic
CH30	CP006659.2_prot_AHI33658.1_147	28940.8	23050.2	0.796461	AHI33658.1	Kpn2146_0170	Diaminopimelate epimerase	dapF	Cytoplasmic	Amino Acids and Derivatives
CH30	CP006659.2_prot_AHI36881.1_3268	28885.3	17215.5	0.595997	AHI36881.1	Kpn2146_3494	hypothetical protein	Kpn2146_3494	Cytoplasmic
CH30	CP006659.2_prot_AHI38457.1_4803	28859.4	21453.6	0.743384	AHI38457.1	Kpn2146_5134	1,4-alpha-glucan branching enzyme GlgB	glgB	Cytoplasmic	Carbohydrates
CH30	CP006659.2_prot_AHI37456.1_3827	28832.6	19984.1	0.693106	AHI37456.1	Kpn2146_4094	GTPase Era	era	Cytoplasmic
CH30	CP006659.2_prot_AHI34291.2_762	28818.6	20096.3	0.697336	AHI34291.2	Kpn2146_0835	3-dehydroquinate dehydratase	aroD	Cytoplasmic
CH30	CP006659.2_prot_AHI33960.1_434	28609.8	23032.7	0.805065	AHI33960.1	Kpn2146_0490	Translocation and assembly module TamA precursor	tamA	Outer Membrane
CH30	CP006659.2_prot_AHI38149.1_4494	28527.4	21284.1	0.746091	AHI38149.1	Kpn2146_4816	Putrescine aminotransferase	patA	Cytoplasmic	Amino Acids and Derivatives
CH30	CP006659.2_prot_AHI38085.1_4436	28441.2	19998.5	0.703153	AHI38085.1	Kpn2146_4751	DNA topoisomerase 4 subunit B	parE	Cytoplasmic
CH30	CP006659.2_prot_AHI34578.1_1038	28424.1	21261.7	0.748018	AHI34578.1	Kpn2146_1132	S-adenosylmethionine:tRNA ribosyltransferase-isomerase	queA	Cytoplasmic
CH30	CP006659.2_prot_AHI36431.1_2840	28324	20870.9	0.736863	AHI36431.1	Kpn2146_3031	Pyridoxine/pyridoxamine 5'-phosphate oxidase	pdxH	Cytoplasmic	Cofactors, Vitamins, Prosthetic Groups, Pigments
CH30	CP006659.2_prot_AHI33586.1_78	28080.3	23786.7	0.847094	AHI33586.1	Kpn2146_0085	Cell division protein FtsN	ftsN	Cytoplasmic Membrane	Cell Division and Cell Cycle
CH30	CP006659.2_prot_AHI38698.1_5033	28056.2	20303.7	0.723679	AHI38698.1	Kpn2146_5380	Lipoprotein 28 precursor	nlpA	Not significantly assigned	Amino Acids and Derivatives
CH30	CP006659.2_prot_AHI35370.1_1814	28018.3	19796.8	0.706565	AHI35370.1	Kpn2146_1958	hypothetical protein	Kpn2146_1958	Cytoplasmic
CH30	CP006659.2_prot_AHI35273.1_1720	28002.8	20281.2	0.724256	AHI35273.1	Kpn2146_1859	Leucine-responsive regulatory protein	lrp_2	Cytoplasmic	Amino Acids and Derivatives
CH30	CP006659.2_prot_AHI35650.1_2078	27958.1	3790.11	0.135564	AHI35650.1	Kpn2146_2245	Threonylcarbamoyl-AMP synthase	ywlC	Cytoplasmic
CH30	CP006659.2_prot_AHI35669.2_2094	27939.5	16989	0.608065	AHI35669.2	Kpn2146_2264	Orotidine 5'-phosphate decarboxylase	pyrF	Cytoplasmic	Nucleosides and Nucleotides
CH30	CP006659.2_prot_AHI35448.1_1887	27820.6	19460.6	0.699502	AHI35448.1	Kpn2146_2040	Dihydroorotase	pyrC	Cytoplasmic	Regulation and Cell signaling; Nucleosides and Nucleotides
CH30	CP006659.2_prot_AHI35938.1_2357	27800.1	10689.6	0.384517	AHI35938.1	Kpn2146_2537	Universal stress protein E	uspE	Cytoplasmic	Stress Response
CH30	CP006659.2_prot_AHI37413.1_3784	27772.8	14089.8	0.507323	AHI37413.1	Kpn2146_4050	Dual-specificity RNA methyltransferase RlmN	rlmN	Cytoplasmic
CH30	CP006659.2_prot_AHI38526.1_4869	27750	15498.7	0.558512	AHI38526.1	Kpn2146_5204	Ribosomal RNA large subunit methyltransferase J	rlmJ	Cytoplasmic
CH30	CP006659.2_prot_AHI34467.1_930	27724.1	18558.8	0.669409	AHI34467.1	Kpn2146_1020	Na(+)-translocating NADH-quinone reductase subunit F	nqrF	Cytoplasmic Membrane	Respiration
CH30	CP006659.2_prot_AHI37467.1_3839	27712.1	15547.2	0.561027	AHI37467.1	Kpn2146_4106	Autonomous glycyl radical cofactor	grcA	Cytoplasmic	Carbohydrates
CH30	CP006659.2_prot_AHI35333.1_1779	27624.3	27813.8	1.00686	AHI35333.1	Kpn2146_1920	Lon protease	lon_2	Cytoplasmic	Protein Metabolism
CH30	CP006659.2_prot_AHI37034.1_3418	27540	14001.6	0.508409	AHI37034.1	Kpn2146_3659	Transcriptional regulatory protein BaeR	baeR	Cytoplasmic	Virulence, Disease and Defense
CH30	CP006659.2_prot_AHI38775.1_5110	27531.4	14376.3	0.522178	AHI38775.1	Kpn2146_5458	DNA polymerase III subunit beta	dnaN	Cytoplasmic
CH30	CP006659.2_prot_AHI34302.2_772	27501.2	17280.6	0.628357	AHI34302.2	Kpn2146_0846	Acetolactate synthase isozyme 3 small subunit	ilvH	Not significantly assigned
CH30	CP006659.2_prot_AHI34304.1_774	27311.5	23328.8	0.854175	AHI34304.1	Kpn2146_0848	cell division protein MraZ	Kpn2146_0848	Cytoplasmic
CH30	CP006659.2_prot_AHI37421.1_3792	27226.2	26219.9	0.963041	AHI37421.1	Kpn2146_4058	hypothetical protein	Kpn2146_4058	Cytoplasmic
CH30	CP006659.2_prot_AHI34014.1_486	27224.9	17559.5	0.644978	AHI34014.1	Kpn2146_0544	Acetyltransferase (GNAT) family protein	Kpn2146_0544	Cytoplasmic
CH30	CP006659.2_prot_AHI33917.2_391	27112.7	13625.5	0.502549	AHI33917.2	Kpn2146_0447	tRNA dimethylallyltransferase	miaA	Cytoplasmic
CH30	CP006659.2_prot_AHI37828.1_4186	27078.2	19091.6	0.705055	AHI37828.1	Kpn2146_4484	Bifunctional protein Aas	aas	Cytoplasmic Membrane
CH30	CP006659.2_prot_AHI35426.1_1866	27029.6	14856.2	0.549628	AHI35426.1	Kpn2146_2016	Isochorismatase family protein	Kpn2146_2016	Cytoplasmic	Cofactors, Vitamins, Prosthetic Groups, Pigments
CH30	CP006659.2_prot_AHI37701.1_4063	27023.4	18787.5	0.695231	AHI37701.1	Kpn2146_4352	tRNA pseudouridine synthase D	truD	Cytoplasmic
CH30	CP006659.2_prot_AHI34918.1_1372	26882.8	18431.6	0.685628	AHI34918.1	Kpn2146_1482	putative siderophore transport system ATP-binding protein YusV	yusV_1	Cytoplasmic Membrane	Iron acquisition and metabolism
CH30	CP006659.2_prot_AHI34442.1_905	26829	20503.1	0.764215	AHI34442.1	Kpn2146_0988	D-methionine transport system permease protein MetI	metI_1	Cytoplasmic Membrane	Amino Acids and Derivatives
CH30	CP006659.2_prot_AHI38619.1_4956	26732.8	20860.8	0.780344	AHI38619.1	Kpn2146_5300	Serine acetyltransferase	cysE	Cytoplasmic	Amino Acids and Derivatives
CH30	CP006659.2_prot_AHI37258.1_3632	26691.1	20530.9	0.769207	AHI37258.1	Kpn2146_3887	L-glyceraldehyde 3-phosphate reductase	gpr_3	Cytoplasmic
CH30	CP006659.2_prot_AHI38140.1_4487	26465.4	21288.8	0.804404	AHI38140.1	Kpn2146_4807	Glycerol dehydrogenase	dhaD	Cytoplasmic	Respiration
CH30	CP006659.2_prot_AHI38237.1_4580	26370.4	18074.1	0.685396	AHI38237.1	Kpn2146_4908	Dihydropteroate synthase	folP_2	Cytoplasmic	Cofactors, Vitamins, Prosthetic Groups, Pigments
CH30	CP006659.2_prot_AHI33972.1_446	26323.1	10843.4	0.411934	AHI33972.1	Kpn2146_0502	UDP-N-acetylmuramate:L-alanyl-gamma-D-glutamyl-meso-diaminopimelate ligase	mpl	Cytoplasmic	Cell Wall and Capsule
CH30	CP006659.2_prot_AHI37486.1_3856	26307.6	9312.09	0.353969	AHI37486.1	Kpn2146_4129	Phospho-2-dehydro-3-deoxyheptonate aldolase, Tyr-sensitive	aroF	Cytoplasmic	Amino Acids and Derivatives
CH30	CP006659.2_prot_AHI35124.1_1570	26295.7	20247.2	0.769983	AHI35124.1	Kpn2146_1707	Macrolide export protein MacA	macA_1	Cytoplasmic Membrane	Membrane Transport
CH30	CP006659.2_prot_AHI33784.1_268	26259.4	20457.2	0.779042	AHI33784.1	Kpn2146_0310	Alanine racemase, biosynthetic	alr	Cytoplasmic	Carbohydrates; Amino Acids and Derivatives
CH30	CP006659.2_prot_AHI38780.2_5115	26246.7	20679	0.787871	AHI38780.2	Kpn2146_5463	tRNA modification GTPase MnmE	mnmE	Cytoplasmic	Protein Metabolism
CH30	CP006659.2_prot_AHI34921.1_1375	26189.1	37794.8	1.44315	AHI34921.1	Kpn2146_1485	Enterobactin exporter EntS	entS	Cytoplasmic Membrane	Iron acquisition and metabolism
CH30	CP006659.2_prot_AHI33540.2_32	26134.7	15133.7	0.579066	AHI33540.2	Kpn2146_0039	N-acetylglutamate synthase	Kpn2146_0039	Cytoplasmic
CH30	CP006659.2_prot_AHI35294.1_1740	25987.9	21234.2	0.817078	AHI35294.1	Kpn2146_1880	Lipid A export ATP-binding/permease protein MsbA	msbA_2	Cytoplasmic Membrane
CH30	CP006659.2_prot_AHI37119.1_3500	25913.1	15107.6	0.58301	AHI37119.1	Kpn2146_3745	Putative metal chaperone YciC	yciC	Cytoplasmic	Regulation and Cell signaling
CH30	CP006659.2_prot_AHI37444.1_3815	25886.2	15715.7	0.607107	AHI37444.1	Kpn2146_4081	Transcriptional regulatory protein QseF	qseF	Cytoplasmic	Regulation and Cell signaling
CH30	CP006659.2_prot_AHI35445.1_1884	25871.5	11488.3	0.444052	AHI35445.1	Kpn2146_2037	N-methyl-L-tryptophan oxidase	solA	Cytoplasmic
CH30	CP006659.2_prot_AHI34635.1_1092	25813.8	17808.3	0.689875	AHI34635.1	Kpn2146_1190	Leucine-responsive regulatory protein	lrp_1	Cytoplasmic
CH30	CP006659.2_prot_AHI37589.1_3956	25797	25233	0.978135	AHI37589.1	Kpn2146_4233	hypothetical protein	Kpn2146_4233	Cytoplasmic
CH30	CP006659.2_prot_AHI35487.1_1925	25777.4	21841.2	0.847299	AHI35487.1	Kpn2146_2080	Transcription-repair-coupling factor	mfd	Cytoplasmic
CH30	CP006659.2_prot_AHI33773.1_259	25682.5	21599.1	0.841005	AHI33773.1	Kpn2146_0299	LexA repressor	lexA_1	Cytoplasmic
CH30	CP006659.2_prot_AHI35069.2_1516	25660.8	16703.6	0.650937	AHI35069.2	Kpn2146_1652	Galactokinase	galK	Cytoplasmic	Carbohydrates
CH30	CP006659.2_prot_AHI38118.1_4465	25643.9	17711.1	0.690655	AHI38118.1	Kpn2146_4784	tRNA N6-adenosine threonylcarbamoyltransferase	tsaD	Cytoplasmic
CH30	CP006659.2_prot_AHI35004.1_1455	25619.8	16863.8	0.658234	AHI35004.1	Kpn2146_1569	2-octaprenyl-3-methyl-6-methoxy-1,4-benzoquinol hydroxylase	ubiF	Not significantly assigned	Cofactors, Vitamins, Prosthetic Groups, Pigments
CH30	CP006659.2_prot_AHI33789.1_273	25617.4	17977.6	0.701773	AHI33789.1	Kpn2146_0315	UvrABC system protein A	uvrA	Cytoplasmic
CH30	CP006659.2_prot_AHI35328.1_1774	25613.9	15601.9	0.609117	AHI35328.1	Kpn2146_1915	ABC transporter ATP-binding protein uup	uup	Cytoplasmic	Cofactors, Vitamins, Prosthetic Groups, Pigments
CH30	CP006659.2_prot_AHI36976.1_3363	25544.1	18284.6	0.715804	AHI36976.1	Kpn2146_3600	Putative 42.6 kDa protein in cps region (ORF8)	Kpn2146_3600	Not significantly assigned
CH30	CP006659.2_prot_AHI38640.1_4977	25453.6	20586.2	0.808775	AHI38640.1	Kpn2146_5321	putative glycosyltransferase EpsJ	epsJ	Not significantly assigned
CH30	CP006659.2_prot_AHI34701.2_1153	25443	16011.7	0.629319	AHI34701.2	Kpn2146_1258	Putative oxidoreductase SadH	sadH	Not significantly assigned
CH30	CP006659.2_prot_AHI34316.1_785	25427.2	21163.3	0.832307	AHI34316.1	Kpn2146_0860	D-alanine--D-alanine ligase B	ddlB	Cytoplasmic
CH30	CP006659.2_prot_AHI36106.1_2523	25397.9	16428.4	0.646839	AHI36106.1	Kpn2146_2705	Cyclic di-GMP phosphodiesterase Gmr	gmr	Cytoplasmic
CH30	CP006659.2_prot_AHI34189.1_664	25395.3	14737.5	0.580325	AHI34189.1	Kpn2146_0731	Pyrimidine 5'-nucleotidase YjjG	yjjG	Cytoplasmic
CH30	CP006659.2_prot_AHI35232.1_1678	25325.7	9720.66	0.383826	AHI35232.1	Kpn2146_1817	Glutaredoxin-1	grxA	Cytoplasmic	Stress Response
CH30	CP006659.2_prot_AHI37636.1_4000	25282.3	13286.7	0.525533	AHI37636.1	Kpn2146_4286	Anaerobic nitric oxide reductase flavorubredoxin	norV	Cytoplasmic	Nitrogen Metabolism
CH30	CP006659.2_prot_AHI33539.1_31	25274.7	24278.2	0.960574	AHI33539.1	Kpn2146_0038	D-tyrosyl-tRNA(Tyr) deacylase	dtd	Not significantly assigned
CH30	CP006659.2_prot_AHI37979.1_4332	25142.1	14661.6	0.58315	AHI37979.1	Kpn2146_4640	tRNA (guanine-N(7)-)-methyltransferase	trmB	Cytoplasmic
CH30	CP006659.2_prot_AHI34708.2_1159	25134.8	17222.1	0.685189	AHI34708.2	Kpn2146_1265	N5-carboxyaminoimidazole ribonucleotide synthase	purK	Cytoplasmic	Nucleosides and Nucleotides
CH30	CP006659.2_prot_AHI35889.2_2313	25096.5	20245.1	0.806689	AHI35889.2	Kpn2146_2488	Putative O-methyltransferase/MSMEI_4947	Kpn2146_2488	Cytoplasmic
CH30	CP006659.2_prot_AHI36340.1_2754	24998.4	16316.2	0.652691	AHI36340.1	Kpn2146_2939	Tautomerase PptA	pptA	Cytoplasmic
CH30	CP006659.2_prot_AHI38076.1_4427	24997.2	7496.78	0.299904	AHI38076.1	Kpn2146_4742	Cell division protein FtsP precursor	ftsP	Not significantly assigned
CH30	CP006659.2_prot_AHI34018.1_491	24913.5	16914.6	0.678934	AHI34018.1	Kpn2146_0549	AAA-like domain protein	Kpn2146_0549	Cytoplasmic
CH30	CP006659.2_prot_ALV39628.1_2184	24837.6	20340.6	0.818942	ALV39628.1	Kpn2146_6060	putative HTH-type transcriptional regulator	Kpn2146_6060	Cytoplasmic
CH30	CP006659.2_prot_AHI36625.1_3033	24816.3	14819.8	0.597179	AHI36625.1	Kpn2146_3229	Hydroperoxy fatty acid reductase gpx1	gpx1_2	Not significantly assigned	Stress Response
CH30	CP006659.2_prot_AHI36450.1_2859	24770	6525.93	0.263461	AHI36450.1	Kpn2146_3050	Superoxide dismutase, Fe	sodB	Not significantly assigned	Stress Response
CH30	CP006659.2_prot_AHI38453.1_4799	24699.9	17549.9	0.710525	AHI38453.1	Kpn2146_5130	Maltodextrin phosphorylase	malP_3	Not significantly assigned	Carbohydrates
CH30	CP006659.2_prot_AHI33684.1_173	24691.1	20670.1	0.83715	AHI33684.1	Kpn2146_0196	Sec-independent protein translocase protein TatC	tatC	Cytoplasmic Membrane	Membrane Transport
CH30	CP006659.2_prot_AHI33908.1_383	24600.2	16078.3	0.653586	AHI33908.1	Kpn2146_0436	Putative ribosome biogenesis GTPase RsgA	rsgA	Cytoplasmic	Protein Metabolism
CH30	CP006659.2_prot_AHI35010.1_1461	24551	29211.2	1.18982	AHI35010.1	Kpn2146_1582	PTS system glucose-specific EIICBA component	ptsG_2	Cytoplasmic Membrane	Carbohydrates; Cell Wall and Capsule
CH30	CP006659.2_prot_ALV39601.1_1178	24527.2	19227.7	0.783932	ALV39601.1	Kpn2146_6030	HTH-type transcriptional regulator PrtR	prtR	Cytoplasmic
CH30	CP006659.2_prot_AHI37199.1_3577	24433.2	18860.7	0.771929	AHI37199.1	Kpn2146_3827	hypothetical protein	Kpn2146_3827	Cytoplasmic
CH30	CP006659.2_prot_AHI36136.1_2551	24327.5	24823.4	1.02039	AHI36136.1	Kpn2146_2735	HTH-type transcriptional repressor GlcR	glcR_3	Cytoplasmic	Carbohydrates
CH30	CP006659.2_prot_AHI37423.1_3794	24234.9	16145.4	0.666206	AHI37423.1	Kpn2146_4060	Chaperone protein HscA	hscA	Cytoplasmic	Protein Metabolism
CH30	CP006659.2_prot_AHI33620.2_110	24169.6	15247.7	0.630863	AHI33620.2	Kpn2146_0127	Acetolactate synthase isozyme 2 large subunit	ilvG	Cytoplasmic	Carbohydrates; Amino Acids and Derivatives
CH30	CP006659.2_prot_AHI38696.1_5031	24150.9	17133.1	0.709419	AHI38696.1	Kpn2146_5378	ADP-ribose pyrophosphatase	nudF_2	Cytoplasmic	Nucleosides and Nucleotides; Cofactors, Vitamins, Prosthetic Groups, Pigments
CH30	CP006659.2_prot_AHI35007.1_1458	24047.2	13984.7	0.581552	AHI35007.1	Kpn2146_1579	N-acetylglucosamine repressor	nagC_1	Cytoplasmic	Carbohydrates
CH30	CP006659.2_prot_AHI38346.1_4689	24040.1	16407.5	0.682508	AHI38346.1	Kpn2146_5023	Peptide deformylase	def	Cytoplasmic	Protein Metabolism
CH30	CP006659.2_prot_AHI36107.1_2524	24010.4	4902.57	0.204185	AHI36107.1	Kpn2146_2706	Ferri-bacillibactin esterase BesA	besA	Periplasmic
CH30	CP006659.2_prot_AHI37983.2_4335	23963.8	11704.9	0.488442	AHI37983.2	Kpn2146_4644	Membrane-bound lytic murein transglycosylase C precursor	mltC	Outer Membrane	Cell Wall and Capsule
CH30	CP006659.2_prot_AHI33525.1_18	23901.1	19253.6	0.805552	AHI33525.1	Kpn2146_0022	serine/threonine protein kinase	Kpn2146_0022	Cytoplasmic
CH30	CP006659.2_prot_AHI38620.1_4957	23840.4	5383.84	0.225829	AHI38620.1	Kpn2146_5301	Glycerol-3-phosphate dehydrogenase, NAD(P)+	gpsA	Cytoplasmic	Carbohydrates; Fatty Acids, Lipids, and Isoprenoids
CH30	CP006659.2_prot_AHI36257.1_2673	23751.7	19733	0.830805	AHI36257.1	Kpn2146_2856	Catalase-peroxidase	katG	Not significantly assigned	Stress Response
CH30	CP006659.2_prot_AHI38427.1_4772	23710	15701.6	0.662236	AHI38427.1	Kpn2146_5104	ADP compounds hydrolase NudE	nudE	Cytoplasmic	Nucleosides and Nucleotides
CH30	CP006659.2_prot_AHI35507.1_1945	23661.2	16509.6	0.69775	AHI35507.1	Kpn2146_2100	High frequency lysogenization protein HflD	hflD	Cytoplasmic
CH30	CP006659.2_prot_AHI35471.1_1909	23639.3	10584.6	0.447755	AHI35471.1	Kpn2146_2064	Thymidylate kinase	tmk	Cytoplasmic	Nucleosides and Nucleotides
CH30	CP006659.2_prot_AHI37272.1_3645	23634.7	18464	0.781223	AHI37272.1	Kpn2146_3906	putative sulfate transport protein CysZ	Kpn2146_3906	Cytoplasmic Membrane	Amino Acids and Derivatives; Sulfur Metabolism
CH30	CP006659.2_prot_AHI36786.2_3180	23555	9649.87	0.409675	AHI36786.2	Kpn2146_3395	Protein YcgL	ycgL	Cytoplasmic
CH30	CP006659.2_prot_AHI36858.1_3248	23550.9	15725.6	0.667728	AHI36858.1	Kpn2146_3471	tRNA (mo5U34)-methyltransferase	cmoB	Cytoplasmic
CH30	CP006659.2_prot_AHI36803.1_3197	23496.1	18470.9	0.786127	AHI36803.1	Kpn2146_3413	Mannose permease IIC component	manY_3	Cytoplasmic Membrane	Cell Wall and Capsule; Carbohydrates
CH30	CP006659.2_prot_AHI36970.1_3357	23468.2	19218.5	0.818915	AHI36970.1	Kpn2146_3594	Polysaccharide polymerization protein	yvfF	Cytoplasmic Membrane
CH30	CP006659.2_prot_AHI38171.1_4516	23408.9	21676.8	0.926007	AHI38171.1	Kpn2146_4838	Inner membrane protein YqjA	yqjA_2	Cytoplasmic Membrane
CH30	CP006659.2_prot_AHI33679.1_168	23338	14862.4	0.636834	AHI33679.1	Kpn2146_0191	Ubiquinone/menaquinone biosynthesis C-methyltransferase UbiE	ubiE	Cytoplasmic	Cofactors, Vitamins, Prosthetic Groups, Pigments
CH30	CP006659.2_prot_AHI35074.1_1520	23308.5	19236	0.82528	AHI35074.1	Kpn2146_1657	Transcriptional regulator ModE	modE	Cytoplasmic	Cofactors, Vitamins, Prosthetic Groups, Pigments
CH30	CP006659.2_prot_AHI34636.1_1093	23206.7	19874	0.856389	AHI34636.1	Kpn2146_1191	putative multidrug resistance ABC transporter ATP-binding/permease protein YheI	yheI	Cytoplasmic Membrane
CH30	CP006659.2_prot_AHI35467.1_1905	23195	22127.7	0.953985	AHI35467.1	Kpn2146_2060	Acyl carrier protein	acpP	Cytoplasmic	Fatty Acids, Lipids, and Isoprenoids
CH30	CP006659.2_prot_AHI34740.2_1198	23179.2	16155	0.69696	AHI34740.2	Kpn2146_1300	hypothetical protein	Kpn2146_1300	Extracellular
CH30	CP006659.2_prot_AHI38168.1_4513	23169.8	15118.2	0.652498	AHI38168.1	Kpn2146_4835	Uronate isomerase	uxaC	Cytoplasmic	Carbohydrates
CH30	CP006659.2_prot_AHI33624.2_114	23150.2	16041.8	0.692942	AHI33624.2	Kpn2146_0131	L-threonine dehydratase biosynthetic IlvA	ilvA	Cytoplasmic	Amino Acids and Derivatives
CH30	CP006659.2_prot_AHI38113.1_4460	23108	16372.7	0.708528	AHI38113.1	Kpn2146_4779	Urease subunit alpha	ureC	Cytoplasmic	Amino Acids and Derivatives
CH30	CP006659.2_prot_AHI34357.1_823	23071.5	17671.9	0.765963	AHI34357.1	Kpn2146_0902	Blue copper oxidase CueO precursor	cueO	Periplasmic	Virulence, Disease and Defense
CH30	CP006659.2_prot_AHI33593.1_84	23022.7	15701.6	0.682007	AHI33593.1	Kpn2146_0092	Bifunctional aspartokinase/homoserine dehydrogenase 2	metL	Cytoplasmic	Amino Acids and Derivatives
CH30	CP006659.2_prot_AHI35724.1_2148	22927	18278.8	0.797262	AHI35724.1	Kpn2146_2320	hypothetical protein	Kpn2146_2320	Cytoplasmic Membrane	Regulation and Cell signaling
CH30	CP006659.2_prot_AHI38529.2_4872	22769.9	19926.6	0.875132	AHI38529.2	Kpn2146_5207	NAD-dependent methanol dehydrogenase	mdh_3	Cytoplasmic
CH30	CP006659.2_prot_AHI35248.1_1695	22757.9	13012.1	0.571763	AHI35248.1	Kpn2146_1834	Arginine transport ATP-binding protein ArtP	artP	Cytoplasmic Membrane	Amino Acids and Derivatives
CH30	CP006659.2_prot_AHI34266.1_738	22703.8	14814.8	0.652525	AHI34266.1	Kpn2146_0809	16S ribosomal RNA methyltransferase KsgA/Dim1 family protein	Kpn2146_0809	Cytoplasmic
CH30	CP006659.2_prot_AHI38091.1_4442	22692.6	20428	0.900209	AHI38091.1	Kpn2146_4757	hypothetical protein	Kpn2146_4757	Not significantly assigned
CH30	CP006659.2_prot_AHI34691.1_1143	22666.8	6353.75	0.280311	AHI34691.1	Kpn2146_1247	Trifunctional nucleotide phosphoesterase protein YfkN precursor	yfkN_2	Extracellular	Nucleosides and Nucleotides
CH30	CP006659.2_prot_AHI34867.2_1323	22541.1	22733.8	1.00855	AHI34867.2	Kpn2146_1431	metal-dependent hydrolase	Kpn2146_1431	Not significantly assigned
CH30	CP006659.2_prot_AHI34692.1_1144	22502.3	7559.56	0.335946	AHI34692.1	Kpn2146_1248	Cys-tRNA(Pro)/Cys-tRNA(Cys) deacylase YbaK	ybaK	Cytoplasmic
CH30	CP006659.2_prot_AHI37129.1_3510	22497.8	14016.7	0.623027	AHI37129.1	Kpn2146_3755	Ribosomal small subunit pseudouridine synthase A	rsuA	Cytoplasmic
CH30	CP006659.2_prot_AHI36793.1_3187	22478.3	13449	0.598311	AHI36793.1	Kpn2146_3403	tRNA threonylcarbamoyladenosine biosynthesis protein TsaB	tsaB	Cytoplasmic
CH30	CP006659.2_prot_AHI35429.1_1869	22456.2	14830.6	0.660421	AHI35429.1	Kpn2146_2021	Glyoxylate/hydroxypyruvate reductase A	ghrA_1	Cytoplasmic
CH30	CP006659.2_prot_AHI37923.1_4279	22345.5	15353.3	0.687085	AHI37923.1	Kpn2146_4583	Aminomethyltransferase	gcvT	Cytoplasmic	Amino Acids and Derivatives
CH30	CP006659.2_prot_AHI37553.1_3922	22286.8	20659.6	0.926991	AHI37553.1	Kpn2146_4197	hypothetical protein	Kpn2146_4197	Cytoplasmic
CH30	CP006659.2_prot_AHI33654.2_143	22225.8	14532.8	0.653868	AHI33654.2	Kpn2146_0166	Porphobilinogen deaminase	hemC	Cytoplasmic
CH30	CP006659.2_prot_AHI38286.1_4629	22101.9	14732.6	0.666576	AHI38286.1	Kpn2146_4958	Arginine repressor	argR	Cytoplasmic	Amino Acids and Derivatives
CH30	CP006659.2_prot_AHI34892.1_1347	22086.2	2938.02	0.133025	AHI34892.1	Kpn2146_1456	putative D,D-dipeptide-binding periplasmic protein DdpA precursor	ddpA_1	Extracellular	Regulation and Cell signaling; Motility and Chemotaxis; Membrane Transport
CH30	CP006659.2_prot_AHI33928.2_401	22071.2	17297.6	0.783717	AHI33928.2	Kpn2146_0458	23S rRNA (guanosine-2'-O-)-methyltransferase RlmB	rlmB	Cytoplasmic
CH30	CP006659.2_prot_AHI37920.1_4276	21984.3	15614	0.710234	AHI37920.1	Kpn2146_4580	Glucose 1-dehydrogenase 2	ycdF	Cytoplasmic
CH30	CP006659.2_prot_AHI38100.1_4450	21857.4	16879	0.772235	AHI38100.1	Kpn2146_4766	Glutamate-ammonia-ligase adenylyltransferase	glnE	Cytoplasmic	Nitrogen Metabolism
CH30	CP006659.2_prot_AHI37220.2_3596	21854.6	14919.7	0.682678	AHI37220.2	Kpn2146_3848	cell division protein DedD	Kpn2146_3848	Cytoplasmic Membrane	Virulence, Disease and Defense
CH30	CP006659.2_prot_AHI37837.1_4195	21817	15369.4	0.70447	AHI37837.1	Kpn2146_4495	Aspartate racemase	Kpn2146_4495	Cytoplasmic	Amino Acids and Derivatives
CH30	CP006659.2_prot_AHI33529.1_22	21816.3	12507	0.573285	AHI33529.1	Kpn2146_0027	putative GTP-binding protein EngB	engB	Cytoplasmic	Protein Metabolism
CH30	CP006659.2_prot_AHI35488.1_1926	21812.5	15658.5	0.717867	AHI35488.1	Kpn2146_2081	Lipoprotein-releasing system transmembrane protein LolC	lolC	Cytoplasmic Membrane	Cell Wall and Capsule
CH30	CP006659.2_prot_AHI35327.1_1773	21747.5	16896.1	0.776921	AHI35327.1	Kpn2146_1914	Ribosomal RNA large subunit methyltransferase K/L	rlmL	Cytoplasmic
CH30	CP006659.2_prot_AHI38145.1_4491	21712.5	10145.3	0.467256	AHI38145.1	Kpn2146_4812	Dihydroxyacetone kinase	dhaK_2	Cytoplasmic	Carbohydrates
CH30	CP006659.2_prot_AHI38342.1_4685	21712.2	15460.8	0.712082	AHI38342.1	Kpn2146_5019	Threonylcarbamoyl-AMP synthase	tsaC	Cytoplasmic
CH30	CP006659.2_prot_AHI35635.2_2063	21699.8	16180	0.745627	AHI35635.2	Kpn2146_2229	Catecholate siderophore receptor Fiu precursor	fiu	Outer Membrane	Iron acquisition and metabolism
CH30	CP006659.2_prot_AHI35302.1_1748	21651.2	13501.7	0.623599	AHI35302.1	Kpn2146_1888	Chromosome partition protein MukF	mukF	Cytoplasmic
CH30	CP006659.2_prot_AHI35453.1_1891	21648.3	11757.8	0.543129	AHI35453.1	Kpn2146_2045	hypothetical protein	Kpn2146_2045	Cytoplasmic
CH30	CP006659.2_prot_AHI37623.1_3987	21548.8	7925.21	0.367779	AHI37623.1	Kpn2146_4273	putative periplasmic iron-binding protein precursor	Kpn2146_4273	Periplasmic
CH30	CP006659.2_prot_AHI36286.1_2703	21422.6	16265.5	0.759271	AHI36286.1	Kpn2146_2885	putative oxidoreductase YghA	yghA	Cytoplasmic
CH30	CP006659.2_prot_AHI37425.1_3796	21298.2	15722.7	0.738215	AHI37425.1	Kpn2146_4062	Iron-binding protein IscA	iscA_2	Cytoplasmic
CH30	CP006659.2_prot_AHI35165.1_1609	21296.5	11373.3	0.534048	AHI35165.1	Kpn2146_1748	Molybdopterin molybdenumtransferase	moeA	Cytoplasmic	Cofactors, Vitamins, Prosthetic Groups, Pigments
CH30	CP006659.2_prot_AHI37292.1_3663	21191.7	14454.4	0.682081	AHI37292.1	Kpn2146_3926	N-acetylmuramoyl-L-alanine amidase AmiA precursor	amiA	Periplasmic	Regulation and Cell signaling; Cell Wall and Capsule
CH30	CP006659.2_prot_AHI38467.1_4812	21163.9	9618.46	0.454474	AHI38467.1	Kpn2146_5145	Gamma-glutamyltranspeptidase precursor	ggt	Periplasmic	Stress Response
CH30	CP006659.2_prot_AHI36843.1_3233	21157.2	22764	1.07595	AHI36843.1	Kpn2146_3456	Lipid A biosynthesis (KDO)2-(lauroyl)-lipid IVA acyltransferase	msbB	Cytoplasmic Membrane
CH30	CP006659.2_prot_AHI37178.1_3558	21139.4	29188.9	1.38078	AHI37178.1	Kpn2146_3806	Ribonuclease BN	rbn	Cytoplasmic
CH30	CP006659.2_prot_AHI37345.1_3714	21101.5	17641	0.836009	AHI37345.1	Kpn2146_3980	hypothetical protein	Kpn2146_3980	Not significantly assigned
CH30	CP006659.2_prot_AHI35433.1_1873	21096	10181.4	0.482623	AHI35433.1	Kpn2146_2025	O-acetyl-ADP-ribose deacetylase	ymdB	Cytoplasmic
CH30	CP006659.2_prot_AHI37286.1_3658	21093.7	6290.95	0.298238	AHI37286.1	Kpn2146_3920	Thiosulfate-binding protein precursor	cysP	Periplasmic	Amino Acids and Derivatives; Sulfur Metabolism
CH30	CP006659.2_prot_AHI36798.1_3192	21021.9	14323.7	0.68137	AHI36798.1	Kpn2146_3408	putative NUDIX hydrolase	Kpn2146_3408	Cytoplasmic	Nucleosides and Nucleotides
CH30	CP006659.2_prot_AHI35430.1_1870	21014.5	12525.4	0.596036	AHI35430.1	Kpn2146_2022	putative phosphatase YcdX	ycdX	Cytoplasmic
CH30	CP006659.2_prot_AHI38482.1_4826	21004.2	13874.4	0.660552	AHI38482.1	Kpn2146_5160	Acetyltransferase, GNAT family	Kpn2146_5160	Cytoplasmic
CH30	CP006659.2_prot_AHI37166.1_3547	20921.1	16503.3	0.788833	AHI37166.1	Kpn2146_3794	NMN amidohydrolase-like protein YfaY	yfaY	Cytoplasmic
CH30	CP006659.2_prot_AHI34687.1_1141	20920.7	16787.8	0.80245	AHI34687.1	Kpn2146_1243	Inner membrane protein YbaL	ybaL	Cytoplasmic Membrane	Potassium metabolism
CH30	CP006659.2_prot_AHI36960.1_3347	20903.4	31561.1	1.50985	AHI36960.1	Kpn2146_3584	Glycosyltransferase	wbdC	Cytoplasmic
CH30	CP006659.2_prot_AHI37755.1_4115	20894.5	14724.9	0.704724	AHI37755.1	Kpn2146_4407	Ribosomal RNA large subunit methyltransferase M	rlmM	Cytoplasmic
CH30	CP006659.2_prot_AHI37966.1_4319	20844.5	11407	0.547242	AHI37966.1	Kpn2146_4627	Ribosomal RNA small subunit methyltransferase E	rsmE	Cytoplasmic	Stress Response
CH30	CP006659.2_prot_AHI34003.1_476	20730.5	11296.8	0.544936	AHI34003.1	Kpn2146_0533	Aspartate carbamoyltransferase catalytic chain	pyrB	Cytoplasmic	Nucleosides and Nucleotides
CH30	CP006659.2_prot_AHI38284.1_4627	20720.9	14546.3	0.702009	AHI38284.1	Kpn2146_4956	Serine endoprotease DegS	degS_1	Cytoplasmic Membrane	Protein Metabolism; Stress Response
CH30	CP006659.2_prot_AHI38216.2_4559	20715.4	8445.33	0.407684	AHI38216.2	Kpn2146_4884	hypothetical protein	Kpn2146_4884	Cytoplasmic
CH30	CP006659.2_prot_AHI34978.1_1430	20632.5	12641.6	0.612704	AHI34978.1	Kpn2146_1542	Octanoyltransferase	lipB	Cytoplasmic	Cofactors, Vitamins, Prosthetic Groups, Pigments
CH30	CP006659.2_prot_AHI36836.1_3227	20478.8	14476	0.706876	AHI36836.1	Kpn2146_3449	Phosphoribosylglycinamide formyltransferase 2	purT	Cytoplasmic	Nucleosides and Nucleotides
CH30	CP006659.2_prot_AHI36429.1_2838	20398.6	19678.1	0.964675	AHI36429.1	Kpn2146_3029	Pyridoxamine kinase	pdxY	Cytoplasmic	Cofactors, Vitamins, Prosthetic Groups, Pigments
CH30	CP006659.2_prot_AHI36946.1_3331	20352.6	19909	0.978206	AHI36946.1	Kpn2146_3568	Low-affinity putrescine importer PlaP	plaP	Cytoplasmic Membrane	Amino Acids and Derivatives
CH30	CP006659.2_prot_AHI36558.1_2967	20288.7	14557	0.717495	AHI36558.1	Kpn2146_3161	Ferrichrome-iron receptor precursor	fhuA_2	Outer Membrane	Iron acquisition and metabolism
CH30	CP006659.2_prot_AHI37506.1_3875	20282.3	16237.4	0.800569	AHI37506.1	Kpn2146_4149	SsrA-binding protein	smpB	Cytoplasmic	Protein Metabolism; Stress Response
CH30	CP006659.2_prot_AHI35340.1_1786	20276.8	20659.8	1.01889	AHI35340.1	Kpn2146_1927	Helicase IV	helD	Cytoplasmic
CH30	CP006659.2_prot_AHI35113.1_1559	20204.2	15192.6	0.751952	AHI35113.1	Kpn2146_1696	Cyclic pyranopterin monophosphate synthase accessory protein	moaC	Cytoplasmic	Cofactors, Vitamins, Prosthetic Groups, Pigments
CH30	CP006659.2_prot_AHI34444.1_907	20160.4	12287.7	0.609498	AHI34444.1	Kpn2146_0990	D-glycero-beta-D-manno-heptose-1,7-bisphosphate 7-phosphatase	gmhB	Cytoplasmic	Cell Wall and Capsule
CH30	CP006659.2_prot_AHI37081.1_3463	20152	12288	0.609766	AHI37081.1	Kpn2146_3707	D-lactate dehydrogenase	dld	Cytoplasmic Membrane	Carbohydrates; Respiration
CH30	CP006659.2_prot_AHI33634.2_123	20142	12347.8	0.613038	AHI33634.2	Kpn2146_0141	Guanosine-5'-triphosphate,3'-diphosphate pyrophosphatase	gppA	Cytoplasmic	Phosphorus Metabolism; Regulation and Cell signaling
CH30	CP006659.2_prot_AHI33667.1_155	19971.4	9094.11	0.455358	AHI33667.1	Kpn2146_0179	Phospholipase A1 precursor	pldA	Outer Membrane	Fatty Acids, Lipids, and Isoprenoids
CH30	CP006659.2_prot_AHI35317.2_1763	19935.2	17433	0.874482	AHI35317.2	Kpn2146_1904	Nicotinate phosphoribosyltransferase	pncB	Cytoplasmic	Cofactors, Vitamins, Prosthetic Groups, Pigments; Stress Response
CH30	CP006659.2_prot_AHI33913.1_387	19910.5	12245.2	0.615015	AHI33913.1	Kpn2146_0443	Bifunctional NAD(P)H-hydrate repair enzyme Nnr	nnr	Cytoplasmic	Cell Wall and Capsule
CH30	CP006659.2_prot_AHI34419.1_882	19905.4	14899.2	0.748503	AHI34419.1	Kpn2146_0965	Regulator of sigma-E protease RseP	rseP	Cytoplasmic Membrane
CH30	CP006659.2_prot_AHI35381.1_1822	19897.4	13593.6	0.683184	AHI35381.1	Kpn2146_1969	Type III restriction enzyme, res subunit	Kpn2146_1969	Cytoplasmic
CH30	CP006659.2_prot_AHI33878.1_354	19888.6	17010.8	0.855304	AHI33878.1	Kpn2146_0406	phage T7 F exclusion suppressor FxsA	Kpn2146_0406	Cytoplasmic Membrane
CH30	CP006659.2_prot_AHI34464.1_927	19866.3	17377.8	0.87474	AHI34464.1	Kpn2146_1017	Na(+)-translocating NADH-quinone reductase subunit C	nqrC	Cytoplasmic Membrane	Respiration
CH30	CP006659.2_prot_AHI34270.1_742	19861.1	12168.5	0.612681	AHI34270.1	Kpn2146_0813	DnaJ-like protein DjlA	djlA	Cytoplasmic Membrane
CH30	CP006659.2_prot_AHI34445.1_908	19832.5	13594.5	0.685465	AHI34445.1	Kpn2146_0997	2,5-diketo-D-gluconic acid reductase B	dkgB	Cytoplasmic	Carbohydrates
CH30	CP006659.2_prot_AHI35303.1_1749	19784.3	8929.78	0.451356	AHI35303.1	Kpn2146_1889	Chromosome partition protein MukE	mukE	Cytoplasmic
CH30	CP006659.2_prot_AHI34350.1_816	19741.3	12518.3	0.634119	AHI34350.1	Kpn2146_0895	Spermidine synthase	speE	Not significantly assigned
CH30	CP006659.2_prot_AHI34055.2_533	19726.9	12774.7	0.647577	AHI34055.2	Kpn2146_0587	hypothetical protein	Kpn2146_0587	Not significantly assigned
CH30	CP006659.2_prot_AHI36444.1_2853	19706.1	11489.2	0.583028	AHI36444.1	Kpn2146_3044	N-ethylmaleimide reductase	nemA	Cytoplasmic
CH30	CP006659.2_prot_AHI38105.1_4454	19693.6	19521.9	0.991281	AHI38105.1	Kpn2146_4771	Undecaprenyl-diphosphatase	Kpn2146_4771	Cytoplasmic Membrane
CH30	CP006659.2_prot_AHI34416.1_879	19576.2	14361.2	0.733605	AHI34416.1	Kpn2146_0962	1-deoxy-D-xylulose 5-phosphate reductoisomerase	dxr	Cytoplasmic	Fatty Acids, Lipids, and Isoprenoids
CH30	CP006659.2_prot_AHI36557.1_2966	19560.4	14437.6	0.738105	AHI36557.1	Kpn2146_3160	putative siderophore transport system ATP-binding protein YusV	yusV_2	Cytoplasmic Membrane
CH30	CP006659.2_prot_AHI35727.1_2151	19505.1	17632.4	0.903988	AHI35727.1	Kpn2146_2323	Transcriptional regulatory protein TyrR	tyrR	Cytoplasmic	Amino Acids and Derivatives
CH30	CP006659.2_prot_AHI38426.2_4771	19471.1	14340.8	0.736515	AHI38426.2	Kpn2146_5103	Penicillin-binding protein 1A	mrcA	Cytoplasmic Membrane	Cell Wall and Capsule
CH30	CP006659.2_prot_AHI38069.1_4420	19462.1	15909.5	0.817461	AHI38069.1	Kpn2146_4735	Cystathionine beta-lyase MetC	metC_2	Cytoplasmic	Sulfur Metabolism; Amino Acids and Derivatives
CH30	CP006659.2_prot_AHI35110.1_1556	19301.4	17133.9	0.887703	AHI35110.1	Kpn2146_1693	Putative gluconeogenesis factor	Kpn2146_1693	Cytoplasmic
CH30	CP006659.2_prot_AHI38795.1_5131	19269.5	3135.46	0.162717	AHI38795.1	Kpn2146_5479	Phosphate-specific transport system accessory protein PhoU	phoU	Cytoplasmic	Phosphorus Metabolism
CH30	CP006659.2_prot_AHI34971.1_1423	19261.1	11631.8	0.603898	AHI34971.1	Kpn2146_1535	Lipid A palmitoyltransferase PagP precursor	pagP	Extracellular	Cell Wall and Capsule
CH30	CP006659.2_prot_AHI36876.1_3264	19259.5	15302.7	0.794551	AHI36876.1	Kpn2146_3489	hypothetical protein	Kpn2146_3489	Cytoplasmic
CH30	CP006659.2_prot_AHI37243.2_3618	19248.7	10423.5	0.541519	AHI37243.2	Kpn2146_3871	Long-chain fatty acid transport protein precursor	fadL	Outer Membrane
CH30	CP006659.2_prot_AHI38487.1_4831	19247.9	14305.7	0.743232	AHI38487.1	Kpn2146_5165	RNA polymerase sigma factor RpoH	rpoH	Cytoplasmic
CH30	CP006659.2_prot_AHI34203.1_678	19229.8	14027.4	0.729462	AHI34203.1	Kpn2146_0745	hypothetical protein	Kpn2146_0745	Cytoplasmic
CH30	CP006659.2_prot_AHI37601.1_3967	19200.2	14600.1	0.760411	AHI37601.1	Kpn2146_4245	Glycine betaine/L-proline transport ATP-binding protein ProV	proV	Cytoplasmic Membrane	Stress Response
CH30	CP006659.2_prot_AHI36423.1_2833	19144.4	13040.4	0.681161	AHI36423.1	Kpn2146_3023	Electron transport complex protein RnfE	rnfE	Cytoplasmic Membrane	Respiration
CH30	CP006659.2_prot_AHI34910.1_1364	19141.6	5022.09	0.262365	AHI34910.1	Kpn2146_1474	Sorbitol operon regulator	sorC_2	Cytoplasmic	Carbohydrates
CH30	CP006659.2_prot_AHI38690.1_5025	19058.9	18014.2	0.945188	AHI38690.1	Kpn2146_5372	Zinc-type alcohol dehydrogenase-like protein	Kpn2146_5372	Cytoplasmic
CH30	CP006659.2_prot_AHI37721.1_4082	19056.5	11804.6	0.619456	AHI37721.1	Kpn2146_4372	GTP pyrophosphokinase	relA	Cytoplasmic
CH30	CP006659.2_prot_AHI33639.1_128	19053.2	13680.4	0.718011	AHI33639.1	Kpn2146_0146	Lipopolysaccharide biosynthesis protein WzzE	wzzE	Cytoplasmic Membrane
CH30	CP006659.2_prot_AHI35115.1_1561	19021.3	14230.9	0.748157	AHI35115.1	Kpn2146_1698	Molybdopterin synthase catalytic subunit	moaE	Cytoplasmic	Cofactors, Vitamins, Prosthetic Groups, Pigments
CH30	CP006659.2_prot_AHI38745.2_5079	19013	12923.8	0.679735	AHI38745.2	Kpn2146_5427	Acetolactate synthase isozyme 1 large subunit	ilvB_2	Cytoplasmic	Carbohydrates; Amino Acids and Derivatives
CH30	CP006659.2_prot_AHI38159.1_4504	19006.1	9328.36	0.49081	AHI38159.1	Kpn2146_4826	Ribosomal RNA large subunit methyltransferase G	rlmG	Cytoplasmic
CH30	CP006659.2_prot_AHI33958.1_432	18919.2	14647.3	0.774201	AHI33958.1	Kpn2146_0488	Magnesium and cobalt efflux protein CorC	corC_1	Cytoplasmic Membrane
CH30	CP006659.2_prot_AHI34637.1_1094	18815.1	13123.4	0.697493	AHI34637.1	Kpn2146_1192	Multidrug resistance-like ATP-binding protein MdlB	mdlB	Cytoplasmic Membrane
CH30	CP006659.2_prot_AHI33643.1_132	18802	7918.01	0.421126	AHI33643.1	Kpn2146_0150	Glucose-1-phosphate thymidylyltransferase 2	rmlA2	Cytoplasmic	Cell Wall and Capsule
CH30	CP006659.2_prot_AHI33673.1_161	18800.4	11916.2	0.633827	AHI33673.1	Kpn2146_0185	Pyridoxal phosphate phosphatase YigL	yigL	Cytoplasmic	Nucleosides and Nucleotides; Cofactors, Vitamins, Prosthetic Groups, Pigments
CH30	CP006659.2_prot_AHI34396.1_859	18784.6	16617.5	0.884635	AHI34396.1	Kpn2146_0941	Iron(3+)-hydroxamate import ATP-binding protein FhuC	fhuC_1	Cytoplasmic Membrane	Iron acquisition and metabolism
CH30	CP006659.2_prot_AHI33606.1_97	18756.2	14503.4	0.77326	AHI33606.1	Kpn2146_0105	N-acetyl-gamma-glutamyl-phosphate reductase	argC	Cytoplasmic	Amino Acids and Derivatives
CH30	CP006659.2_prot_AHI35347.1_1793	18539.5	9245.14	0.498672	AHI35347.1	Kpn2146_1934	Acylphosphatase	yccX	Cytoplasmic	Carbohydrates
CH30	CP006659.2_prot_AHI34446.1_909	18512.4	12161.2	0.656924	AHI34446.1	Kpn2146_0998	HTH-type transcriptional regulator DmlR	dmlR_2	Cytoplasmic
CH30	CP006659.2_prot_AHI36790.2_3184	18460.4	18294.5	0.991011	AHI36790.2	Kpn2146_3399	Ribonuclease D	rnd	Cytoplasmic
CH30	CP006659.2_prot_AHI33628.1_117	18272	8825.73	0.483019	AHI33628.1	Kpn2146_0135	Peptidyl-prolyl cis-trans isomerase C	ppiC_1	Cytoplasmic
CH30	CP006659.2_prot_AHI38625.2_4962	18223.8	13471.9	0.739248	AHI38625.2	Kpn2146_5306	Murein hydrolase activator EnvC precursor	envC	Periplasmic
CH30	CP006659.2_prot_AHI36848.1_3238	18220.6	7430.28	0.407795	AHI36848.1	Kpn2146_3461	Holliday junction ATP-dependent DNA helicase RuvB	ruvB	Cytoplasmic
CH30	CP006659.2_prot_AHI36020.1_2437	18171.5	12358.2	0.680084	AHI36020.1	Kpn2146_2619	Glycerol-3-phosphate regulon repressor	glpR_2	Cytoplasmic
CH30	CP006659.2_prot_AHI37552.1_3921	18070.1	12761.6	0.706226	AHI37552.1	Kpn2146_4196	hypothetical protein	Kpn2146_4196	Not significantly assigned
CH30	CP006659.2_prot_AHI36747.1_3147	18008.4	15962.9	0.886415	AHI36747.1	Kpn2146_3356	Spermine/spermidine acetyltransferase	bltD	Cytoplasmic
CH30	CP006659.2_prot_AHI35693.1_2116	17995.6	11949.8	0.664043	AHI35693.1	Kpn2146_2288	Chromosome partitioning protein ParA	parA_1	Not significantly assigned
CH30	CP006659.2_prot_AHI38122.1_4469	17940.6	8834.19	0.492413	AHI38122.1	Kpn2146_4788	G/U mismatch-specific DNA glycosylase	mug	Cytoplasmic
CH30	CP006659.2_prot_AHI34401.1_864	17841.9	8463.96	0.474386	AHI34401.1	Kpn2146_0946	Iron-sulfur cluster insertion protein ErpA	erpA	Cytoplasmic
CH30	CP006659.2_prot_AHI35054.1_1502	17839.7	14601.6	0.818487	AHI35054.1	Kpn2146_1626	Acyl-CoA thioester hydrolase YbgC	ybgC	Not significantly assigned
CH30	CP006659.2_prot_AHI34540.1_1000	17771.6	12361.5	0.695573	AHI34540.1	Kpn2146_1094	Peptide antibiotic transporter SbmA	sbmA	Cytoplasmic Membrane
CH30	CP006659.2_prot_AHI38632.1_4969	17730.6	13261.8	0.747959	AHI38632.1	Kpn2146_5313	Lipopolysaccharide heptosyltransferase 1	rfaC	Cytoplasmic Membrane	Cell Wall and Capsule
CH30	CP006659.2_prot_AHI34186.1_661	17710.2	13552.5	0.765234	AHI34186.1	Kpn2146_0728	Ribosomal RNA small subunit methyltransferase C	rsmC	Cytoplasmic
CH30	CP006659.2_prot_AHI34594.1_1053	17676.6	12459.2	0.704844	AHI34594.1	Kpn2146_1148	L-glyceraldehyde 3-phosphate reductase	gpr_1	Cytoplasmic
CH30	CP006659.2_prot_AHI38435.2_4780	17659.2	12489.3	0.70724	AHI38435.2	Kpn2146_5112	Transcription elongation factor GreB	greB	Cytoplasmic
CH30	CP006659.2_prot_AHI33587.1_79	17626.1	12556.5	0.712382	AHI33587.1	Kpn2146_0086	HTH-type transcriptional repressor CytR	cytR_1	Cytoplasmic	Regulation and Cell signaling
CH30	CP006659.2_prot_AHI37902.1_4258	17607.3	12682.9	0.720322	AHI37902.1	Kpn2146_4562	Isopentenyl-diphosphate Delta-isomerase	idi	Cytoplasmic	Fatty Acids, Lipids, and Isoprenoids
CH30	CP006659.2_prot_AHI35664.1_2089	17592.1	8328.18	0.473403	AHI35664.1	Kpn2146_2259	Aconitate hydratase 1	acnA	Cytoplasmic	Carbohydrates
CH30	CP006659.2_prot_AHI35276.1_1723	17559	15411.7	0.877709	AHI35276.1	Kpn2146_1862	Replication-associated recombination protein A	rarA	Cytoplasmic
CH30	CP006659.2_prot_AHI37111.1_3492	17533.7	11476.3	0.654527	AHI37111.1	Kpn2146_3737	PTS system fructose-specific EIIBC component	fruA_2	Cytoplasmic Membrane	Carbohydrates
CH30	CP006659.2_prot_AHI38104.1_4453	17528.1	10903.8	0.622072	AHI38104.1	Kpn2146_4770	Multifunctional CCA protein	cca	Cytoplasmic
CH30	CP006659.2_prot_AHI37173.1_3553	17472.7	13577.2	0.777055	AHI37173.1	Kpn2146_3801	1,4-Dihydroxy-2-naphthoyl-CoA synthase	menB	Cytoplasmic	Cofactors, Vitamins, Prosthetic Groups, Pigments
CH30	CP006659.2_prot_AHI35341.1_1787	17450.1	15900.2	0.911182	AHI35341.1	Kpn2146_1928	Methylglyoxal synthase	mgsA	Cytoplasmic	Carbohydrates
CH30	CP006659.2_prot_AHI34339.1_806	17386.1	8970	0.51593	AHI34339.1	Kpn2146_0883	Pyruvate dehydrogenase complex repressor	pdhR_2	Cytoplasmic
CH30	CP006659.2_prot_AHI34563.1_1023	17355.2	14002.3	0.806805	AHI34563.1	Kpn2146_1117	Branched-chain amino acid transport system 2 carrier protein	brnQ	Cytoplasmic Membrane
CH30	CP006659.2_prot_AHI34276.1_748	17308.5	12014	0.694108	AHI34276.1	Kpn2146_0819	RNA polymerase-associated protein RapA	rapA	Cytoplasmic
CH30	CP006659.2_prot_AHI33932.1_405	17266.5	13722.7	0.794759	AHI33932.1	Kpn2146_0462	Prolyl endopeptidase	Kpn2146_0462	Cytoplasmic
CH30	CP006659.2_prot_AHI36962.1_3349	17266.1	13189.4	0.763889	AHI36962.1	Kpn2146_3586	Mannosyltransferase	wbdA	Cytoplasmic
CH30	CP006659.2_prot_AHI38037.2_4388	17261.1	15244.2	0.883154	AHI38037.2	Kpn2146_4703	hypothetical protein	Kpn2146_4703	Cytoplasmic
CH30	CP006659.2_prot_AHI37099.1_3480	17218.5	2516.08	0.146127	AHI37099.1	Kpn2146_3725	D-galactose-binding periplasmic protein precursor	mglB_3	Periplasmic	Carbohydrates; Motility and Chemotaxis
CH30	CP006659.2_prot_AHI37086.1_3468	17174.9	9193.56	0.535292	AHI37086.1	Kpn2146_3712	Multidrug resistance outer membrane protein MdtP precursor	mdtP_1	Outer Membrane	Virulence, Disease and Defense
CH30	CP006659.2_prot_AHI38681.1_5016	17161.8	13058.4	0.760898	AHI38681.1	Kpn2146_5362	Sodium/glutamate symport carrier protein	gltS	Cytoplasmic Membrane
CH30	CP006659.2_prot_AHI38223.1_4566	17142.1	13331.5	0.777706	AHI38223.1	Kpn2146_4891	Lipoprotein NlpI precursor	nlpI	Not significantly assigned
CH30	CP006659.2_prot_AHI38187.1_4531	17139.4	9791.12	0.571263	AHI38187.1	Kpn2146_4855	2-hydroxy-3-oxopropionate reductase	garR	Cytoplasmic	Carbohydrates
CH30	CP006659.2_prot_AHI33680.1_169	17119.8	7511.3	0.43875	AHI33680.1	Kpn2146_0192	SCP-2 sterol transfer family protein	Kpn2146_0192	Cytoplasmic	Cofactors, Vitamins, Prosthetic Groups, Pigments
CH30	CP006659.2_prot_AHI38776.1_5111	17079.8	10481.8	0.613695	AHI38776.1	Kpn2146_5459	Chromosomal replication initiator protein DnaA	dnaA	Cytoplasmic
CH30	CP006659.2_prot_AHI33662.1_151	17042.3	14363.3	0.842805	AHI33662.1	Kpn2146_0174	DNA helicase II	uvrD	Cytoplasmic
CH30	CP006659.2_prot_AHI38667.1_5002	16990.5	12715.5	0.748387	AHI38667.1	Kpn2146_5348	Bifunctional (p)ppGpp synthase/hydrolase SpoT	spoT	Cytoplasmic	Regulation and Cell signaling
CH30	CP006659.2_prot_AHI34589.1_1048	16857.2	11758.2	0.697517	AHI34589.1	Kpn2146_1143	Riboflavin biosynthesis protein RibD	ribD	Cytoplasmic	Cofactors, Vitamins, Prosthetic Groups, Pigments
CH30	CP006659.2_prot_AHI37462.1_3834	16733.7	18330.1	1.0954	AHI37462.1	Kpn2146_4101	Anti-sigma-E factor RseA	rseA	Cytoplasmic Membrane
CH30	CP006659.2_prot_AHI37924.1_4280	16718.2	12679.2	0.75841	AHI37924.1	Kpn2146_4584	2-octaprenylphenol hydroxylase	ubiI	Cytoplasmic	Cofactors, Vitamins, Prosthetic Groups, Pigments
CH30	CP006659.2_prot_AHI36819.1_3211	16695.7	6133.82	0.36739	AHI36819.1	Kpn2146_3429	Free methionine-R-sulfoxide reductase	msrC	Cytoplasmic
CH30	CP006659.2_prot_AHI36542.1_2951	16632.8	13501.6	0.811745	AHI36542.1	Kpn2146_3145	putative oxidoreductase YbiC	ybiC	Cytoplasmic	Carbohydrates
CH30	CP006659.2_prot_AHI35563.1_1994	16628.7	9142.68	0.549812	AHI35563.1	Kpn2146_2157	hypothetical protein	Kpn2146_2157	Outer Membrane
CH30	CP006659.2_prot_AHI34541.1_1001	16591	8761.71	0.5281	AHI34541.1	Kpn2146_1095	hypothetical protein	Kpn2146_1095	Extracellular
CH30	CP006659.2_prot_AHI38206.1_4549	16587.8	10349.3	0.623914	AHI38206.1	Kpn2146_4874	Ribosomal RNA small subunit methyltransferase I	rsmI	Cytoplasmic	Stress Response
CH30	CP006659.2_prot_AHI36544.1_2953	16578	12835.5	0.77425	AHI36544.1	Kpn2146_3147	putative hydrolase YxeP	yxeP_5	Cytoplasmic
CH30	CP006659.2_prot_AHI33510.1_3	16551.1	14683	0.887131	AHI33510.1	Kpn2146_0003	Aspartate--ammonia ligase	asnA	Cytoplasmic	Amino Acids and Derivatives
CH30	CP006659.2_prot_AHI33906.1_381	16520.3	12526.6	0.758251	AHI33906.1	Kpn2146_0434	Miniconductance mechanosensitive channel MscM precursor	mscM	Cytoplasmic Membrane	Potassium metabolism
CH30	CP006659.2_prot_ALV39589.1_528	16494.5	12787.9	0.775283	ALV39589.1	Kpn2146_6017	hypothetical protein	Kpn2146_6017	Extracellular
CH30	CP006659.2_prot_AHI34297.1_768	16343.1	12260.6	0.750196	AHI34297.1	Kpn2146_0841	3-isopropylmalate dehydrogenase	leuB	Cytoplasmic
CH30	CP006659.2_prot_AHI34959.2_1412	16274.9	11495.3	0.70632	AHI34959.2	Kpn2146_1523	Methionine aminotransferase	ybdL	Cytoplasmic	Amino Acids and Derivatives
CH30	CP006659.2_prot_AHI34686.1_1140	16176.8	13726.7	0.848542	AHI34686.1	Kpn2146_1242	Inosine-guanosine kinase	gsk	Cytoplasmic	Nucleosides and Nucleotides
CH30	CP006659.2_prot_AHI36665.1_3070	16169	11935.9	0.738195	AHI36665.1	Kpn2146_3269	NTE family protein RssA	rssA	Cytoplasmic Membrane
CH30	CP006659.2_prot_AHI35032.1_1483	16140.7	9303.22	0.576383	AHI35032.1	Kpn2146_1604	KipI antagonist	kipA	Cytoplasmic
CH30	CP006659.2_prot_AHI35419.2_1859	16126.9	12649.9	0.784398	AHI35419.2	Kpn2146_2007	hypothetical protein	Kpn2146_2007	Outer Membrane
CH30	CP006659.2_prot_AHI38618.1_4955	16105.3	12514.1	0.777018	AHI38618.1	Kpn2146_5299	tRNA (cytidine(34)-2'-O)-methyltransferase	trmL	Cytoplasmic
CH30	CP006659.2_prot_AHI34298.1_769	16007.8	11735.7	0.733123	AHI34298.1	Kpn2146_0842	2-isopropylmalate synthase	leuA_1	Cytoplasmic
CH30	CP006659.2_prot_AHI33975.1_449	15992.5	2814.87	0.176012	AHI33975.1	Kpn2146_0505	hypothetical protein	Kpn2146_0505	Cytoplasmic	Protein Metabolism
CH30	CP006659.2_prot_AHI38791.1_5127	15897.8	8594.06	0.540583	AHI38791.1	Kpn2146_5475	6-phosphogluconate phosphatase	yieH	Cytoplasmic
CH30	CP006659.2_prot_AHI35070.1_1517	15830.8	14594.9	0.92193	AHI35070.1	Kpn2146_1653	Galactose-1-phosphate uridylyltransferase	galT	Cytoplasmic	Carbohydrates
CH30	CP006659.2_prot_AHI35583.1_2014	15757.7	10980.7	0.696844	AHI35583.1	Kpn2146_2177	L-asparaginase 1	ansA	Cytoplasmic	Amino Acids and Derivatives
CH30	CP006659.2_prot_AHI34916.1_1370	15748.8	6277.22	0.398585	AHI34916.1	Kpn2146_1480	MbtH-like protein	Kpn2146_1480	Cytoplasmic	Iron acquisition and metabolism
CH30	CP006659.2_prot_AHI34432.1_895	15747.8	15995.8	1.01575	AHI34432.1	Kpn2146_0978	Rho-binding antiterminator	Kpn2146_0978	Cytoplasmic
CH30	CP006659.2_prot_AHI33681.1_170	15720.5	12449.9	0.791955	AHI33681.1	Kpn2146_0193	putative protein kinase UbiB	ubiB	Cytoplasmic Membrane	Cofactors, Vitamins, Prosthetic Groups, Pigments
CH30	CP006659.2_prot_AHI37499.1_3868	15687.1	14717.7	0.938208	AHI37499.1	Kpn2146_4142	Hemolysin C	tlyC	Cytoplasmic Membrane
CH30	CP006659.2_prot_AHI36649.1_3056	15662.3	13539.7	0.86448	AHI36649.1	Kpn2146_3253	Cardiolipin synthase	cls	Cytoplasmic Membrane	Fatty Acids, Lipids, and Isoprenoids
CH30	CP006659.2_prot_AHI37012.1_3397	15615.4	10616.6	0.679881	AHI37012.1	Kpn2146_3637	Uridine kinase	udk	Cytoplasmic	Nucleosides and Nucleotides
CH30	CP006659.2_prot_AHI37141.1_3522	15613.3	15556.9	0.996387	AHI37141.1	Kpn2146_3768	Malate:quinone oxidoreductase	mqo_2	Not significantly assigned	Carbohydrates
CH30	CP006659.2_prot_AHI34236.2_709	15524.1	10503	0.676562	AHI34236.2	Kpn2146_0779	Riboflavin biosynthesis protein RibF	ribF	Cytoplasmic
CH30	CP006659.2_prot_AHI36356.1_2770	15512.9	9507.75	0.612892	AHI36356.1	Kpn2146_2955	Fe(3+) dicitrate transport protein FecA precursor	fecA	Outer Membrane
CH30	CP006659.2_prot_AHI35648.1_2076	15489.9	10790.9	0.696642	AHI35648.1	Kpn2146_2243	Anthranilate synthase component 1	trpE	Cytoplasmic	Amino Acids and Derivatives
CH30	CP006659.2_prot_AHI36799.1_3193	15457.5	9478.45	0.613193	AHI36799.1	Kpn2146_3409	L-serine dehydratase 1	sdaA	Cytoplasmic	Amino Acids and Derivatives
CH30	CP006659.2_prot_AHI38087.1_4438	15445.5	11653	0.754463	AHI38087.1	Kpn2146_4753	3',5'-cyclic adenosine monophosphate phosphodiesterase CpdA	cpdA_2	Cytoplasmic	Regulation and Cell signaling
CH30	CP006659.2_prot_AHI37138.1_3519	15436.8	12415.9	0.804302	AHI37138.1	Kpn2146_3764	Inner membrane protein YejM	yejM	Cytoplasmic Membrane
CH30	CP006659.2_prot_AHI35263.1_1710	15376.4	9289.81	0.604162	AHI35263.1	Kpn2146_1849	Macrolide-specific efflux protein MacA	Kpn2146_1849	Cytoplasmic Membrane	Virulence, Disease and Defense
CH30	CP006659.2_prot_AHI37113.1_3494	15359.1	9645.42	0.627994	AHI37113.1	Kpn2146_3739	Multiphosphoryl transfer protein	fruB_2	Cytoplasmic
CH30	CP006659.2_prot_AHI38466.1_4811	15340.4	12323.5	0.803337	AHI38466.1	Kpn2146_5144	putative acetyltransferase YhhY	Kpn2146_5144	Cytoplasmic
CH30	CP006659.2_prot_AHI34592.1_1051	15284.4	11090.3	0.725595	AHI34592.1	Kpn2146_1146	Thiamine-monophosphate kinase	thiL	Cytoplasmic	Cofactors, Vitamins, Prosthetic Groups, Pigments
CH30	CP006659.2_prot_AHI35502.1_1940	15262.7	13440.3	0.880595	AHI35502.1	Kpn2146_2095	Sensor protein PhoQ	phoQ	Cytoplasmic Membrane	Cell Wall and Capsule
CH30	CP006659.2_prot_AHI34204.1_679	15242.7	9500.59	0.623288	AHI34204.1	Kpn2146_0746	Trifunctional NAD biosynthesis/regulator protein NadR	nadR	Cytoplasmic
CH30	CP006659.2_prot_AHI33750.1_236	15146	10840.6	0.715737	AHI33750.1	Kpn2146_0276	Ribosomal large subunit pseudouridine synthase F	rluF	Cytoplasmic
CH30	CP006659.2_prot_AHI37501.1_3870	15132.8	10508.8	0.69444	AHI37501.1	Kpn2146_4144	putative inorganic polyphosphate/ATP-NAD kinase	ppnK	Cytoplasmic	Cofactors, Vitamins, Prosthetic Groups, Pigments
CH30	CP006659.2_prot_ALV39646.1_2633	15122.7	9266.48	0.612752	ALV39646.1	Kpn2146_6079	Fatty acyl-CoA reductase	acr1_1	Cytoplasmic
CH30	CP006659.2_prot_AHI34301.2_771	15046.3	11967.9	0.795406	AHI34301.2	Kpn2146_0845	Acetolactate synthase isozyme 3 large subunit	ilvI_1	Cytoplasmic
CH30	CP006659.2_prot_AHI35723.1_2147	15042.5	11434.1	0.76012	AHI35723.1	Kpn2146_2319	hypothetical protein	Kpn2146_2319	Not significantly assigned	Regulation and Cell signaling
CH30	CP006659.2_prot_AHI35403.1_1844	14987.5	2806.86	0.18728	AHI35403.1	Kpn2146_1991	Glucose-1-phosphatase precursor	agp_2	Periplasmic
CH30	CP006659.2_prot_AHI37149.1_3530	14987.3	10806.7	0.721059	AHI37149.1	Kpn2146_3777	Phosphotransferase RcsD	rcsD	Cytoplasmic Membrane	Regulation and Cell signaling
CH30	CP006659.2_prot_AHI35008.1_1459	14963.3	11791.6	0.788036	AHI35008.1	Kpn2146_1580	N-acetylglucosamine-6-phosphate deacetylase	nagA_1	Cytoplasmic	Cell Wall and Capsule; Carbohydrates
CH30	CP006659.2_prot_AHI33656.1_145	14946.4	13343.3	0.892742	AHI33656.1	Kpn2146_0168	frataxin-like protein	Kpn2146_0168	Cytoplasmic	Respiration
CH30	CP006659.2_prot_AHI34323.1_792	14758.3	12164.6	0.824251	AHI34323.1	Kpn2146_0867	8-oxo-dGTP diphosphatase	mutT	Cytoplasmic
CH30	CP006659.2_prot_AHI35896.1_2320	14745.2	9983.12	0.677044	AHI35896.1	Kpn2146_2495	Glutamate dehydrogenase	gdhA_2	Cytoplasmic	Amino Acids and Derivatives
CH30	CP006659.2_prot_AHI34460.1_923	14703.6	9745.78	0.662814	AHI34460.1	Kpn2146_1013	Glutamine amidotransferases class-II	Kpn2146_1013	Cytoplasmic
CH30	CP006659.2_prot_AHI36047.1_2462	14697.4	14430.8	0.981856	AHI36047.1	Kpn2146_2646	putative isomerase YddE	yddE	Cytoplasmic
CH30	CP006659.2_prot_AHI38463.1_4808	14688.1	12747.3	0.867864	AHI38463.1	Kpn2146_5140	Quercetin 2,3-dioxygenase	yhhW_2	Cytoplasmic
CH30	CP006659.2_prot_AHI38114.1_4461	14677.6	10349.2	0.705104	AHI38114.1	Kpn2146_4780	Urease accessory protein UreE	ureE	Cytoplasmic	Amino Acids and Derivatives
CH30	CP006659.2_prot_AHI36785.1_3179	14656	10136.1	0.691599	AHI36785.1	Kpn2146_3394	Ureidoglycolate lyase	Kpn2146_3394	Cytoplasmic
CH30	CP006659.2_prot_AHI33779.1_263	14631.4	13054.6	0.89223	AHI33779.1	Kpn2146_0305	Cupin domain protein	Kpn2146_0305	Cytoplasmic
CH30	CP006659.2_prot_AHI37494.1_3863	14610.8	9628.25	0.658983	AHI37494.1	Kpn2146_4137	tRNA (guanine-N(1)-)-methyltransferase	trmD	Cytoplasmic
CH30	CP006659.2_prot_AHI38349.1_4692	14591.9	11836.8	0.811189	AHI38349.1	Kpn2146_5026	Trk system potassium uptake protein TrkA	trkA	Not significantly assigned	Potassium metabolism
CH30	CP006659.2_prot_AHI38574.1_4913	14545.3	10264.4	0.705682	AHI38574.1	Kpn2146_5254	Biotin sulfoxide reductase	bisC	Cytoplasmic
CH30	CP006659.2_prot_AHI37702.1_4064	14535.6	11123.4	0.765249	AHI37702.1	Kpn2146_4353	2-C-methyl-D-erythritol 2,4-cyclodiphosphate synthase	ispF	Cytoplasmic	Fatty Acids, Lipids, and Isoprenoids
CH30	CP006659.2_prot_AHI37915.1_4271	14490.6	10582.7	0.730313	AHI37915.1	Kpn2146_4575	6-phospho-beta-glucosidase BglA	bglA_3	Cytoplasmic	Carbohydrates
CH30	CP006659.2_prot_AHI37112.1_3493	14466	7954.05	0.549846	AHI37112.1	Kpn2146_3738	Tagatose-6-phosphate kinase	lacC_1	Cytoplasmic	Carbohydrates
CH30	CP006659.2_prot_AHI35452.1_1890	14431.8	10037.7	0.69553	AHI35452.1	Kpn2146_2044	Putative ribosomal N-acetyltransferase YdaF	ydaF	Cytoplasmic	Protein Metabolism
CH30	CP006659.2_prot_AHI34333.1_801	14385.4	6364.6	0.442436	AHI34333.1	Kpn2146_0877	1,6-anhydro-N-acetylmuramyl-L-alanine amidase AmpD	ampD	Cytoplasmic
CH30	CP006659.2_prot_AHI36065.1_2480	14359.8	11124	0.774663	AHI36065.1	Kpn2146_2664	Altronate oxidoreductase	uxaB_2	Cytoplasmic	Carbohydrates
CH30	CP006659.2_prot_AHI34680.2_1134	14353.8	14620.9	1.01861	AHI34680.2	Kpn2146_1236	DNA polymerase III subunit tau	dnaX	Cytoplasmic
CH30	CP006659.2_prot_AHI37972.1_4325	14339.4	8937.09	0.623253	AHI37972.1	Kpn2146_4633	hypothetical protein	Kpn2146_4633	Cytoplasmic	Amino Acids and Derivatives
CH30	CP006659.2_prot_AHI34349.1_815	14323.5	8317.12	0.580664	AHI34349.1	Kpn2146_0894	S-adenosylmethionine decarboxylase proenzyme precursor	speD	Cytoplasmic
CH30	CP006659.2_prot_AHI37905.1_4261	14268.2	13995.8	0.980909	AHI37905.1	Kpn2146_4565	Single-stranded-DNA-specific exonuclease RecJ	recJ	Cytoplasmic
CH30	CP006659.2_prot_AHI38636.1_4973	14161.5	11107.3	0.784328	AHI38636.1	Kpn2146_5317	hypothetical protein	Kpn2146_5317	Not significantly assigned
CH30	CP006659.2_prot_AHI38446.1_4791	14104.4	10075.8	0.714369	AHI38446.1	Kpn2146_5123	Maltodextrin phosphorylase	malP_2	Cytoplasmic	Carbohydrates
CH30	CP006659.2_prot_AHI34012.1_484	14092.8	9889.29	0.701728	AHI34012.1	Kpn2146_0542	Regulator of ribonuclease activity B	rraB	Cytoplasmic
CH30	CP006659.2_prot_AHI35473.1_1911	14084.6	10154.1	0.720934	AHI35473.1	Kpn2146_2066	putative deoxyribonuclease YcfH	ycfH	Cytoplasmic
CH30	CP006659.2_prot_AHI33952.1_426	14078.5	8505.08	0.604117	AHI33952.1	Kpn2146_0482	Quinone oxidoreductase 2	qorB	Cytoplasmic
CH30	CP006659.2_prot_AHI35633.2_2061	14041.6	7565.44	0.538789	AHI35633.2	Kpn2146_2227	Outer membrane protein W precursor	ompW	Outer Membrane
CH30	CP006659.2_prot_AHI36838.1_3229	14025.8	10094.2	0.71969	AHI36838.1	Kpn2146_3451	Phosphogluconate dehydratase	edd	Cytoplasmic	Carbohydrates
CH30	CP006659.2_prot_AHI34644.1_1101	13908.2	18049.8	1.29778	AHI34644.1	Kpn2146_1200	hypothetical protein	Kpn2146_1200	Cytoplasmic
CH30	CP006659.2_prot_AHI38209.1_4552	13897.5	4969.31	0.357568	AHI38209.1	Kpn2146_4877	DnaA initiator-associating protein DiaA	diaA	Cytoplasmic	Cell Wall and Capsule
CH30	CP006659.2_prot_AHI37217.1_3593	13884	7908.76	0.569633	AHI37217.1	Kpn2146_3845	3-octaprenyl-4-hydroxybenzoate carboxy-lyase partner protein	ubiX	Cytoplasmic	Cofactors, Vitamins, Prosthetic Groups, Pigments
CH30	CP006659.2_prot_AHI34595.1_1054	13709.4	6588.34	0.480572	AHI34595.1	Kpn2146_1149	1-deoxy-D-xylulose-5-phosphate synthase	dxs_1	Not significantly assigned	Fatty Acids, Lipids, and Isoprenoids; Cofactors, Vitamins, Prosthetic Groups, Pigments
CH30	CP006659.2_prot_AHI38811.1_5145	13705	8443.55	0.616092	AHI38811.1	Kpn2146_5495	ATP synthase subunit a	atpB	Cytoplasmic Membrane	Respiration
CH30	CP006659.2_prot_AHI38603.1_4940	13694.7	11799.8	0.861632	AHI38603.1	Kpn2146_5284	Valine--pyruvate aminotransferase	avtA	Cytoplasmic	Amino Acids and Derivatives; Carbohydrates
CH30	CP006659.2_prot_AHI38494.1_4837	13688.7	10902.9	0.79649	AHI38494.1	Kpn2146_5172	hypothetical protein	Kpn2146_5172	Cytoplasmic Membrane
CH30	CP006659.2_prot_AHI38624.1_4961	13653.6	9115.7	0.667639	AHI38624.1	Kpn2146_5305	2,3-bisphosphoglycerate-independent phosphoglycerate mutase	gpmI	Cytoplasmic	Carbohydrates
CH30	CP006659.2_prot_AHI34348.1_814	13612.6	11488.9	0.84399	AHI34348.1	Kpn2146_0893	hypothetical protein	Kpn2146_0893	Cytoplasmic
CH30	CP006659.2_prot_AHI37139.1_3520	13576.8	11889.7	0.875733	AHI37139.1	Kpn2146_3766	putative inner membrane protein	Kpn2146_3766	Cytoplasmic Membrane
CH30	CP006659.2_prot_AHI33698.1_185	13570.6	9436.98	0.695397	AHI33698.1	Kpn2146_0215	Bifunctional ligase/repressor BirA	birA_1	Cytoplasmic
CH30	CP006659.2_prot_AHI34868.1_1324	13558.2	8307.61	0.612737	AHI34868.1	Kpn2146_1432	Regulatory protein SoxS	soxS_3	Cytoplasmic	Stress Response
CH30	CP006659.2_prot_AHI34317.1_786	13519.7	12777	0.945065	AHI34317.1	Kpn2146_0861	Cell division protein FtsQ	ftsQ	Cytoplasmic Membrane
CH30	CP006659.2_prot_AHI34449.1_912	13414.1	10917.3	0.813868	AHI34449.1	Kpn2146_1001	putative methyltransferase YcgJ	ycgJ	Cytoplasmic
CH30	CP006659.2_prot_AHI36740.1_3140	13400.1	16068.4	1.19912	AHI36740.1	Kpn2146_3349	hypothetical protein	Kpn2146_3349	Cytoplasmic
CH30	CP006659.2_prot_AHI34920.1_1374	13390.5	13873.2	1.03605	AHI34920.1	Kpn2146_1484	Ferric enterobactin transport system permease protein FepD	fepD	Cytoplasmic Membrane	Iron acquisition and metabolism
CH30	CP006659.2_prot_AHI35353.1_1797	13251.2	6932.9	0.523192	AHI35353.1	Kpn2146_1941	hypothetical protein	Kpn2146_1941	Not significantly assigned
CH30	CP006659.2_prot_AHI33909.1_384	13244.9	8023.95	0.605813	AHI33909.1	Kpn2146_0437	Oligoribonuclease	orn	Cytoplasmic
CH30	CP006659.2_prot_AHI37820.1_4179	13222.2	9199.03	0.695724	AHI37820.1	Kpn2146_4476	Phosphoenolpyruvate-protein phosphotransferase	ptsI_2	Cytoplasmic
CH30	CP006659.2_prot_AHI37484.1_3854	13215.8	9472.76	0.716774	AHI37484.1	Kpn2146_4127	L-arabinolactonase	araB_4	Cytoplasmic
CH30	CP006659.2_prot_AHI33697.1_184	13179.7	10897.2	0.826819	AHI33697.1	Kpn2146_0214	UDP-N-acetylenolpyruvoylglucosamine reductase	murB	Cytoplasmic	Cell Wall and Capsule
CH30	CP006659.2_prot_AHI37483.1_3853	13175.3	10322.3	0.783457	AHI37483.1	Kpn2146_4126	P-protein	pheA	Cytoplasmic	Amino Acids and Derivatives
CH30	CP006659.2_prot_AHI38291.1_4634	13147.2	12823	0.97534	AHI38291.1	Kpn2146_4963	p-hydroxybenzoic acid efflux pump subunit AaeA	aaeA_2	Cytoplasmic Membrane
CH30	CP006659.2_prot_AHI34704.1_1156	13122.6	10159.3	0.774182	AHI34704.1	Kpn2146_1261	FtsX-like permease family protein	Kpn2146_1261	Cytoplasmic Membrane
CH30	CP006659.2_prot_AHI37925.1_4281	13116	11430.2	0.871467	AHI37925.1	Kpn2146_4585	2-octaprenyl-6-methoxyphenol hydroxylase	ubiH	Cytoplasmic	Cofactors, Vitamins, Prosthetic Groups, Pigments
CH30	CP006659.2_prot_AHI33735.1_221	13088.3	9509.75	0.726583	AHI33735.1	Kpn2146_0261	Homoserine O-succinyltransferase	metA	Cytoplasmic	Amino Acids and Derivatives
CH30	CP006659.2_prot_AHI37259.1_3633	13088.2	2675.61	0.204428	AHI37259.1	Kpn2146_3888	hypothetical protein	Kpn2146_3888	Outer Membrane
CH30	CP006659.2_prot_AHI37468.1_3840	13017.8	8073.74	0.62021	AHI37468.1	Kpn2146_4107	Uracil-DNA glycosylase	ung	Cytoplasmic
CH30	CP006659.2_prot_AHI34306.1_776	12972	5936.8	0.457662	AHI34306.1	Kpn2146_0850	Cell division protein FtsL	ftsL	Cytoplasmic Membrane
CH30	CP006659.2_prot_AHI37550.2_3919	12921.5	8911.73	0.689681	AHI37550.2	Kpn2146_4194	hypothetical protein	Kpn2146_4194	Cytoplasmic
CH30	CP006659.2_prot_AHI35620.1_2048	12907.8	8732.53	0.676533	AHI35620.1	Kpn2146_2214	hypothetical protein	Kpn2146_2214	Cytoplasmic	Carbohydrates
CH30	CP006659.2_prot_AHI38204.1_4547	12907	11464.8	0.888265	AHI38204.1	Kpn2146_4872	Glucitol operon repressor	srlR_5	Cytoplasmic	Carbohydrates
CH30	CP006659.2_prot_AHI38544.2_4886	12850.2	22257.2	1.73205	AHI38544.2	Kpn2146_5222	Cyclic di-GMP-binding protein precursor	bcsB_1	Cytoplasmic Membrane
CH30	CP006659.2_prot_AHI36639.1_3047	12736.6	7388.42	0.580093	AHI36639.1	Kpn2146_3243	hypothetical protein	Kpn2146_3243	Periplasmic
CH30	CP006659.2_prot_AHI34840.1_1296	12714.6	6677.07	0.525148	AHI34840.1	Kpn2146_1402	hypothetical protein	Kpn2146_1402	Extracellular
CH30	CP006659.2_prot_AHI34002.1_475	12665.8	12842.9	1.01398	AHI34002.1	Kpn2146_0532	Aspartate carbamoyltransferase regulatory chain	pyrI	Cytoplasmic	Nucleosides and Nucleotides
CH30	CP006659.2_prot_AHI36171.1_2587	12665.7	8487.81	0.670143	AHI36171.1	Kpn2146_2770	cell envelope integrity inner membrane protein TolA	Kpn2146_2770	Not significantly assigned	Membrane Transport
CH30	CP006659.2_prot_AHI34706.1_1157	12657.7	8485.29	0.670366	AHI34706.1	Kpn2146_1263	hypothetical protein	Kpn2146_1263	Extracellular
CH30	CP006659.2_prot_AHI38756.1_5091	12641.2	8787.85	0.695174	AHI38756.1	Kpn2146_5439	6-phospho-alpha-glucosidase	aglB	Cytoplasmic	Carbohydrates
CH30	CP006659.2_prot_AHI35423.1_1863	12622.2	10656.9	0.844299	AHI35423.1	Kpn2146_2011	Deferrochelatase/peroxidase EfeB precursor	efeB	Periplasmic	Iron acquisition and metabolism
CH30	CP006659.2_prot_AHI36969.1_3356	12602.2	7055.37	0.559852	AHI36969.1	Kpn2146_3593	Conserved hypothetical glycosyl transferase	Kpn2146_3593	Cytoplasmic Membrane
CH30	CP006659.2_prot_AHI34963.1_1416	12584	3918.16	0.31136	AHI34963.1	Kpn2146_1527	Thiol:disulfide interchange protein DsbG precursor	dsbG	Extracellular	Protein Metabolism
CH30	CP006659.2_prot_AHI36781.1_3175	12567.1	11802.2	0.939131	AHI36781.1	Kpn2146_3390	Na(+)/H(+) antiporter NhaB	nhaB	Cytoplasmic Membrane
CH30	CP006659.2_prot_AHI35960.1_2378	12505.2	8270.23	0.661345	AHI35960.1	Kpn2146_2559	Transcriptional regulatory protein DcuR	dcuR	Cytoplasmic
CH30	CP006659.2_prot_AHI34873.1_1329	12474.8	7848.95	0.629183	AHI34873.1	Kpn2146_1437	Efflux pump membrane transporter BepG	bepG	Cytoplasmic Membrane	Virulence, Disease and Defense
CH30	CP006659.2_prot_AHI33734.1_220	12396.9	8279.23	0.667848	AHI33734.1	Kpn2146_0260	putative N-acetyltransferase YjaB	yjaB_1	Cytoplasmic
CH30	CP006659.2_prot_AHI37606.1_3972	12339.9	8127.87	0.658664	AHI37606.1	Kpn2146_4250	Transcriptional repressor MprA	mprA	Cytoplasmic
CH30	CP006659.2_prot_AHI35666.1_2091	12304	9166.96	0.745039	AHI35666.1	Kpn2146_2261	Phosphatidylglycerophosphatase B	pgpB	Cytoplasmic Membrane	Fatty Acids, Lipids, and Isoprenoids
CH30	CP006659.2_prot_AHI37703.1_4065	12303.2	9791.2	0.795823	AHI37703.1	Kpn2146_4354	2-C-methyl-D-erythritol 4-phosphate cytidylyltransferase	ispD	Cytoplasmic	Cell Wall and Capsule; Fatty Acids, Lipids, and Isoprenoids
CH30	CP006659.2_prot_AHI37341.1_3710	12295.2	8066.68	0.656082	AHI37341.1	Kpn2146_3976	Phosphoribosylglycinamide formyltransferase	purN	Cytoplasmic	Nucleosides and Nucleotides
CH30	CP006659.2_prot_AHI38259.1_4602	12228.5	10803.4	0.883459	AHI38259.1	Kpn2146_4930	Lipopolysaccharide export system protein LptC	lptC	Cytoplasmic Membrane	Cell Wall and Capsule
CH30	CP006659.2_prot_AHI35744.1_2167	12178.6	9426.95	0.774061	AHI35744.1	Kpn2146_2340	HD domain protein	Kpn2146_2340	Cytoplasmic	Nucleosides and Nucleotides
CH30	CP006659.2_prot_AHI37485.1_3855	12170.7	5497.86	0.45173	AHI37485.1	Kpn2146_4128	T-protein	tyrA	Cytoplasmic	Amino Acids and Derivatives
CH30	CP006659.2_prot_AHI37147.1_3528	12141.2	7335.8	0.604207	AHI37147.1	Kpn2146_3774	Thiamine biosynthesis lipoprotein ApbE precursor	apbE_2	Not significantly assigned
CH30	CP006659.2_prot_AHI34344.1_811	12126.2	8398.18	0.692567	AHI34344.1	Kpn2146_0889	hypothetical protein	Kpn2146_0889	Periplasmic
CH30	CP006659.2_prot_AHI37480.1_3850	12124.2	7491.52	0.6179	AHI37480.1	Kpn2146_4123	Ribosomal large subunit pseudouridine synthase D	rluD	Cytoplasmic	Protein Metabolism
CH30	CP006659.2_prot_ALV39667.1_3877	12089.4	1508.82	0.124805	ALV39667.1	Kpn2146_6103	hypothetical protein	Kpn2146_6103	Not significantly assigned
CH30	CP006659.2_prot_AHI35085.1_1531	12088.1	7160.63	0.592371	AHI35085.1	Kpn2146_1668	HTH-type transcriptional repressor YcgE	ycgE_2	Cytoplasmic
CH30	CP006659.2_prot_AHI33645.1_134	12054.9	8183.82	0.678881	AHI33645.1	Kpn2146_0152	dTDP-4-amino-4,6-dideoxygalactose transaminase	rffA	Cytoplasmic	Protein Metabolism
CH30	CP006659.2_prot_AHI35694.2_2117	12006.5	14441.6	1.20281	AHI35694.2	Kpn2146_2289	putative cI HTH-type transcriptional regulator	Kpn2146_2289	Cytoplasmic
CH30	CP006659.2_prot_AHI35852.1_2277	11943.7	10263.4	0.859315	AHI35852.1	Kpn2146_2449	Zinc transport protein ZntB	zntB_1	Cytoplasmic Membrane
CH30	CP006659.2_prot_AHI34667.1_1122	11926.6	8798.55	0.737727	AHI34667.1	Kpn2146_1223	Maltose O-acetyltransferase	maa	Cytoplasmic	Carbohydrates
CH30	CP006659.2_prot_AHI37608.1_3973	11920.9	10088.1	0.846257	AHI37608.1	Kpn2146_4252	Multidrug export protein EmrA	emrA_2	Cytoplasmic Membrane
CH30	CP006659.2_prot_AHI38506.1_4849	11915.5	6208.59	0.521052	AHI38506.1	Kpn2146_5184	Bifunctional polymyxin resistance protein ArnA	arnA	Not significantly assigned
CH30	CP006659.2_prot_AHI37540.2_3909	11882.1	5349.92	0.450249	AHI37540.2	Kpn2146_4184	hypothetical protein	Kpn2146_4184	Cytoplasmic
CH30	CP006659.2_prot_AHI37319.1_3689	11868.3	8972.15	0.755974	AHI37319.1	Kpn2146_3954	Regulatory protein Spx	spxA	Cytoplasmic
CH30	CP006659.2_prot_AHI35034.1_1485	11862.2	11950.8	1.00747	AHI35034.1	Kpn2146_1606	hypothetical protein	Kpn2146_1606	Cytoplasmic Membrane
CH30	CP006659.2_prot_AHI34200.1_675	11836.8	5244.1	0.443034	AHI34200.1	Kpn2146_0742	Lipoate-protein ligase A	lplA	Cytoplasmic
CH30	CP006659.2_prot_AHI37457.2_3828	11823.6	7558.17	0.639242	AHI37457.2	Kpn2146_4095	Ribonuclease 3	rnc	Cytoplasmic
CH30	CP006659.2_prot_AHI35537.1_1971	11803.1	8847.12	0.749557	AHI35537.1	Kpn2146_2130	Leucine efflux protein	leuE	Cytoplasmic Membrane
CH30	CP006659.2_prot_AHI35856.1_2280	11786.1	9579.41	0.812772	AHI35856.1	Kpn2146_2454	Universal stress protein F	uspF	Cytoplasmic	Stress Response
CH30	CP006659.2_prot_AHI35868.1_2292	11751.6	8317.51	0.707779	AHI35868.1	Kpn2146_2467	Phenylacetaldehyde dehydrogenase	feaB_2	Cytoplasmic	Metabolism of Aromatic Compounds
CH30	CP006659.2_prot_AHI37810.1_4169	11683.7	13580.2	1.16232	AHI37810.1	Kpn2146_4466	RecBCD enzyme subunit RecD	recD	Cytoplasmic
CH30	CP006659.2_prot_AHI35801.1_2228	11673.2	9960.33	0.853267	AHI35801.1	Kpn2146_2398	DNA-damage-inducible protein I	dinI_4	Cytoplasmic
CH30	CP006659.2_prot_AHI38297.1_4640	11657.7	14355.3	1.2314	AHI38297.1	Kpn2146_4969	Maf-like protein YhdE	yhdE	Cytoplasmic	Cell Division and Cell Cycle
CH30	CP006659.2_prot_AHI35888.1_2312	11640.8	7594.07	0.652366	AHI35888.1	Kpn2146_2487	ATP-dependent RNA helicase HrpB	hrpB_2	Cytoplasmic
CH30	CP006659.2_prot_AHI34991.1_1443	11624	9841.19	0.846627	AHI34991.1	Kpn2146_1555	hypothetical protein	Kpn2146_1555	Cytoplasmic
CH30	CP006659.2_prot_AHI36418.1_2828	11572.5	9098.13	0.786183	AHI36418.1	Kpn2146_3018	Electron transport complex protein RnfA	rnfA	Cytoplasmic Membrane	Respiration
CH30	CP006659.2_prot_AHI35905.1_2328	11557.9	8176.49	0.70744	AHI35905.1	Kpn2146_2504	hypothetical protein	Kpn2146_2504	Cytoplasmic
CH30	CP006659.2_prot_AHI36358.1_2772	11557.1	6354.13	0.549802	AHI36358.1	Kpn2146_2957	hypothetical protein	Kpn2146_2957	Cytoplasmic
CH30	CP006659.2_prot_AHI38788.1_5125	11502.7	9209.06	0.8006	AHI38788.1	Kpn2146_5472	FMN-dependent NADPH-azoreductase	azr_1	Cytoplasmic
CH30	CP006659.2_prot_AHI35567.1_1998	11485.4	10827.9	0.942751	AHI35567.1	Kpn2146_2161	General stress protein 69	yhdN_2	Cytoplasmic	Carbohydrates
CH30	CP006659.2_prot_AHI37671.2_4033	11485.2	10475.9	0.912124	AHI37671.2	Kpn2146_4321	HTH-type transcriptional regulator AscG	ascG_2	Cytoplasmic	Carbohydrates
CH30	CP006659.2_prot_AHI37403.1_3775	11481.9	7343.37	0.639559	AHI37403.1	Kpn2146_4039	Exodeoxyribonuclease 7 large subunit	xseA	Cytoplasmic
CH30	CP006659.2_prot_AHI38242.1_4585	11390	11041.7	0.969418	AHI38242.1	Kpn2146_4913	D-alanyl-D-alanine carboxypeptidase DacB precursor	dacB	Periplasmic	Cell Wall and Capsule
CH30	CP006659.2_prot_AHI35491.1_1929	11336.9	11407.3	1.00621	AHI35491.1	Kpn2146_2084	N-acetyl-D-glucosamine kinase	nagK	Cytoplasmic
CH30	CP006659.2_prot_AHI37279.1_3651	11306.4	8815.45	0.779689	AHI37279.1	Kpn2146_3913	Pyridoxine kinase	pdxK	Cytoplasmic	Cofactors, Vitamins, Prosthetic Groups, Pigments
CH30	CP006659.2_prot_AHI36882.1_3269	11279.8	10682.6	0.947058	AHI36882.1	Kpn2146_3495	4-hydroxy-tetrahydrodipicolinate synthase	dapA_2	Cytoplasmic	Amino Acids and Derivatives
CH30	CP006659.2_prot_AHI37072.1_3454	11229.6	7421.87	0.66092	AHI37072.1	Kpn2146_3698	hypothetical protein	Kpn2146_3698	Cytoplasmic
CH30	CP006659.2_prot_AHI36646.1_3054	11225.7	6079.54	0.541574	AHI36646.1	Kpn2146_3250	hypothetical protein	Kpn2146_3250	Periplasmic
CH30	CP006659.2_prot_AHI35459.2_1897	11221.5	5782.29	0.515285	AHI35459.2	Kpn2146_2051	Ribosomal large subunit pseudouridine synthase C	rluC	Cytoplasmic	Protein Metabolism
CH30	CP006659.2_prot_AHI33655.2_144	11220.5	9140.34	0.814608	AHI33655.2	Kpn2146_0167	Adenylate cyclase	cyaA	Cytoplasmic	Regulation and Cell signaling
CH30	CP006659.2_prot_AHI34334.1_802	11209	12110.8	1.08045	AHI34334.1	Kpn2146_0878	regulatory protein AmpE	Kpn2146_0878	Cytoplasmic Membrane
CH30	CP006659.2_prot_AHI35166.1_1610	11200.1	9915.56	0.88531	AHI35166.1	Kpn2146_1749	Isoaspartyl peptidase precursor	iaaA	Cytoplasmic	Protein Metabolism
CH30	CP006659.2_prot_AHI37236.1_3612	11190.5	8171.75	0.730238	AHI37236.1	Kpn2146_3864	50S ribosomal protein L3 glutamine methyltransferase	prmB	Cytoplasmic
CH30	CP006659.2_prot_AHI38676.2_5011	11165.3	6282.86	0.562713	AHI38676.2	Kpn2146_5357	CDP-diacylglycerol pyrophosphatase	cdh	Cytoplasmic Membrane	Fatty Acids, Lipids, and Isoprenoids
CH30	CP006659.2_prot_AHI35185.1_1630	11149.7	9077.79	0.814174	AHI35185.1	Kpn2146_1769	hypothetical protein	Kpn2146_1769	Cytoplasmic Membrane
CH30	CP006659.2_prot_AHI38010.1_4362	11128.1	7580.51	0.681205	AHI38010.1	Kpn2146_4674	Toxic protein SymE	symE_2	Cytoplasmic
CH30	CP006659.2_prot_AHI37538.1_3908	11119.5	8358.39	0.751688	AHI37538.1	Kpn2146_4182	hypothetical protein	Kpn2146_4182	Cytoplasmic
CH30	CP006659.2_prot_AHI38096.1_4447	11112.9	3586.17	0.322705	AHI38096.1	Kpn2146_4762	Membrane fusogenic activity	Kpn2146_4762	Cytoplasmic
CH30	CP006659.2_prot_AHI37806.1_4165	11109.2	9203.39	0.828448	AHI37806.1	Kpn2146_4462	Threonine-phosphate decarboxylase	cobD	Cytoplasmic	Cofactors, Vitamins, Prosthetic Groups, Pigments
CH30	CP006659.2_prot_AHI37935.2_4290	11085.2	19200.1	1.73205	AHI37935.2	Kpn2146_4596	Arginine exporter protein ArgO	argO	Cytoplasmic Membrane	Amino Acids and Derivatives
CH30	CP006659.2_prot_AHI38764.1_5099	11078.4	13731.1	1.23944	AHI38764.1	Kpn2146_5447	hypothetical protein	Kpn2146_5447	Not significantly assigned	Virulence, Disease and Defense
CH30	CP006659.2_prot_AHI38677.1_5012	11077.9	5896.18	0.532249	AHI38677.1	Kpn2146_5358	Sulfate-binding protein precursor	sbp	Periplasmic	Sulfur Metabolism
CH30	CP006659.2_prot_AHI35580.1_2011	11075.7	6664.61	0.601735	AHI35580.1	Kpn2146_2174	HTH-type transcriptional repressor GlcR	glcR_1	Cytoplasmic	Carbohydrates
CH30	CP006659.2_prot_AHI36002.1_2421	11064	8043.81	0.727028	AHI36002.1	Kpn2146_2601	Peptidyl-dipeptidase dcp	dcp	Cytoplasmic	Protein Metabolism
CH30	CP006659.2_prot_AHI36608.1_3016	11057.1	5737.78	0.518921	AHI36608.1	Kpn2146_3211	putative siderophore transport system ATP-binding protein YusV	yusV_3	Cytoplasmic Membrane
CH30	CP006659.2_prot_AHI37330.1_3700	11043.6	10737.2	0.972255	AHI37330.1	Kpn2146_3965	pheromone autoinducer 2 transporter	Kpn2146_3965	Cytoplasmic Membrane
CH30	CP006659.2_prot_AHI38247.1_4590	11018.4	7344.2	0.666541	AHI38247.1	Kpn2146_4918	Octaprenyl-diphosphate synthase	ispB	Cytoplasmic	Fatty Acids, Lipids, and Isoprenoids
CH30	CP006659.2_prot_AHI38577.1_4915	11015.4	12199.9	1.10753	AHI38577.1	Kpn2146_5257	HTH-type transcriptional regulator KdgR	kdgR_2	Cytoplasmic	Carbohydrates
CH30	CP006659.2_prot_AHI33614.1_104	10956.3	7119.74	0.649829	AHI33614.1	Kpn2146_0114	tRNA/tmRNA (uracil-C(5))-methyltransferase	trmA	Cytoplasmic
CH30	CP006659.2_prot_AHI37464.1_3836	10956.2	8690.19	0.793178	AHI37464.1	Kpn2146_4103	L-aspartate oxidase	nadB	Cytoplasmic	Virulence; Cofactors, Vitamins, Prosthetic Groups, Pigments
CH30	CP006659.2_prot_AHI38639.1_4976	10937.7	6919.79	0.632655	AHI38639.1	Kpn2146_5320	N-acetylgalactosamine-N,N'-diacetylbacillosaminyl-diphospho-undecaprenol 4-alpha-N-acetylgalactosaminyltransferase	pglJ	Not significantly assigned
CH30	CP006659.2_prot_AHI36514.1_2920	10935.3	8606.87	0.78707	AHI36514.1	Kpn2146_3117	Acetolactate synthase, catabolic	budB	Cytoplasmic	Carbohydrates
CH30	CP006659.2_prot_AHI33600.1_91	10932.8	6600.6	0.603743	AHI33600.1	Kpn2146_0099	Glycerol dehydrogenase	gldA_1	Cytoplasmic	Respiration
CH30	CP006659.2_prot_AHI34591.1_1050	10912.1	2073.97	0.190061	AHI34591.1	Kpn2146_1145	N utilization substance protein B	nusB	Cytoplasmic
CH30	CP006659.2_prot_AHI34958.1_1411	10870.5	7636.86	0.702528	AHI34958.1	Kpn2146_1522	Enolase-phosphatase E1	mtnC	Cytoplasmic	Amino Acids and Derivatives
CH30	CP006659.2_prot_AHI38606.1_4943	10855.7	4720.78	0.434865	AHI38606.1	Kpn2146_5287	L-seryl-tRNA(Sec) selenium transferase	selA_2	Cytoplasmic	Protein Metabolism
CH30	CP006659.2_prot_AHI33544.1_36	10786.2	5903.98	0.547366	AHI33544.1	Kpn2146_0043	formate dehydrogenase accessory protein FdhE	Kpn2146_0043	Cytoplasmic	Respiration
CH30	CP006659.2_prot_AHI34240.1_713	10763.6	6051.44	0.562216	AHI34240.1	Kpn2146_0783	4-hydroxy-3-methylbut-2-enyl diphosphate reductase	ispH	Cytoplasmic
CH30	CP006659.2_prot_AHI35721.1_2145	10743.6	10807.1	1.00591	AHI35721.1	Kpn2146_2317	Phage shock protein C	pspC_1	Cytoplasmic Membrane	Stress Response
CH30	CP006659.2_prot_AHI35647.1_2075	10717.2	8715.18	0.813196	AHI35647.1	Kpn2146_2242	Bifunctional protein TrpGD	trpGD	Cytoplasmic	Amino Acids and Derivatives
CH30	CP006659.2_prot_AHI37010.1_3395	10715.5	7567.77	0.706243	AHI37010.1	Kpn2146_3635	putative assembly protein	Kpn2146_3635	Cytoplasmic Membrane
CH30	CP006659.2_prot_AHI38536.1_4879	10707.5	12368.1	1.15508	AHI38536.1	Kpn2146_5214	putative assembly protein	Kpn2146_5214	Cytoplasmic Membrane	Cell Wall and Capsule
CH30	CP006659.2_prot_AHI36844.1_3234	10679.3	7877.69	0.737662	AHI36844.1	Kpn2146_3457	Murein DD-endopeptidase MepM	mepM_1	Cytoplasmic Membrane
CH30	CP006659.2_prot_AHI34984.1_1436	10615.4	10817.4	1.01903	AHI34984.1	Kpn2146_1548	Ribosomal RNA large subunit methyltransferase H	rlmH	Cytoplasmic	Protein Metabolism
CH30	CP006659.2_prot_AHI36248.1_2664	10547	7565.6	0.717321	AHI36248.1	Kpn2146_2847	Pyrroloquinoline-quinone synthase	pqqC	Cytoplasmic	Cofactors, Vitamins, Prosthetic Groups, Pigments
CH30	CP006659.2_prot_AHI38063.1_4415	10539.4	7786.94	0.738839	AHI38063.1	Kpn2146_4729	hypothetical protein	Kpn2146_4729	Cytoplasmic Membrane
CH30	CP006659.2_prot_AHI34976.1_1428	10516.6	2554.12	0.242865	AHI34976.1	Kpn2146_1540	Lipoyl synthase	lipA	Cytoplasmic	Cofactors, Vitamins, Prosthetic Groups, Pigments
CH30	CP006659.2_prot_AHI36938.1_3323	10508.5	2922.49	0.278107	AHI36938.1	Kpn2146_3560	Cobalamin synthase	cobS_1	Cytoplasmic Membrane	Cofactors, Vitamins, Prosthetic Groups, Pigments
CH30	CP006659.2_prot_AHI33780.2_264	10469.7	7519.13	0.71818	AHI33780.2	Kpn2146_0306	putative tRNA-dihydrouridine synthase	dus	Cytoplasmic
CH30	CP006659.2_prot_AHI35252.1_1700	10468.6	10191.4	0.97352	AHI35252.1	Kpn2146_1838	3 beta-hydroxysteroid dehydrogenase/Delta 5--na	Kpn2146_1838	Not significantly assigned
CH30	CP006659.2_prot_AHI36964.1_3351	10461.4	4478.06	0.428056	AHI36964.1	Kpn2146_3588	ATP binding component of ABC-transporter	wzt	Cytoplasmic Membrane
CH30	CP006659.2_prot_AHI33659.1_148	10460.7	10881.7	1.04025	AHI33659.1	Kpn2146_0171	hypothetical protein	Kpn2146_0171	Cytoplasmic
CH30	CP006659.2_prot_AHI37390.1_3761	10442.4	9744.68	0.933181	AHI37390.1	Kpn2146_4026	Helix-turn-helix protein	Kpn2146_4026	Cytoplasmic
CH30	CP006659.2_prot_AHI33605.1_96	10400.9	7098.55	0.682496	AHI33605.1	Kpn2146_0104	Acetylornithine deacetylase	argE_1	Cytoplasmic	Amino Acids and Derivatives
CH30	CP006659.2_prot_AHI35776.1_2200	10397.8	3267.89	0.314287	AHI35776.1	Kpn2146_2372	major virion capsid protein	Kpn2146_2372	Not significantly assigned
CH30	CP006659.2_prot_AHI35401.1_1842	10396.4	7415.82	0.713306	AHI35401.1	Kpn2146_1989	3-oxoacyl-[acyl-carrier-protein	fabG_6	Cytoplasmic
CH30	CP006659.2_prot_AHI34696.1_1148	10390.3	9988.3	0.961307	AHI34696.1	Kpn2146_1253	Inner membrane protein YbbJ	ybbJ	Cytoplasmic Membrane
CH30	CP006659.2_prot_AHI37419.1_3790	10385.2	7861.87	0.757029	AHI37419.1	Kpn2146_4056	enhanced serine sensitivity protein SseB	Kpn2146_4056	Cytoplasmic
CH30	CP006659.2_prot_AHI35589.1_2019	10379.4	4709.05	0.453693	AHI35589.1	Kpn2146_2183	Major phosphate-irrepressible acid phosphatase precursor	phoC_1	Periplasmic
CH30	CP006659.2_prot_AHI33724.1_210	10374.8	9323.81	0.898695	AHI33724.1	Kpn2146_0246	Endonuclease V	nfi	Cytoplasmic
CH30	CP006659.2_prot_AHI36000.1_2419	10364.1	6359.08	0.613568	AHI36000.1	Kpn2146_2599	putative HTH-type transcriptional regulator YdfH	ydfH	Cytoplasmic
CH30	CP006659.2_prot_AHI38438.1_4783	10355.1	6584.53	0.635874	AHI38438.1	Kpn2146_5115	Ferrous iron transport protein B	feoB	Cytoplasmic Membrane	Iron acquisition and metabolism
CH30	CP006659.2_prot_AHI35630.1_2058	10329	7801.19	0.755271	AHI35630.1	Kpn2146_2224	putative intracellular septation protein A	yciB	Cytoplasmic Membrane	Cell Division and Cell Cycle
CH30	CP006659.2_prot_AHI36886.1_3273	10289.3	6266.81	0.609062	AHI36886.1	Kpn2146_3502	hypothetical protein	Kpn2146_3502	Cytoplasmic
CH30	CP006659.2_prot_AHI33874.1_350	10286.1	7873.87	0.765484	AHI33874.1	Kpn2146_0402	Thiol:disulfide interchange protein DsbD precursor	dsbD_1	Cytoplasmic Membrane	Protein Metabolism; Respiration
CH30	CP006659.2_prot_AHI33883.1_358	10261.3	7973.83	0.777078	AHI33883.1	Kpn2146_0411	hypothetical protein	Kpn2146_0411	Outer Membrane
CH30	CP006659.2_prot_AHI35719.1_2143	10259.9	8092.03	0.788707	AHI35719.1	Kpn2146_2315	Phage shock protein A	pspA_1	Cytoplasmic	Stress Response
CH30	CP006659.2_prot_AHI35460.1_1898	10243.1	9009.56	0.879574	AHI35460.1	Kpn2146_2052	Maf-like protein YceF	yceF	Cytoplasmic
CH30	CP006659.2_prot_AHI34999.1_1450	10226.4	8105.88	0.79264	AHI34999.1	Kpn2146_1564	Apolipoprotein N-acyltransferase	lnt	Cytoplasmic Membrane	Phosphorus Metabolism; Virulence, Disease and Defense; Protein Metabolism
CH30	CP006659.2_prot_AHI37144.1_3525	10200.5	7451.22	0.730479	AHI37144.1	Kpn2146_3771	ABC transporter ATP-binding protein YojI	yojI	Cytoplasmic Membrane
CH30	CP006659.2_prot_AHI36779.1_3174	10195.7	7970.65	0.781766	AHI36779.1	Kpn2146_3388	Fatty acid metabolism regulator protein	fadR_2	Cytoplasmic
CH30	CP006659.2_prot_AHI38264.1_4607	10191.5	5395.11	0.529372	AHI38264.1	Kpn2146_4935	Nitrogen regulatory protein	ptsN	Cytoplasmic
CH30	CP006659.2_prot_AHI38165.1_4510	10116	8084.4	0.79917	AHI38165.1	Kpn2146_4832	Serine/threonine transporter SstT	sstT	Cytoplasmic Membrane
CH30	CP006659.2_prot_AHI34674.2_1128	10100.2	7141.77	0.707089	AHI34674.2	Kpn2146_1230	Mechanosensitive channel MscK precursor	mscK	Cytoplasmic Membrane	Potassium metabolism
CH30	CP006659.2_prot_AHI34219.1_693	10097.4	8217.8	0.813856	AHI34219.1	Kpn2146_0761	Homoserine kinase	thrB	Cytoplasmic
CH30	CP006659.2_prot_AHI36408.1_2818	10090.6	945.294	0.093681	AHI36408.1	Kpn2146_3008	hypothetical protein	Kpn2146_3008	Not significantly assigned
CH30	CP006659.2_prot_AHI35177.1_1622	10064.5	8518.06	0.846347	AHI35177.1	Kpn2146_1760	Deoxyribose operon repressor	deoR	Cytoplasmic	Carbohydrates
CH30	CP006659.2_prot_AHI33598.1_89	10021	6994.46	0.69798	AHI33598.1	Kpn2146_0097	5,10-methylenetetrahydrofolate reductase	metF	Cytoplasmic	Carbohydrates; Amino Acids and Derivatives
CH30	CP006659.2_prot_AHI35627.1_2055	10012.1	8071.67	0.806191	AHI35627.1	Kpn2146_2221	hypothetical protein	Kpn2146_2221	Cytoplasmic Membrane
CH30	CP006659.2_prot_AHI36296.1_2712	10003.1	9232.86	0.923	AHI36296.1	Kpn2146_2895	transcriptional regulator SlyA	Kpn2146_2895	Cytoplasmic
CH30	CP006659.2_prot_AHI35564.1_1995	9973.37	8388.07	0.841047	AHI35564.1	Kpn2146_2158	hypothetical protein	Kpn2146_2158	Cytoplasmic	Carbohydrates
CH30	CP006659.2_prot_AHI37293.1_3664	9970.77	5099.21	0.511416	AHI37293.1	Kpn2146_3927	Coproporphyrinogen-III oxidase, aerobic	hemF	Cytoplasmic
CH30	CP006659.2_prot_AHI38683.1_5018	9953.8	6862.28	0.689413	AHI38683.1	Kpn2146_5364	AsmA family protein	Kpn2146_5364	Cytoplasmic Membrane
CH30	CP006659.2_prot_AHI35167.1_1611	9889.67	5114.99	0.517205	AHI35167.1	Kpn2146_1750	Glutathione import ATP-binding protein GsiA	gsiA_1	Cytoplasmic Membrane
CH30	CP006659.2_prot_AHI33653.1_142	9822.77	9650.29	0.982441	AHI33653.1	Kpn2146_0165	Uroporphyrinogen-III synthase	hemD	Cytoplasmic
CH30	CP006659.2_prot_AHI33530.1_23	9797.7	8961.04	0.914607	AHI33530.1	Kpn2146_0029	Der GTPase-activating protein YihI	yihI	Cytoplasmic
CH30	CP006659.2_prot_AHI38323.1_4666	9794.7	11136.3	1.13697	AHI38323.1	Kpn2146_4995	hypothetical protein	Kpn2146_4995	Not significantly assigned
CH30	CP006659.2_prot_AHI35326.1_1772	9782.43	2870.17	0.293401	AHI35326.1	Kpn2146_1913	Xylene monooxygenase electron transfer component	xylA_2	Cytoplasmic	Respiration
CH30	CP006659.2_prot_AHI35417.1_1857	9772.17	8204.9	0.839619	AHI35417.1	Kpn2146_2005	Bifunctional protein PutA	putA	Cytoplasmic	Amino Acids and Derivatives; Respiration
CH30	CP006659.2_prot_AHI37200.2_3578	9747.2	5039.71	0.517041	AHI37200.2	Kpn2146_3828	hypothetical protein	Kpn2146_3828	Cytoplasmic Membrane
CH30	CP006659.2_prot_AHI34660.1_1116	9705.23	9489.24	0.977744	AHI34660.1	Kpn2146_1216	Lactose operon repressor	lacI_1	Cytoplasmic	Carbohydrates
CH30	CP006659.2_prot_AHI35869.1_2293	9671.27	9398.58	0.971804	AHI35869.1	Kpn2146_2468	2-dehydropantoate 2-reductase	Kpn2146_2468	Cytoplasmic	Cofactors, Vitamins, Prosthetic Groups, Pigments
CH30	CP006659.2_prot_AHI37208.1_3586	9640.3	7854.4	0.814746	AHI37208.1	Kpn2146_3836	Epimerase family protein	Kpn2146_3836	Cytoplasmic	Dormancy and Sporulation
CH30	CP006659.2_prot_AHI37632.1_3997	9625.23	8962.39	0.931135	AHI37632.1	Kpn2146_4282	Glucitol operon repressor	srlR_3	Cytoplasmic	Carbohydrates
CH30	CP006659.2_prot_AHI38534.1_4877	9589.5	4084.64	0.425949	AHI38534.1	Kpn2146_5212	Inner membrane protein YhjD	yhjD	Cytoplasmic Membrane	Cell Wall and Capsule
CH30	CP006659.2_prot_AHI37008.1_3394	9497.17	10500.7	1.10567	AHI37008.1	Kpn2146_3633	Magnesium and cobalt efflux protein CorC	corC_4	Cytoplasmic Membrane	Cell Wall and Capsule
CH30	CP006659.2_prot_AHI36797.1_3191	9495.23	8072.89	0.850205	AHI36797.1	Kpn2146_3407	Aminodeoxychorismate synthase component 1	pabB	Cytoplasmic	Cofactors, Vitamins, Prosthetic Groups, Pigments
CH30	CP006659.2_prot_AHI34561.1_1021	9388.6	6512.52	0.693662	AHI34561.1	Kpn2146_1115	Phosphate regulon transcriptional regulatory protein PhoB	phoB	Cytoplasmic	Phosphorus Metabolism
CH30	CP006659.2_prot_AHI35499.1_1937	9368.57	7513.89	0.802032	AHI35499.1	Kpn2146_2092	Spermidine/putrescine import ATP-binding protein PotA	potA_3	Cytoplasmic Membrane	Amino Acids and Derivatives
CH30	CP006659.2_prot_AHI38404.1_4748	9365.23	8284.24	0.884574	AHI38404.1	Kpn2146_5081	Acetylornithine/succinyldiaminopimelate aminotransferase	argD	Cytoplasmic	Amino Acids and Derivatives
CH30	CP006659.2_prot_AHI34806.1_1266	9340.17	7631.5	0.817063	AHI34806.1	Kpn2146_1368	2-dehydro-3-deoxygluconokinase	kdgK_1	Cytoplasmic	Carbohydrates
CH30	CP006659.2_prot_AHI37069.1_3452	9326.83	8485.92	0.909839	AHI37069.1	Kpn2146_3695	Septum site-determining protein MinD	minD_2	Cytoplasmic
CH30	CP006659.2_prot_AHI33532.1_25	9317.83	8918.68	0.957163	AHI33532.1	Kpn2146_0031	Nitrogen assimilation regulatory protein	ntrC	Cytoplasmic
CH30	CP006659.2_prot_AHI34040.2_512	9259.43	5009.72	0.54104	AHI34040.2	Kpn2146_0572	hypothetical protein	Kpn2146_0572	Not significantly assigned
CH30	CP006659.2_prot_AHI35339.1_1785	9259.33	9241.29	0.998051	AHI35339.1	Kpn2146_1926	Inner membrane protein YccF	yccF	Cytoplasmic Membrane
CH30	CP006659.2_prot_AHI38540.2_4883	9234.13	10564.2	1.14404	AHI38540.2	Kpn2146_5218	Phytochrome-like protein cph2	cph2_4	Cytoplasmic Membrane
CH30	CP006659.2_prot_AHI38164.1_4509	9225.07	2934.59	0.31811	AHI38164.1	Kpn2146_4831	Inner membrane protein alx	alx	Cytoplasmic Membrane
CH30	CP006659.2_prot_AHI37282.1_3654	9216.97	7519.6	0.815843	AHI37282.1	Kpn2146_3916	Cysteine synthase B	cysM	Cytoplasmic	Amino Acids and Derivatives
CH30	CP006659.2_prot_AHI35017.1_1468	9215.83	10116.4	1.09772	AHI35017.1	Kpn2146_1589	LexA regulated protein	Kpn2146_1589	Cytoplasmic
CH30	CP006659.2_prot_AHI34265.1_737	9205.13	5476.19	0.594906	AHI34265.1	Kpn2146_0808	CO2+/MG2+ efflux protein ApaG	Kpn2146_0808	Cytoplasmic
CH30	CP006659.2_prot_AHI34494.1_957	9196.8	10751.8	1.16908	AHI34494.1	Kpn2146_1047	Acetoin:2,6-dichlorophenolindophenol oxidoreductase subunit beta	acoB	Cytoplasmic	Carbohydrates
CH30	CP006659.2_prot_AHI37978.1_4331	9168.53	5442.84	0.593643	AHI37978.1	Kpn2146_4639	hypothetical protein	Kpn2146_4639	Cytoplasmic
CH30	CP006659.2_prot_AHI38226.1_4569	9149.33	7102.91	0.776331	AHI38226.1	Kpn2146_4895	tRNA pseudouridine synthase B	truB	Cytoplasmic
CH30	CP006659.2_prot_AHI38268.1_4611	9144.73	7919.63	0.866032	AHI38268.1	Kpn2146_4939	Enhancing lycopene biosynthesis protein 2	elbB	Cytoplasmic
CH30	CP006659.2_prot_AHI33515.1_8	9120.67	1255.44	0.137648	AHI33515.1	Kpn2146_0008	Ribose import ATP-binding protein RbsA	rbsA_1	Cytoplasmic Membrane	Carbohydrates
CH30	CP006659.2_prot_AHI35995.1_2414	9087.53	3488.69	0.383898	AHI35995.1	Kpn2146_2594	hypothetical protein	Kpn2146_2594	Not significantly assigned
CH30	CP006659.2_prot_AHI37913.1_4269	9077.2	3490.23	0.384505	AHI37913.1	Kpn2146_4573	hypothetical protein	Kpn2146_4573	Cytoplasmic
CH30	CP006659.2_prot_AHI34902.1_1356	9063.03	5930.4	0.65435	AHI34902.1	Kpn2146_1466	putative GST-like protein YibF	yibF_1	Cytoplasmic	Stress Response
CH30	CP006659.2_prot_AHI37110.2_3491	9009.1	9128.7	1.01328	AHI37110.2	Kpn2146_3736	Endonuclease 4	nfo	Cytoplasmic
CH30	CP006659.2_prot_AHI33649.1_138	9007.93	8176.53	0.907704	AHI33649.1	Kpn2146_0156	UDP-N-acetyl-D-mannosaminuronic acid transferase	wecG	Cytoplasmic Membrane
CH30	CP006659.2_prot_AHI37807.1_4166	8943.03	2684.06	0.300128	AHI37807.1	Kpn2146_4463	N-acetylmuramoyl-L-alanine amidase AmiC precursor	amiC_2	Periplasmic	Regulation and Cell signaling; Cell Wall and Capsule
CH30	CP006659.2_prot_AHI36930.2_3315	8911.37	787.941	0.0884197	AHI36930.2	Kpn2146_3552	Oxidoreductase molybdopterin binding domain protein	Kpn2146_3552	Periplasmic
CH30	CP006659.2_prot_AHI38642.1_4979	8870.13	3114.45	0.351116	AHI38642.1	Kpn2146_5323	putative glycosyl transferase	Kpn2146_5323	Cytoplasmic Membrane
CH30	CP006659.2_prot_AHI36212.1_2628	8857.27	4472.36	0.504937	AHI36212.1	Kpn2146_2811	3-oxoacyl-[acyl-carrier-protein	fabF_2	Cytoplasmic
CH30	CP006659.2_prot_AHI38089.1_4440	8810.47	6423.67	0.729095	AHI38089.1	Kpn2146_4755	ADP-ribose pyrophosphatase	nudF_1	Cytoplasmic	Nucleosides and Nucleotides; Cofactors, Vitamins, Prosthetic Groups, Pigments
CH30	CP006659.2_prot_AHI35730.1_2154	8807.47	7041.09	0.799445	AHI35730.1	Kpn2146_2326	L-Ala-D/L-Glu epimerase	ycjG	Cytoplasmic	Miscellaneous; Cell Wall and Capsule
CH30	CP006659.2_prot_AHI35476.2_1914	8757.13	3362.16	0.383934	AHI35476.2	Kpn2146_2069	hypothetical protein	Kpn2146_2069	Outer Membrane
CH30	CP006659.2_prot_AHI35480.1_1918	8746.97	5328.28	0.609158	AHI35480.1	Kpn2146_2073	hypothetical protein	Kpn2146_2073	Cytoplasmic
CH30	CP006659.2_prot_AHI33630.1_119	8720.67	6094.42	0.698848	AHI33630.1	Kpn2146_0137	ATP-dependent DNA helicase Rep	rep	Cytoplasmic
CH30	CP006659.2_prot_AHI36973.1_3360	8698.93	7274.89	0.836297	AHI36973.1	Kpn2146_3597	Hypothetical protein	wzy	Cytoplasmic Membrane
CH30	CP006659.2_prot_AHI35057.1_1505	8678.53	5640.47	0.649933	AHI35057.1	Kpn2146_1629	cell envelope integrity inner membrane protein TolA	Kpn2146_1629	Cytoplasmic Membrane	Membrane Transport
CH30	CP006659.2_prot_AHI35369.1_1811	8677.8	4784.38	0.551335	AHI35369.1	Kpn2146_1957	hypothetical protein	Kpn2146_1957	Outer Membrane
CH30	CP006659.2_prot_AHI33777.1_262	8611.2	5979.26	0.694359	AHI33777.1	Kpn2146_0303	Zinc uptake regulation protein	zur	Cytoplasmic	Regulation and Cell signaling; Stress Response
CH30	CP006659.2_prot_AHI37117.1_3498	8609.53	4232.98	0.491662	AHI37117.1	Kpn2146_3743	Mannonate dehydratase	uxuA_1	Cytoplasmic	Carbohydrates
CH30	CP006659.2_prot_AHI33739.2_225	8581	6423.9	0.748619	AHI33739.2	Kpn2146_0265	Acetate operon repressor	iclR	Cytoplasmic
CH30	CP006659.2_prot_AHI37662.1_4024	8549	5802.94	0.678786	AHI37662.1	Kpn2146_4312	6-phospho-beta-glucosidase GmuD	gmuD_1	Cytoplasmic	Carbohydrates
CH30	CP006659.2_prot_AHI35470.1_1908	8525.53	5254.28	0.616299	AHI35470.1	Kpn2146_2063	putative aminodeoxychorismate lyase	Kpn2146_2063	Cytoplasmic Membrane
CH30	CP006659.2_prot_AHI37318.1_3688	8499.67	6282.2	0.739112	AHI37318.1	Kpn2146_3952	Multidrug efflux pump subunit AcrB	acrB_3	Cytoplasmic Membrane	Virulence, Disease and Defense
CH30	CP006659.2_prot_AHI33914.2_388	8482.83	4943.67	0.582785	AHI33914.2	Kpn2146_0444	tRNA threonylcarbamoyladenosine biosynthesis protein TsaE	tsaE	Cytoplasmic
CH30	CP006659.2_prot_AHI35985.1_2404	8469.3	9611.75	1.13489	AHI35985.1	Kpn2146_2584	N-acetylglucosamine repressor	nagC_2	Cytoplasmic	Carbohydrates
CH30	CP006659.2_prot_AHI38530.1_4873	8463.73	6963.72	0.822772	AHI38530.1	Kpn2146_5208	Cytoplasmic trehalase	treF	Cytoplasmic	Carbohydrates
CH30	CP006659.2_prot_490	8457.3	3383.59	0.400079	NA	Kpn2146_0548	na	lptG	Cytoplasmic Membrane
CH30	CP006659.2_prot_AHI36097.1_2514	8446.53	8138.87	0.963576	AHI36097.1	Kpn2146_2696	hypothetical protein	Kpn2146_2696	Not significantly assigned
CH30	CP006659.2_prot_AHI34613.1_1072	8417.77	7805	0.927205	AHI34613.1	Kpn2146_1167	Protoheme IX farnesyltransferase	cyoE	Cytoplasmic Membrane	Respiration
CH30	CP006659.2_prot_AHI34310.1_780	8399.13	4925.4	0.586418	AHI34310.1	Kpn2146_0854	Phospho-N-acetylmuramoyl-pentapeptide-transferase	mraY	Cytoplasmic Membrane
CH30	CP006659.2_prot_AHI36614.1_3023	8392.47	6392.39	0.761682	AHI36614.1	Kpn2146_3217	Esterase YdiI	ydiI	Cytoplasmic
CH30	CP006659.2_prot_AHI35731.1_2155	8386.37	6124.58	0.730302	AHI35731.1	Kpn2146_2327	murein peptide amidase A	Kpn2146_2327	Cytoplasmic	Cell Wall and Capsule
CH30	CP006659.2_prot_AHI33811.1_293	8345.47	1579.6	0.189276	AHI33811.1	Kpn2146_0338	Putative permease YjcD	yjcD	Cytoplasmic Membrane	Nucleosides and Nucleotides
CH30	CP006659.2_prot_AHI35246.1_1693	8330.87	9777.99	1.17371	AHI35246.1	Kpn2146_1832	Arginine ABC transporter permease protein ArtQ	artQ_1	Cytoplasmic Membrane	Amino Acids and Derivatives
CH30	CP006659.2_prot_AHI34983.1_1435	8329.3	6528.26	0.783771	AHI34983.1	Kpn2146_1547	Stage V sporulation protein D	spoVD	Cytoplasmic Membrane	Cell Wall and Capsule
CH30	CP006659.2_prot_AHI37835.1_4193	8299.17	3736.08	0.450176	AHI37835.1	Kpn2146_4493	Diaminopimelate decarboxylase	lysA	Cytoplasmic	Amino Acids and Derivatives
CH30	CP006659.2_prot_AHI38744.1_5078	8284.67	5873.35	0.708942	AHI38744.1	Kpn2146_5426	Acetolactate synthase isozyme 1 small subunit	ilvN	Cytoplasmic	Amino Acids and Derivatives; Carbohydrates
CH30	CP006659.2_prot_AHI36965.1_3352	8273.97	7440.97	0.899323	AHI36965.1	Kpn2146_3589	O-antigen export system permease protein RfbD	wzm	Cytoplasmic Membrane
CH30	CP006659.2_prot_AHI38605.1_4942	8253.93	7569.67	0.917099	AHI38605.1	Kpn2146_5286	Selenocysteine-specific elongation factor	selB	Cytoplasmic	Protein Metabolism
CH30	CP006659.2_prot_AHI38610.1_4947	8242.13	5898.72	0.715679	AHI38610.1	Kpn2146_5291	PTS system mannitol-specific EIICBA component	mtlA	Cytoplasmic Membrane	Carbohydrates
CH30	CP006659.2_prot_AHI33857.1_335	8207.7	9009.03	1.09763	AHI33857.1	Kpn2146_0384	Plasmid stability protein	Kpn2146_0384	Cytoplasmic
CH30	CP006659.2_prot_AHI34372.1_838	8206.3	4749.23	0.57873	AHI34372.1	Kpn2146_0917	Sugar fermentation stimulation protein A	sfsA	Cytoplasmic	Carbohydrates
CH30	CP006659.2_prot_AHI34947.1_1401	8179.93	6568.15	0.802959	AHI34947.1	Kpn2146_1511	Methylthioribulose-1-phosphate dehydratase	mtnB	Cytoplasmic	Amino Acids and Derivatives
CH30	CP006659.2_prot_AHI37637.1_4001	8168.7	4798.87	0.587471	AHI37637.1	Kpn2146_4287	Nitric oxide reductase FlRd-NAD(+) reductase	norW	Cytoplasmic	Nitrogen Metabolism
CH30	CP006659.2_prot_AHI36773.1_3169	8128.73	6095.49	0.74987	AHI36773.1	Kpn2146_3382	Murein tetrapeptide carboxypeptidase	ldcA	Cytoplasmic	Cell Wall and Capsule
CH30	CP006659.2_prot_AHI33695.1_183	8099.77	3507.6	0.433049	AHI33695.1	Kpn2146_0207	Protoporphyrinogen IX dehydrogenase, menaquinone	hemG	Cytoplasmic
CH30	CP006659.2_prot_AHI35922.1_2344	8037.17	5537.99	0.689048	AHI35922.1	Kpn2146_2521	Fumarate hydratase class I, aerobic	fumA	Cytoplasmic	Carbohydrates
CH30	CP006659.2_prot_AHI38161.1_4506	8017.23	7299.93	0.91053	AHI38161.1	Kpn2146_4828	HTH-type transcriptional regulator SinR	sinR_3	Cytoplasmic
CH30	CP006659.2_prot_AHI34448.1_911	8006.03	9695.52	1.21103	AHI34448.1	Kpn2146_1000	hypothetical protein	Kpn2146_1000	Cytoplasmic
CH30	CP006659.2_prot_AHI35043.2_1492	7983.5	7100.4	0.889385	AHI35043.2	Kpn2146_1615	Succinate dehydrogenase flavoprotein subunit	sdhA	Not significantly assigned	Respiration; Carbohydrates
CH30	CP006659.2_prot_AHI33647.1_136	7977.43	8948.2	1.12169	AHI33647.1	Kpn2146_0154	4-alpha-L-fucosyltransferase	wecF	Not significantly assigned
CH30	CP006659.2_prot_AHI34668.1_1123	7874.37	3848.08	0.488684	AHI34668.1	Kpn2146_1224	Hemolysin expression-modulating protein Hha	hha	Not significantly assigned
CH30	CP006659.2_prot_AHI36619.1_3027	7853.8	6611.07	0.841768	AHI36619.1	Kpn2146_3223	Phosphoenolpyruvate synthase regulatory protein	ppsR	Cytoplasmic
CH30	CP006659.2_prot_AHI33986.1_459	7836.17	5878.91	0.750228	AHI33986.1	Kpn2146_0516	hypothetical protein	Kpn2146_0516	Cytoplasmic	Carbohydrates
CH30	CP006659.2_prot_AHI34682.1_1136	7826.57	6834.45	0.873237	AHI34682.1	Kpn2146_1238	Recombination protein RecR	recR	Cytoplasmic
CH30	CP006659.2_prot_AHI38445.1_4790	7784.23	7092.51	0.911138	AHI38445.1	Kpn2146_5122	4-alpha-glucanotransferase	malQ	Cytoplasmic	Carbohydrates
CH30	CP006659.2_prot_AHI37239.1_3614	7779.47	8998.01	1.15664	AHI37239.1	Kpn2146_3867	Phosphohistidine phosphatase SixA	sixA	Cytoplasmic
CH30	CP006659.2_prot_AHI34275.1_747	7758.17	13437.5	1.73205	AHI34275.1	Kpn2146_0818	Ribosomal large subunit pseudouridine synthase A	rluA_1	Cytoplasmic
CH30	CP006659.2_prot_AHI35490.2_1928	7757.7	5339.9	0.688336	AHI35490.2	Kpn2146_2083	Lipoprotein-releasing system transmembrane protein LolE	lolE	Cytoplasmic Membrane	Cell Wall and Capsule
CH30	CP006659.2_prot_AHI34939.1_1393	7753.77	7094.74	0.915006	AHI34939.1	Kpn2146_1503	Methylthioribose-1-phosphate isomerase	mtnA	Cytoplasmic	Amino Acids and Derivatives
CH30	CP006659.2_prot_AHI38305.1_4647	7748.8	5310.64	0.685349	AHI38305.1	Kpn2146_4977	3-dehydroquinate dehydratase	aroQ	Cytoplasmic	Metabolism of Aromatic Compounds; Amino Acids and Derivatives
CH30	CP006659.2_prot_AHI33616.2_106	7727.67	6851.74	0.88665	AHI33616.2	Kpn2146_0116	Glutamate racemase	murI	Cytoplasmic	Amino Acids and Derivatives; Cell Wall and Capsule
CH30	CP006659.2_prot_AHI34631.1_1088	7717.13	6747.08	0.874299	AHI34631.1	Kpn2146_1186	7-cyano-7-deazaguanine synthase	queC	Cytoplasmic
CH30	CP006659.2_prot_AHI37335.1_3704	7711.3	5513.76	0.715024	AHI37335.1	Kpn2146_3970	DnaA regulatory inactivator Hda	hda	Not significantly assigned
CH30	CP006659.2_prot_AHI37207.1_3585	7706.83	2287.48	0.296811	AHI37207.1	Kpn2146_3835	D-erythro-7,8-dihydroneopterin triphosphate epimerase	folX	Cytoplasmic	Cofactors, Vitamins, Prosthetic Groups, Pigments
CH30	CP006659.2_prot_AHI35994.1_2413	7659	2704.66	0.353135	AHI35994.1	Kpn2146_2593	Spermidine N(1)-acetyltransferase	speG_1	Cytoplasmic	Amino Acids and Derivatives
CH30	CP006659.2_prot_AHI33933.1_406	7629.97	10756.1	1.40972	AHI33933.1	Kpn2146_0463	HTH-type transcriptional regulator UlaR	ulaR	Cytoplasmic	Carbohydrates
CH30	CP006659.2_prot_ALV39590.1_529	7627.6	7470.43	0.979394	ALV39590.1	Kpn2146_6018	hypothetical protein	Kpn2146_6018	Extracellular
CH30	CP006659.2_prot_AHI38398.2_4742	7620.03	6511.97	0.854586	AHI38398.2	Kpn2146_5075	putative hydrolase	Kpn2146_5075	Cytoplasmic	Regulation and Cell signaling
CH30	CP006659.2_prot_AHI38462.1_4807	7619.2	5255.68	0.689794	AHI38462.1	Kpn2146_5139	HTH-type transcriptional regulator GntR	gntR_2	Cytoplasmic	Carbohydrates
CH30	CP006659.2_prot_ALV39625.1_2164	7585.8	5982.72	0.788674	ALV39625.1	Kpn2146_6057	hypothetical protein	Kpn2146_6057	Cytoplasmic
CH30	CP006659.2_prot_AHI38448.1_4793	7573.3	3673.47	0.485055	AHI38448.1	Kpn2146_5125	Glycerol-3-phosphate regulon repressor	glpR_5	Cytoplasmic	Carbohydrates
CH30	CP006659.2_prot_AHI34147.1_624	7570.57	5424.59	0.716537	AHI34147.1	Kpn2146_0686	(2R)-3-sulfolactate dehydrogenase (NADP(+))	comC	Cytoplasmic
CH30	CP006659.2_prot_AHI36901.1_3288	7558.7	4507.48	0.59633	AHI36901.1	Kpn2146_3518	DNA-cytosine methyltransferase	dcm_1	Cytoplasmic
CH30	CP006659.2_prot_AHI37922.1_4278	7558.67	4395.51	0.581519	AHI37922.1	Kpn2146_4582	Glycine cleavage system H protein	gcvH	Cytoplasmic	Amino Acids and Derivatives
CH30	CP006659.2_prot_AHI35134.1_1579	7525.33	6473.79	0.860266	AHI35134.1	Kpn2146_1717	glycosyl transferase family protein	Kpn2146_1717	Cytoplasmic
CH30	CP006659.2_prot_AHI35266.1_1713	7522	3175.8	0.422201	AHI35266.1	Kpn2146_1852	ATP-dependent Clp protease adapter protein ClpS	clpS	Cytoplasmic	Protein Metabolism
CH30	CP006659.2_prot_AHI36943.1_3328	7515.33	7432	0.988912	AHI36943.1	Kpn2146_3565	Exodeoxyribonuclease I	sbcB	Cytoplasmic
CH30	CP006659.2_prot_AHI35631.1_2059	7491.03	4082.94	0.545043	AHI35631.1	Kpn2146_2225	hypothetical protein	Kpn2146_2225	Cytoplasmic Membrane	Cell Division and Cell Cycle
CH30	CP006659.2_prot_AHI38537.1_4880	7485.27	4935.74	0.659393	AHI38537.1	Kpn2146_5215	2-dehydro-3-deoxygluconokinase	kdgK_3	Cytoplasmic	Carbohydrates
CH30	CP006659.2_prot_AHI35300.1_1746	7457.27	7162.43	0.960463	AHI35300.1	Kpn2146_1886	hypothetical protein	Kpn2146_1886	Cytoplasmic Membrane	Cell Division and Cell Cycle
CH30	CP006659.2_prot_AHI36623.1_3031	7432.83	2671.26	0.359386	AHI36623.1	Kpn2146_3227	Murein DD-endopeptidase MepS/Murein LD-carboxypeptidase precursor	mepS_2	Outer Membrane
CH30	CP006659.2_prot_AHI33768.1_254	7417.03	567.35	0.0764929	AHI33768.1	Kpn2146_0294	maltose regulon periplasmic protein	Kpn2146_0294	Periplasmic	Carbohydrates
CH30	CP006659.2_prot_AHI34531.1_991	7396.67	5122.67	0.692565	AHI34531.1	Kpn2146_1085	Homocysteine S-methyltransferase	mmuM	Cytoplasmic	Amino Acids and Derivatives
CH30	CP006659.2_prot_AHI35018.1_1469	7389.3	2394.36	0.324031	AHI35018.1	Kpn2146_1590	Esterase YbfF	ybfF	Cytoplasmic
CH30	CP006659.2_prot_AHI38417.1_4762	7364.47	8726.86	1.185	AHI38417.1	Kpn2146_5094	DNA adenine methylase	dam_3	Cytoplasmic
CH30	CP006659.2_prot_AHI36822.2_3214	7351	4302.98	0.585359	AHI36822.2	Kpn2146_3432	Ribosomal RNA small subunit methyltransferase F	rsmF	Cytoplasmic
CH30	CP006659.2_prot_AHI33863.1_340	7335.13	5546.01	0.756088	AHI33863.1	Kpn2146_0390	Integral membrane protein TerC family protein	Kpn2146_0390	Cytoplasmic Membrane
CH30	CP006659.2_prot_AHI33850.2_329	7330.63	4593.48	0.626614	AHI33850.2	Kpn2146_0377	hypothetical protein	Kpn2146_0377	Cytoplasmic	Phosphorus Metabolism
CH30	CP006659.2_prot_AHI37242.1_3617	7325.53	4221.5	0.576272	AHI37242.1	Kpn2146_3870	hypothetical protein	Kpn2146_3870	Cytoplasmic
CH30	CP006659.2_prot_AHI34410.2_873	7307.23	4785.93	0.654958	AHI34410.2	Kpn2146_0955	Bifunctional uridylyltransferase/uridylyl-removing enzyme	glnD	Cytoplasmic	Nitrogen Metabolism
CH30	CP006659.2_prot_AHI36778.1_3173	7306.2	8154.17	1.11606	AHI36778.1	Kpn2146_3387	SpoVR family protein	Kpn2146_3387	Not significantly assigned
CH30	CP006659.2_prot_AHI34023.1_496	7297.97	5358.78	0.734284	AHI34023.1	Kpn2146_0554	putative HTH-type transcriptional regulator YbbH	ybbH_1	Cytoplasmic	Carbohydrates
CH30	CP006659.2_prot_AHI36056.1_2471	7290.5	6431.59	0.882188	AHI36056.1	Kpn2146_2655	HTH-type transcriptional repressor GlcR	glcR_2	Cytoplasmic
CH30	CP006659.2_prot_AHI38192.1_4536	7288.1	4146.92	0.568998	AHI38192.1	Kpn2146_4860	2-dehydro-3-deoxygluconokinase	kdgK_2	Cytoplasmic	Carbohydrates
CH30	CP006659.2_prot_AHI38456.1_4802	7265.97	5722	0.787507	AHI38456.1	Kpn2146_5133	Glycogen debranching enzyme	glgX	Cytoplasmic	Carbohydrates
CH30	CP006659.2_prot_AHI37615.1_3980	7220.83	4144.42	0.573953	AHI37615.1	Kpn2146_4260	Fructose-1-phosphate phosphatase YqaB	yqaB	Cytoplasmic
CH30	CP006659.2_prot_AHI35118.1_1564	7182.3	5096.75	0.709626	AHI35118.1	Kpn2146_1701	Putative cardiolipin synthase YbhO	ybhO	Cytoplasmic Membrane	Fatty Acids, Lipids, and Isoprenoids
CH30	CP006659.2_prot_AHI36427.1_2836	7177.53	4196.79	0.584712	AHI36427.1	Kpn2146_3027	Dipeptide and tripeptide permease A	dtpA	Cytoplasmic Membrane	Membrane Transport
CH30	CP006659.2_prot_AHI37908.1_4264	7140.7	4467.47	0.625634	AHI37908.1	Kpn2146_4568	Flavodoxin	isiB	Cytoplasmic	Cofactors, Vitamins, Prosthetic Groups, Pigments
CH30	CP006659.2_prot_AHI35993.1_2412	7125.33	5520.6	0.774785	AHI35993.1	Kpn2146_2592	lipoprotein	Kpn2146_2592	Not significantly assigned
CH30	CP006659.2_prot_AHI36692.2_3095	7118.2	6919.94	0.972148	AHI36692.2	Kpn2146_3301	hypothetical protein	Kpn2146_3301	Cytoplasmic
CH30	CP006659.2_prot_AHI37707.1_4069	7115.3	5476.32	0.769654	AHI37707.1	Kpn2146_4358	Sulfate adenylyltransferase subunit 1	cysN	Cytoplasmic	Sulfur Metabolism; Amino Acids and Derivatives
CH30	CP006659.2_prot_AHI35509.1_1947	7103.33	5833.3	0.821206	AHI35509.1	Kpn2146_2102	Phosphatase NudJ	nudJ	Cytoplasmic	Nucleosides and Nucleotides
CH30	CP006659.2_prot_AHI36885.2_3272	7093.73	5951.63	0.838998	AHI36885.2	Kpn2146_3501	Response regulator UvrY	uvrY	Cytoplasmic
CH30	CP006659.2_prot_AHI35175.1_1620	7077.8	4221.89	0.596498	AHI35175.1	Kpn2146_1758	Glutathione S-transferase GstB	gstB_2	Not significantly assigned	Stress Response
CH30	CP006659.2_prot_AHI35681.1_2104	7076.2	6048.18	0.854722	AHI35681.1	Kpn2146_2276	Glutathione import ATP-binding protein GsiA	gsiA_2	Cytoplasmic Membrane	Membrane Transport
CH30	CP006659.2_prot_AHI34131.1_608	7065.73	1953.93	0.276536	AHI34131.1	Kpn2146_0670	hypothetical protein	Kpn2146_0670	Not significantly assigned
CH30	CP006659.2_prot_AHI33910.1_385	7047.37	3107.64	0.440965	AHI33910.1	Kpn2146_0438	ABC transporter arginine-binding protein 1 precursor	artJ_1	Periplasmic
CH30	CP006659.2_prot_AHI36420.1_2830	7016.1	6710.92	0.956504	AHI36420.1	Kpn2146_3020	Electron transport complex protein RnfC	rnfC_1	Cytoplasmic	Respiration
CH30	CP006659.2_prot_AHI35482.1_1920	7003.6	1640.11	0.234181	AHI35482.1	Kpn2146_2075	hypothetical protein	Kpn2146_2075	Not significantly assigned
CH30	CP006659.2_prot_AHI37866.1_4223	7001.8	7821.23	1.11703	AHI37866.1	Kpn2146_4524	hypothetical protein	Kpn2146_4524	Periplasmic
CH30	CP006659.2_prot_AHI38275.1_4618	6986.4	5094.53	0.729206	AHI38275.1	Kpn2146_4947	Glutamate synthase [NADPH	gltD_2	Cytoplasmic	Amino Acids and Derivatives; Nitrogen Metabolism
CH30	CP006659.2_prot_AHI36520.2_2927	6973.57	5806.35	0.832623	AHI36520.2	Kpn2146_3123	Alkaline phosphatase synthesis transcriptional regulatory protein PhoP	phoP_2	Cytoplasmic
CH30	CP006659.2_prot_AHI36524.2_2932	6972.9	2241.45	0.321452	AHI36524.2	Kpn2146_3127	hypothetical protein	Kpn2146_3127	Periplasmic
CH30	CP006659.2_prot_AHI34216.1_691	6965.7	4933.73	0.70829	AHI34216.1	Kpn2146_0758	putative tRNA/rRNA methyltransferase	Kpn2146_0758	Cytoplasmic
CH30	CP006659.2_prot_AHI35235.1_1682	6842.47	5816.35	0.850037	AHI35235.1	Kpn2146_1821	Putative bacterial sensory transduction regulator	Kpn2146_1821	Cytoplasmic
CH30	CP006659.2_prot_AHI35636.1_2064	6838.73	4235.13	0.619285	AHI35636.1	Kpn2146_2230	C-factor	csgA	Cytoplasmic
CH30	CP006659.2_prot_AHI37498.1_3867	6838.53	6580.68	0.962294	AHI37498.1	Kpn2146_4141	Inner membrane protein YpjD	ypjD	Cytoplasmic Membrane	Nitrogen Metabolism; Amino Acids and Derivatives
CH30	CP006659.2_prot_AHI38637.1_4974	6835.97	4752.6	0.695235	AHI38637.1	Kpn2146_5318	Lipopolysaccharide core heptosyltransferase RfaQ	rfaQ	Cytoplasmic Membrane	Cell Wall and Capsule
CH30	CP006659.2_prot_AHI34479.1_942	6809.57	5491.65	0.806462	AHI34479.1	Kpn2146_1032	Succinate-semialdehyde dehydrogenase [NADP(+)	gabD_1	Cytoplasmic
CH30	CP006659.2_prot_AHI35582.1_2013	6796.97	4128.76	0.607442	AHI35582.1	Kpn2146_2176	nicotinamidase/pyrazinamidase	Kpn2146_2176	Cytoplasmic	Stress Response; Cofactors, Vitamins, Prosthetic Groups, Pigments
CH30	CP006659.2_prot_AHI37827.1_4185	6780.67	5097.46	0.751764	AHI37827.1	Kpn2146_4483	Lysophospholipid transporter LplT	lplT	Cytoplasmic Membrane
CH30	CP006659.2_prot_AHI36473.1_2881	6761	7427.79	1.09862	AHI36473.1	Kpn2146_3076	Chloramphenicol acetyltransferase 3	cat3	Cytoplasmic
CH30	CP006659.2_prot_AHI37445.1_3816	6756.87	4047.97	0.59909	AHI37445.1	Kpn2146_4082	Quorum-sensing regulator protein G precursor	qseG	Outer Membrane
CH30	CP006659.2_prot_AHI37725.1_4086	6754.9	3452.39	0.511095	AHI37725.1	Kpn2146_4376	Glucarate dehydratase	gudD	Cytoplasmic	Carbohydrates
CH30	CP006659.2_prot_AHI36776.2_3172	6710.8	4567.35	0.680597	AHI36776.2	Kpn2146_3385	D-amino acid dehydrogenase small subunit	dadA_2	Cytoplasmic Membrane	Carbohydrates; Respiration
CH30	CP006659.2_prot_AHI37338.1_3707	6706.33	5430.41	0.809743	AHI37338.1	Kpn2146_3973	6-phospho-beta-glucosidase BglA	bglA_2	Cytoplasmic	Carbohydrates
CH30	CP006659.2_prot_AHI36078.2_2495	6706.07	5203.92	0.776001	AHI36078.2	Kpn2146_2677	Nitronate monooxygenase	Kpn2146_2677	Cytoplasmic	Fatty Acids, Lipids, and Isoprenoids
CH30	CP006659.2_prot_AHI37211.1_3588	6684.73	4322.77	0.646664	AHI37211.1	Kpn2146_3839	Histidine transport ATP-binding protein HisP	hisP	Cytoplasmic Membrane	Amino Acids and Derivatives
CH30	CP006659.2_prot_AHI38428.1_4773	6684.7	5548.95	0.830097	AHI38428.1	Kpn2146_5105	Intracellular growth attenuator protein igaA	igaA	Cytoplasmic Membrane
CH30	CP006659.2_prot_AHI36061.1_2476	6679.4	5567.52	0.833536	AHI36061.1	Kpn2146_2660	Glutaminase 2	glsA2	Cytoplasmic	Amino Acids and Derivatives
CH30	CP006659.2_prot_AHI35028.1_1479	6660.27	5782.25	0.868171	AHI35028.1	Kpn2146_1600	Deoxyribodipyrimidine photo-lyase	phrB	Cytoplasmic
CH30	CP006659.2_prot_AHI33964.1_439	6660.2	6950.2	1.04354	AHI33964.1	Kpn2146_0494	hypothetical protein	Kpn2146_0494	Cytoplasmic Membrane
CH30	CP006659.2_prot_AHI36698.2_3101	6656.87	2721.11	0.408767	AHI36698.2	Kpn2146_3307	4-diphosphocytidyl-2-C-methyl-D-erythritol kinase	ispE	Cytoplasmic	Fatty Acids, Lipids, and Isoprenoids
CH30	CP006659.2_prot_AHI35368.2_1810	6653.9	6170.32	0.927323	AHI35368.2	Kpn2146_1956	hypothetical protein	Kpn2146_1956	Extracellular
CH30	CP006659.2_prot_AHI34940.1_1394	6597.67	2201.07	0.333614	AHI34940.1	Kpn2146_1504	Glucose-1-phosphatase precursor	agp_1	Extracellular
CH30	CP006659.2_prot_AHI37332.1_3701	6558.57	6504.4	0.991742	AHI37332.1	Kpn2146_3967	TPR repeat-containing protein YfgC precursor	yfgC	Periplasmic
CH30	CP006659.2_prot_AHI34425.1_888	6540.67	3446.48	0.526931	AHI34425.1	Kpn2146_0971	Lipid-A-disaccharide synthase	lpxB	Cytoplasmic
CH30	CP006659.2_prot_AHI33954.1_428	6532.5	937.583	0.143526	AHI33954.1	Kpn2146_0484	2',3'-cyclic-nucleotide 2'-phosphodiesterase/3'-nucleotidase precursor	cpdB	Periplasmic	Nucleosides and Nucleotides
CH30	CP006659.2_prot_AHI36424.1_2834	6529.3	5093.87	0.780156	AHI36424.1	Kpn2146_3024	Endonuclease III	nth	Cytoplasmic
CH30	CP006659.2_prot_AHI38669.1_5004	6511.63	4231.95	0.649906	AHI38669.1	Kpn2146_5350	ATP-dependent DNA helicase RecG	recG	Cytoplasmic
CH30	CP006659.2_prot_AHI37041.1_3425	6492.6	4840.53	0.745546	AHI37041.1	Kpn2146_3666	putative protease YhbU precursor	yhbU_2	Cytoplasmic
CH30	CP006659.2_prot_AHI36898.1_3285	6441.2	7183.17	1.11519	AHI36898.1	Kpn2146_3515	Inner membrane protein YedI	yedI	Cytoplasmic Membrane
CH30	CP006659.2_prot_AHI38036.2_4387	6417.83	6803.28	1.06006	AHI38036.2	Kpn2146_4702	hypothetical protein	Kpn2146_4702	Cytoplasmic
CH30	CP006659.2_prot_AHI37054.1_3437	6411.67	7063.13	1.10161	AHI37054.1	Kpn2146_3680	Transcriptional regulator LsrR	lsrR_1	Cytoplasmic	Carbohydrates
CH30	CP006659.2_prot_AHI35141.1_1586	6367.97	5447.33	0.855427	AHI35141.1	Kpn2146_1724	Glutamine transport ATP-binding protein GlnQ	glnQ_3	Cytoplasmic Membrane
CH30	CP006659.2_prot_AHI34264.1_736	6350.47	3749.57	0.59044	AHI34264.1	Kpn2146_0807	Bis(5'-nucleosyl)-tetraphosphatase, symmetrical	apaH	Cytoplasmic
CH30	CP006659.2_prot_AHI36472.1_2880	6347.5	8677.98	1.36715	AHI36472.1	Kpn2146_3075	Glyoxalase-like domain protein	Kpn2146_3075	Cytoplasmic
CH30	CP006659.2_prot_AHI38668.1_5003	6338.3	5873.41	0.926653	AHI38668.1	Kpn2146_5349	tRNA (guanosine(18)-2'-O)-methyltransferase	trmH	Cytoplasmic
CH30	CP006659.2_prot_AHI38523.1_4866	6327.77	3325.97	0.525616	AHI38523.1	Kpn2146_5201	Ribosomal RNA small subunit methyltransferase J	rsmJ	Cytoplasmic
CH30	CP006659.2_prot_AHI35415.1_1855	6284.7	3475.74	0.553047	AHI35415.1	Kpn2146_2003	HTH-type transcriptional regulator RutR	rutR	Cytoplasmic	Nucleosides and Nucleotides
CH30	CP006659.2_prot_AHI36782.1_3176	6280.03	4987.13	0.794125	AHI36782.1	Kpn2146_3391	Disulfide bond formation protein B	dsbB	Cytoplasmic Membrane	Protein Metabolism; Respiration
CH30	CP006659.2_prot_AHI33615.1_105	6257	4992.29	0.797873	AHI33615.1	Kpn2146_0115	Vitamin B12 transporter BtuB precursor	btuB	Outer Membrane	Cofactors, Vitamins, Prosthetic Groups, Pigments
CH30	CP006659.2_prot_AHI37714.1_4076	6234.37	3494.35	0.560498	AHI37714.1	Kpn2146_4365	6-carboxy-5,6,7,8-tetrahydropterin synthase	queD	Cytoplasmic
CH30	CP006659.2_prot_AHI35164.1_1608	6226.2	6172.34	0.991349	AHI35164.1	Kpn2146_1747	Molybdopterin-synthase adenylyltransferase	moeB	Cytoplasmic	Cofactors, Vitamins, Prosthetic Groups, Pigments
CH30	CP006659.2_prot_AHI38633.1_4970	6218.93	5929.19	0.953409	AHI38633.1	Kpn2146_5314	lipopolysaccharide core biosynthesis protein	Kpn2146_5314	Cytoplasmic	Cell Wall and Capsule
CH30	CP006659.2_prot_AHI37479.1_3849	6203.73	3651.26	0.588559	AHI37479.1	Kpn2146_4122	Laccase domain protein YfiH	yfiH_2	Cytoplasmic
CH30	CP006659.2_prot_AHI36892.2_3279	6181.27	7353.39	1.18963	AHI36892.2	Kpn2146_3508	Glucan 1,4-alpha-maltohexaosidase precursor	Kpn2146_3508	Cytoplasmic	Carbohydrates
CH30	CP006659.2_prot_AHI36811.2_3204	6179.7	4389.35	0.710286	AHI36811.2	Kpn2146_3421	hypothetical protein	Kpn2146_3421	Cytoplasmic Membrane
CH30	CP006659.2_prot_AHI35890.1_2314	6176.4	5142.56	0.832614	AHI35890.1	Kpn2146_2489	Outer membrane protein OprM precursor	oprM_1	Outer Membrane
CH30	CP006659.2_prot_AHI37699.1_4061	6168.33	3578.2	0.580092	AHI37699.1	Kpn2146_4350	Protein-L-isoaspartate O-methyltransferase	pcm	Cytoplasmic
CH30	CP006659.2_prot_AHI37883.1_4240	6156.33	5662.58	0.919797	AHI37883.1	Kpn2146_4541	multidrug resistance protein MdtN	Kpn2146_4541	Cytoplasmic Membrane	Virulence, Disease and Defense
CH30	CP006659.2_prot_AHI38631.2_4968	6126.63	5909.33	0.964531	AHI38631.2	Kpn2146_5312	ADP-heptose--LPS heptosyltransferase 2	rfaF	Cytoplasmic	Cell Wall and Capsule
CH30	CP006659.2_prot_AHI36661.1_3066	6119.03	5608.72	0.916602	AHI36661.1	Kpn2146_3265	Thymidine kinase	tdk	Cytoplasmic	Nucleosides and Nucleotides; Cofactors, Vitamins, Prosthetic Groups, Pigments
CH30	CP006659.2_prot_AHI34457.2_920	6082.93	5796.2	0.952862	AHI34457.2	Kpn2146_1010	2-oxoglutaramate amidase	Kpn2146_1010	Cytoplasmic
CH30	CP006659.2_prot_AHI34201.1_676	6078.27	3837.82	0.6314	AHI34201.1	Kpn2146_0743	hypothetical protein	Kpn2146_0743	Cytoplasmic Membrane
CH30	CP006659.2_prot_AHI34418.2_881	6075.43	5752.8	0.946895	AHI34418.2	Kpn2146_0964	Phosphatidate cytidylyltransferase	cdsA	Cytoplasmic Membrane	Fatty Acids, Lipids, and Isoprenoids
CH30	CP006659.2_prot_AHI34783.1_1245	6017.53	4755.43	0.790262	AHI34783.1	Kpn2146_1345	Lipid A biosynthesis lauroyl acyltransferase	htrB_1	Cytoplasmic Membrane
CH30	CP006659.2_prot_AHI33772.1_258	5999.53	4852.15	0.808755	AHI33772.1	Kpn2146_0298	Diacylglycerol kinase	dgkA	Cytoplasmic Membrane	Fatty Acids, Lipids, and Isoprenoids
CH30	CP006659.2_prot_AHI35891.1_2315	5983.53	5237.7	0.875352	AHI35891.1	Kpn2146_2490	putative multidrug resistance protein EmrK	emrK_2	Cytoplasmic Membrane
CH30	CP006659.2_prot_AHI34430.1_893	5970.17	4250.95	0.712032	AHI34430.1	Kpn2146_0976	putative lyase	Kpn2146_0976	Cytoplasmic
CH30	CP006659.2_prot_AHI33787.1_271	5940.1	4028.83	0.678243	AHI33787.1	Kpn2146_0313	hypothetical protein	Kpn2146_0313	Cytoplasmic
CH30	CP006659.2_prot_AHI36833.1_3224	5920.53	3404.41	0.575018	AHI36833.1	Kpn2146_3446	Protease 2	ptrB	Not significantly assigned
CH30	CP006659.2_prot_AHI33512.1_5	5919	3836.9	0.648234	AHI33512.1	Kpn2146_0005	ATPase RavA	ravA	Cytoplasmic
CH30	CP006659.2_prot_AHI37897.1_4254	5915.6	4019.48	0.679472	AHI37897.1	Kpn2146_4555	Carboxymuconolactone decarboxylase family protein	Kpn2146_4555	Periplasmic	Metabolism of Aromatic Compounds
CH30	CP006659.2_prot_AHI35363.1_1806	5915.03	5089.79	0.860483	AHI35363.1	Kpn2146_1951	DNA-binding protein H-NS	hns_1	Cytoplasmic
CH30	CP006659.2_prot_AHI36143.2_2559	5910.73	4445.44	0.752096	AHI36143.2	Kpn2146_2742	hypothetical protein	Kpn2146_2742	Not significantly assigned
CH30	CP006659.2_prot_AHI37697.1_4059	5908.8	4509.16	0.763126	AHI37697.1	Kpn2146_4348	RNA polymerase sigma factor RpoS	rpoS	Cytoplasmic
CH30	CP006659.2_prot_AHI37759.1_4119	5886	2500.18	0.424768	AHI37759.1	Kpn2146_4412	Cysteine desulfurase CsdA	csdA	Cytoplasmic
CH30	CP006659.2_prot_AHI35186.1_1631	5873.77	5032.35	0.856751	AHI35186.1	Kpn2146_1770	Bacteriophage CI repressor helix-turn-helix domain protein	Kpn2146_1770	Cytoplasmic
CH30	CP006659.2_prot_AHI38388.1_4732	5852.07	5929.31	1.0132	AHI38388.1	Kpn2146_5065	Intracellular sulfur oxidation protein DsrF	dsrF	Cytoplasmic
CH30	CP006659.2_prot_AHI34312.1_782	5836.13	5081.84	0.870754	AHI34312.1	Kpn2146_0856	Lipid II flippase FtsW	ftsW	Cytoplasmic Membrane
CH30	CP006659.2_prot_AHI33788.1_272	5834.33	3135.64	0.537446	AHI33788.1	Kpn2146_0314	hypothetical protein	Kpn2146_0314	Cytoplasmic
CH30	CP006659.2_prot_AHI38107.1_4456	5824.8	4512.33	0.774676	AHI38107.1	Kpn2146_4773	putative glycerol-3-phosphate acyltransferase	plsY	Cytoplasmic Membrane	Fatty Acids, Lipids, and Isoprenoids
CH30	CP006659.2_prot_AHI33669.1_157	5822.57	5165.44	0.887142	AHI33669.1	Kpn2146_0181	Threonine efflux protein	rhtC_1	Cytoplasmic Membrane	Amino Acids and Derivatives
CH30	CP006659.2_prot_AHI37328.1_3698	5747.6	2065.02	0.359285	AHI37328.1	Kpn2146_3963	Glycine cleavage system transcriptional repressor	gcvR	Cytoplasmic	Regulation and Cell signaling; Amino Acids and Derivatives
CH30	CP006659.2_prot_AHI33894.2_369	5699.2	5090.57	0.893208	AHI33894.2	Kpn2146_0422	L-lysine 2,3-aminomutase	epmB	Cytoplasmic
CH30	CP006659.2_prot_AHI35927.1_2349	5690.03	3498.58	0.61486	AHI35927.1	Kpn2146_2526	Transcriptional regulatory protein RstA	rstA	Cytoplasmic	Regulation and Cell signaling
CH30	CP006659.2_prot_AHI34851.1_1305	5689.53	3031.45	0.532811	AHI34851.1	Kpn2146_1413	Ribose operon repressor	rbsR_2	Cytoplasmic	Carbohydrates
CH30	CP006659.2_prot_AHI33562.1_54	5679.33	6383.85	1.12405	AHI33562.1	Kpn2146_0061	Lactose permease	lacY_1	Cytoplasmic Membrane	Carbohydrates
CH30	CP006659.2_prot_AHI35155.1_1599	5677.37	2831.02	0.49865	AHI35155.1	Kpn2146_1738	hypothetical protein	Kpn2146_1738	Cytoplasmic
CH30	CP006659.2_prot_AHI34872.1_1328	5668.33	612.757	0.108102	AHI34872.1	Kpn2146_1436	Multidrug resistance protein MdtA precursor	mdtA_1	Extracellular	Virulence, Disease and Defense
CH30	CP006659.2_prot_AHI34057.1_535	5660.23	7104.61	1.25518	AHI34057.1	Kpn2146_0589	hypothetical protein	Kpn2146_0589	Not significantly assigned
CH30	CP006659.2_prot_AHI35297.1_1743	5656.9	4090.61	0.723118	AHI35297.1	Kpn2146_1883	hypothetical protein	Kpn2146_1883	Cytoplasmic
CH30	CP006659.2_prot_AHI35094.1_1540	5633.3	4116.5	0.730744	AHI35094.1	Kpn2146_1677	HTH-type transcriptional repressor YvoA	yvoA	Cytoplasmic	Amino Acids and Derivatives
CH30	CP006659.2_prot_AHI38348.1_4691	5623.83	3129.25	0.556427	AHI38348.1	Kpn2146_5025	Ribosomal RNA small subunit methyltransferase B	rsmB	Cytoplasmic
CH30	CP006659.2_prot_AHI37812.2_4171	5620.83	4625.61	0.82294	AHI37812.2	Kpn2146_4468	Protease 3 precursor	ptrA_2	Periplasmic
CH30	CP006659.2_prot_AHI33533.1_26	5602.97	4057.03	0.724087	AHI33533.1	Kpn2146_0032	Nitrogen regulation protein NR(II)	glnL	Cytoplasmic
CH30	CP006659.2_prot_AHI34596.1_1055	5594.37	4706.16	0.841233	AHI34596.1	Kpn2146_1150	Farnesyl diphosphate synthase	ispA	Cytoplasmic	Fatty Acids, Lipids, and Isoprenoids
CH30	CP006659.2_prot_AHI36884.1_3271	5591.63	4504.1	0.805507	AHI36884.1	Kpn2146_3500	UvrABC system protein C	uvrC	Cytoplasmic
CH30	CP006659.2_prot_AHI35623.1_2051	5570.2	2172.41	0.390005	AHI35623.1	Kpn2146_2217	L-cystine uptake protein TcyP	tcyP	Cytoplasmic Membrane	Sulfur Metabolism
CH30	CP006659.2_prot_AHI36060.1_2475	5564.8	5053.54	0.908127	AHI36060.1	Kpn2146_2659	Succinate semialdehyde dehydrogenase [NAD(P)+	sad_2	Cytoplasmic
CH30	CP006659.2_prot_AHI37829.1_4187	5553.1	4485.56	0.807758	AHI37829.1	Kpn2146_4487	HTH-type transcriptional regulator GalR	galR	Cytoplasmic	Carbohydrates
CH30	CP006659.2_prot_AHI33640.1_129	5552.07	2479.03	0.446505	AHI33640.1	Kpn2146_0147	UDP-N-acetylglucosamine 2-epimerase	wecB	Cytoplasmic	Cell Wall and Capsule
CH30	CP006659.2_prot_AHI35139.1_1584	5546.7	5237.13	0.944188	AHI35139.1	Kpn2146_1722	Ribosomal RNA large subunit methyltransferase F	rlmF	Cytoplasmic
CH30	CP006659.2_prot_AHI35528.1_1964	5542.5	3920.01	0.707264	AHI35528.1	Kpn2146_2121	Cyclic di-GMP phosphodiesterase YhjH	yhjH_1	Cytoplasmic
CH30	CP006659.2_prot_AHI34454.2_917	5538.97	1682.18	0.3037	AHI34454.2	Kpn2146_1006	DNA polymerase III subunit epsilon	dnaQ_1	Cytoplasmic
CH30	CP006659.2_prot_AHI35952.1_2371	5495.97	2411.18	0.438719	AHI35952.1	Kpn2146_2551	3-oxoadipate enol-lactonase 2	catD_2	Cytoplasmic	Metabolism of Aromatic Compounds
CH30	CP006659.2_prot_AHI38789.1_5126	5485.2	3615.75	0.659182	AHI38789.1	Kpn2146_5473	putative adenine permease PurP	purP	Cytoplasmic Membrane	Nucleosides and Nucleotides
CH30	CP006659.2_prot_AHI37969.1_4322	5477.77	2070.18	0.377925	AHI37969.1	Kpn2146_4630	Putative Holliday junction resolvase	yqgF	Cytoplasmic
CH30	CP006659.2_prot_AHI37400.1_3772	5468.4	4261.11	0.779225	AHI37400.1	Kpn2146_4036	Integrase	Kpn2146_4036	Cytoplasmic
CH30	CP006659.2_prot_AHI34759.2_1219	5441.3	1648.37	0.302938	AHI34759.2	Kpn2146_1319	Arc-like DNA binding domain protein	Kpn2146_1319	Cytoplasmic
CH30	CP006659.2_prot_AHI38071.1_4422	5437.77	2388.74	0.439288	AHI38071.1	Kpn2146_4737	Exoenzyme S synthesis regulatory protein ExsA	exsA_2	Cytoplasmic
CH30	CP006659.2_prot_AHI34694.2_1146	5435.3	6205.12	1.14163	AHI34694.2	Kpn2146_1251	Copper-exporting P-type ATPase A	copA_1	Cytoplasmic Membrane	Virulence, Disease and Defense
CH30	CP006659.2_prot_AHI35431.1_1871	5433.1	2400.2	0.441774	AHI35431.1	Kpn2146_2023	Chaperone protein YcdY	ycdY	Cytoplasmic
CH30	CP006659.2_prot_AHI34405.1_868	5432.03	3462.67	0.637453	AHI34405.1	Kpn2146_0950	Deoxyguanosinetriphosphate triphosphohydrolase	dgt	Cytoplasmic
CH30	CP006659.2_prot_AHI33827.1_307	5398.43	1540.83	0.285421	AHI33827.1	Kpn2146_0354	Sel1 repeat protein	Kpn2146_0354	Not significantly assigned
CH30	CP006659.2_prot_AHI35484.2_1922	5396.23	5205.56	0.964665	AHI35484.2	Kpn2146_2077	HTH-type transcriptional repressor ComR	comR	Cytoplasmic
CH30	CP006659.2_prot_AHI36902.1_3289	5336.63	1928.16	0.361306	AHI36902.1	Kpn2146_3519	putative hydrolase	Kpn2146_3519	Cytoplasmic
CH30	CP006659.2_prot_AHI34816.1_1274	5292.87	5045.12	0.953192	AHI34816.1	Kpn2146_1378	Nickel/cobalt homeostasis protein RcnB precursor	rcnB_1	Extracellular
CH30	CP006659.2_prot_AHI38450.1_4795	5277.1	3101.17	0.587665	AHI38450.1	Kpn2146_5127	Thiosulfate sulfurtransferase GlpE	glpE	Cytoplasmic	Carbohydrates
CH30	CP006659.2_prot_AHI34601.1_1060	5230.4	3207.48	0.613238	AHI34601.1	Kpn2146_1155	2-dehydropantoate 2-reductase	panE	Cytoplasmic	Cofactors, Vitamins, Prosthetic Groups, Pigments
CH30	CP006659.2_prot_AHI33617.1_107	5222.97	3576.6	0.684784	AHI33617.1	Kpn2146_0124	HTH-type transcriptional regulator GltC	gltC_1	Cytoplasmic
CH30	CP006659.2_prot_AHI35454.2_1892	5209.9	4266.66	0.818952	AHI35454.2	Kpn2146_2046	Putative oxidoreductase YceM	yceM_1	Cytoplasmic
CH30	CP006659.2_prot_AHI34698.1_1150	5196.2	4180.94	0.804614	AHI34698.1	Kpn2146_1255	putative ABC transporter ATP-binding protein YbbL	ybbL	Not significantly assigned	Miscellaneous
CH30	CP006659.2_prot_AHI34478.1_941	5192.07	6623.12	1.27562	AHI34478.1	Kpn2146_1031	4-aminobutyrate aminotransferase GabT	gabT	Cytoplasmic	Amino Acids and Derivatives
CH30	CP006659.2_prot_AHI34966.1_1419	5170.7	5223.17	1.01015	AHI34966.1	Kpn2146_1530	Universal stress protein G	uspG_1	Cytoplasmic	Stress Response
CH30	CP006659.2_prot_AHI33685.2_174	5167.87	4254.72	0.823303	AHI33685.2	Kpn2146_0197	Tat-linked quality control protein TatD	tatD	Cytoplasmic
CH30	CP006659.2_prot_AHI34182.1_658	5159.1	1693.97	0.328346	AHI34182.1	Kpn2146_0721	Ferric iron reductase protein FhuF	fhuF	Cytoplasmic
CH30	CP006659.2_prot_AHI33678.1_167	5155.23	2586.62	0.501746	AHI33678.1	Kpn2146_0190	DNA recombination protein RmuC	rmuC	Cytoplasmic Membrane
CH30	CP006659.2_prot_AHI38712.1_5046	5089.27	3016.85	0.592787	AHI38712.1	Kpn2146_5394	N-acetylmuramic acid 6-phosphate etherase	murQ_2	Cytoplasmic	Cell Wall and Capsule
CH30	CP006659.2_prot_AHI34169.1_646	5087.27	2796.93	0.549791	AHI34169.1	Kpn2146_0708	phosphoglycerol transferase I	Kpn2146_0708	Cytoplasmic Membrane
CH30	CP006659.2_prot_AHI35065.1_1512	5072.77	4670.41	0.920683	AHI35065.1	Kpn2146_1648	hypothetical protein	Kpn2146_1648	Periplasmic
CH30	CP006659.2_prot_AHI38160.1_4505	5058.53	4187.83	0.827874	AHI38160.1	Kpn2146_4827	B3/4 domain protein	Kpn2146_4827	Cytoplasmic
CH30	CP006659.2_prot_AHI35418.1_1858	5042.77	3962.52	0.785782	AHI35418.1	Kpn2146_2006	Sodium/proline symporter	putP	Cytoplasmic Membrane	Amino Acids and Derivatives
CH30	CP006659.2_prot_AHI35712.1_2136	5030.37	3937.67	0.78278	AHI35712.1	Kpn2146_2308	Periplasmic dipeptide transport protein precursor	dppA_1	Periplasmic	Membrane Transport
CH30	CP006659.2_prot_AHI37821.1_4180	5027.3	4391.56	0.873543	AHI37821.1	Kpn2146_4477	RNA pyrophosphohydrolase	rppH	Cytoplasmic Membrane	Nucleosides and Nucleotides
CH30	CP006659.2_prot_AHI35591.1_2021	5026.5	4412.6	0.877868	AHI35591.1	Kpn2146_2185	DNA topoisomerase 3	topB_1	Cytoplasmic
CH30	CP006659.2_prot_AHI38643.1_4980	5023.43	1778.79	0.354099	AHI38643.1	Kpn2146_5324	Phosphopantetheine adenylyltransferase	coaD	Cytoplasmic	Cofactors, Vitamins, Prosthetic Groups, Pigments
CH30	CP006659.2_prot_AHI34345.1_812	5015.33	4045.1	0.806547	AHI34345.1	Kpn2146_0890	hypothetical protein	Kpn2146_0890	Not significantly assigned
CH30	CP006659.2_prot_AHI33916.1_390	4998.3	4682.2	0.936758	AHI33916.1	Kpn2146_0446	DNA mismatch repair protein MutL	mutL	Cytoplasmic
CH30	CP006659.2_prot_AHI34370.1_836	4990.3	1432.63	0.287083	AHI34370.1	Kpn2146_0915	Glutamyl-Q tRNA(Asp) synthetase	gluQ	Cytoplasmic
CH30	CP006659.2_prot_AHI36621.1_3029	4990.27	2945.98	0.590346	AHI36621.1	Kpn2146_3225	hypothetical protein	Kpn2146_3225	Cytoplasmic
CH30	CP006659.2_prot_AHI36433.1_2842	4990.07	3791.59	0.759827	AHI36433.1	Kpn2146_3033	Anhydro-N-acetylmuramic acid kinase	anmK	Cytoplasmic	Cell Wall and Capsule
CH30	CP006659.2_prot_AHI34431.1_894	4951.4	4702.34	0.949698	AHI34431.1	Kpn2146_0977	tRNA(Ile)-lysidine synthase	tilS	Cytoplasmic
CH30	CP006659.2_prot_AHI34368.1_834	4897.47	1594.1	0.325495	AHI34368.1	Kpn2146_0913	2-amino-4-hydroxy-6-hydroxymethyldihydropteridine pyrophosphokinase	folK	Cytoplasmic	Cofactors, Vitamins, Prosthetic Groups, Pigments
CH30	CP006659.2_prot_AHI36628.1_3036	4893.4	4780	0.976827	AHI36628.1	Kpn2146_3232	hypothetical protein	Kpn2146_3232	Cytoplasmic Membrane
CH30	CP006659.2_prot_AHI34026.1_498	4885.63	4927.93	1.00866	AHI34026.1	Kpn2146_0557	3D-(3,5/4)-trihydroxycyclohexane-1,2-dione hydrolase	iolD	Cytoplasmic	Carbohydrates
CH30	CP006659.2_prot_AHI36446.1_2855	4883.77	3273.07	0.670194	AHI36446.1	Kpn2146_3046	Ribonuclease T	rnt	Cytoplasmic
CH30	CP006659.2_prot_AHI35978.1_2396	4864.37	1504.91	0.309375	AHI35978.1	Kpn2146_2577	Trypsin	Kpn2146_2577	Periplasmic
CH30	CP006659.2_prot_AHI33926.1_399	4839.5	2219.57	0.458636	AHI33926.1	Kpn2146_0456	HTH-type transcriptional repressor NsrR	nsrR	Cytoplasmic
CH30	CP006659.2_prot_AHI35541.1_1974	4838.8	4559.99	0.942381	AHI35541.1	Kpn2146_2134	putative diguanylate cyclase YeaP	yeaP_1	Cytoplasmic
CH30	CP006659.2_prot_AHI36775.1_3171	4785.27	3045.69	0.636472	AHI36775.1	Kpn2146_3384	Alanine racemase, catabolic	dadX	Cytoplasmic	Amino Acids and Derivatives; Carbohydrates
CH30	CP006659.2_prot_AHI34261.1_733	4785.2	1288.82	0.269335	AHI34261.1	Kpn2146_0804	Glutathione-regulated potassium-efflux system ancillary protein KefF	kefF_1	Cytoplasmic
CH30	CP006659.2_prot_AHI37135.1_3516	4766.4	3654.89	0.766804	AHI37135.1	Kpn2146_3761	HTH-type transcriptional repressor GlcR	glcR_4	Cytoplasmic
CH30	CP006659.2_prot_AHI34693.1_1145	4753.63	2500.01	0.525915	AHI34693.1	Kpn2146_1250	TraB family protein	Kpn2146_1250	Not significantly assigned
CH30	CP006659.2_prot_AHI37126.1_3507	4753.1	6639.75	1.39693	AHI37126.1	Kpn2146_3752	Glutathione import ATP-binding protein GsiA	gsiA_4	Cytoplasmic Membrane
CH30	CP006659.2_prot_AHI37028.1_3412	4750.03	4664.6	0.982014	AHI37028.1	Kpn2146_3653	N(G),N(G)-dimethylarginine dimethylaminohydrolase	Kpn2146_3653	Cytoplasmic	Stress Response
CH30	CP006659.2_prot_AHI33930.1_403	4698.13	4292.95	0.913757	AHI33930.1	Kpn2146_0460	hypothetical protein	Kpn2146_0460	Periplasmic
CH30	CP006659.2_prot_AHI35469.1_1907	4678.07	4156.99	0.888613	AHI35469.1	Kpn2146_2062	Aminodeoxychorismate lyase	pabC	Cytoplasmic	Cofactors, Vitamins, Prosthetic Groups, Pigments
CH30	CP006659.2_prot_AHI35262.1_1709	4639.33	2797.58	0.603013	AHI35262.1	Kpn2146_1848	DNA replication and repair protein RecF	recF_1	Cytoplasmic
CH30	CP006659.2_prot_AHI37554.1_3923	4629.03	5695.82	1.23046	AHI37554.1	Kpn2146_4198	HTH-type transcriptional regulator DmlR	dmlR_24	Cytoplasmic	Virulence, Disease and Defense
CH30	CP006659.2_prot_AHI38573.1_4912	4603.2	1513.82	0.328864	AHI38573.1	Kpn2146_5253	putative N-acetyltransferase YjaB	yjaB_2	Cytoplasmic
CH30	CP006659.2_prot_AHI37198.1_3576	4588.8	5906.59	1.28717	AHI37198.1	Kpn2146_3826	Sugar phosphatase YfbT	yfbT	Cytoplasmic
CH30	CP006659.2_prot_AHI35120.2_1566	4579.57	3730.77	0.814655	AHI35120.2	Kpn2146_1703	Inner membrane protein YbhQ	ybhQ	Cytoplasmic Membrane
CH30	CP006659.2_prot_AHI35416.1_1856	4541.1	4234.72	0.932531	AHI35416.1	Kpn2146_2004	hypothetical protein	Kpn2146_2004	Periplasmic
CH30	CP006659.2_prot_AHI36981.1_3369	4536.33	3434.76	0.757166	AHI36981.1	Kpn2146_3606	PAP2 superfamily protein	Kpn2146_3606	Cytoplasmic Membrane
CH30	CP006659.2_prot_AHI38509.1_4852	4519.13	4257.04	0.942005	AHI38509.1	Kpn2146_5187	Phenolic acid decarboxylase PadC	padC	Cytoplasmic
CH30	CP006659.2_prot_AHI34128.1_605	4516.33	5119	1.13344	AHI34128.1	Kpn2146_0667	putative GTP-binding protein YjiA	yjiA	Cytoplasmic
CH30	CP006659.2_prot_AHI38689.1_5024	4512.87	3792.78	0.840437	AHI38689.1	Kpn2146_5371	hypothetical protein	Kpn2146_5371	Cytoplasmic
CH30	CP006659.2_prot_AHI35295.1_1741	4512.1	3343.29	0.740961	AHI35295.1	Kpn2146_1881	Tetraacyldisaccharide 4'-kinase	lpxK	Cytoplasmic Membrane
CH30	CP006659.2_prot_AHI35234.1_1681	4492.1	4903.96	1.09169	AHI35234.1	Kpn2146_1820	Ribosomal protein S6 modification protein	rimK	Cytoplasmic	Protein Metabolism
CH30	CP006659.2_prot_AHI33625.1_115	4486.67	3950.28	0.880448	AHI33625.1	Kpn2146_0132	Hydrogen peroxide-inducible genes activator	oxyR_2	Cytoplasmic	Amino Acids and Derivatives
CH30	CP006659.2_prot_AHI37189.1_3569	4482.13	2010.35	0.448526	AHI37189.1	Kpn2146_3817	NADH-quinone oxidoreductase subunit C/D	nuoC	Cytoplasmic	Respiration
CH30	CP006659.2_prot_AHI36360.1_2773	4476.13	2773.98	0.619728	AHI36360.1	Kpn2146_2959	Pyrimidine-specific ribonucleoside hydrolase RihA	rihA	Cytoplasmic
CH30	CP006659.2_prot_AHI37312.1_3682	4474.97	4167.38	0.931265	AHI37312.1	Kpn2146_3946	NADP-dependent malic enzyme	maeB	Cytoplasmic	Carbohydrates
CH30	CP006659.2_prot_AHI35542.2_1975	4462.2	2004.31	0.449175	AHI35542.2	Kpn2146_2135	hypothetical protein	Kpn2146_2135	Outer Membrane
CH30	CP006659.2_prot_AHI34262.1_734	4459.73	3065.59	0.687393	AHI34262.1	Kpn2146_0805	Glutathione-regulated potassium-efflux system protein KefC	kefC_1	Cytoplasmic Membrane
CH30	CP006659.2_prot_AHI34238.1_711	4444.73	6056.93	1.36272	AHI34238.1	Kpn2146_0781	Lipoprotein signal peptidase	lspA	Cytoplasmic Membrane
CH30	CP006659.2_prot_AHI38441.2_4786	4433.63	2350.34	0.530116	AHI38441.2	Kpn2146_5118	Pimeloyl-[acyl-carrier protein	bioH	Cytoplasmic	Cofactors, Vitamins, Prosthetic Groups, Pigments
CH30	CP006659.2_prot_AHI35808.1_2234	4427.3	3393.81	0.766565	AHI35808.1	Kpn2146_2405	Major exported protein	hcpA_2	Not significantly assigned
CH30	CP006659.2_prot_AHI38781.1_5116	4397.97	1867.69	0.424672	AHI38781.1	Kpn2146_5464	Acetyltransferase (GNAT) family protein	Kpn2146_5464	Cytoplasmic
CH30	CP006659.2_prot_AHI35885.1_2309	4393	3749.19	0.853446	AHI35885.1	Kpn2146_2484	Putative acetyltransferase	Kpn2146_2484	Cytoplasmic
CH30	CP006659.2_prot_AHI33985.1_458	4389.03	6040.2	1.3762	AHI33985.1	Kpn2146_0515	L-seryl-tRNA(Sec) selenium transferase	selA_1	Cytoplasmic	Carbohydrates
CH30	CP006659.2_prot_AHI33948.1_422	4388.57	2804.33	0.639007	AHI33948.1	Kpn2146_0478	D-serine/D-alanine/glycine transporter	cycA_1	Cytoplasmic Membrane	Amino Acids and Derivatives; Carbohydrates
CH30	CP006659.2_prot_AHI35285.1_1731	4386.67	3119.54	0.711142	AHI35285.1	Kpn2146_1871	putative formate transporter 1	focA	Cytoplasmic Membrane	Carbohydrates
CH30	CP006659.2_prot_AHI36197.1_2613	4374.93	4377.08	1.00049	AHI36197.1	Kpn2146_2796	Purine catabolism protein PucG	pucG	Cytoplasmic	Carbohydrates
CH30	CP006659.2_prot_AHI34501.2_963	4360.73	709.437	0.162688	AHI34501.2	Kpn2146_1055	Murein DD-endopeptidase MepS/Murein LD-carboxypeptidase precursor	mepS_1	Cytoplasmic
CH30	CP006659.2_prot_AHI34699.1_1151	4347.4	4455.53	1.02487	AHI34699.1	Kpn2146_1256	hypothetical protein	Kpn2146_1256	Cytoplasmic Membrane	Miscellaneous
CH30	CP006659.2_prot_AHI38774.1_5109	4325.77	2734.33	0.632104	AHI38774.1	Kpn2146_5457	DNA replication and repair protein RecF	recF_2	Cytoplasmic
CH30	CP006659.2_prot_AHI36815.2_3207	4295.63	6500.5	1.51328	AHI36815.2	Kpn2146_3425	Multidrug resistance protein stp	stp_3	Cytoplasmic Membrane
CH30	CP006659.2_prot_AHI37761.1_4121	4276.3	4347.57	1.01667	AHI37761.1	Kpn2146_4414	tRNA threonylcarbamoyladenosine dehydratase	tcdA	Cytoplasmic	Sulfur Metabolism
CH30	CP006659.2_prot_AHI38508.1_4851	4268.67	2197.82	0.514872	AHI38508.1	Kpn2146_5186	UDP-4-amino-4-deoxy-L-arabinose--oxoglutarate aminotransferase	arnB	Cytoplasmic	Cell Wall and Capsule
CH30	CP006659.2_prot_AHI35510.1_1948	4265.83	4357.67	1.02153	AHI35510.1	Kpn2146_2103	Ribosomal large subunit pseudouridine synthase E	rluE	Cytoplasmic
CH30	CP006659.2_prot_AHI35108.1_1554	4259.8	2269.62	0.532799	AHI35108.1	Kpn2146_1691	Transcriptional regulatory protein BasR	basR	Cytoplasmic	Cell Wall and Capsule; Regulation and Cell signaling
CH30	CP006659.2_prot_AHI33799.2_281	4200	3520.74	0.83827	AHI33799.2	Kpn2146_0325	Inositol-1-monophosphatase	suhB_1	Cytoplasmic
CH30	CP006659.2_prot_AHI36238.1_2654	4181.37	4486.27	1.07292	AHI36238.1	Kpn2146_2837	Putative thiamine biosynthesis protein	Kpn2146_2837	Periplasmic	Cofactors, Vitamins, Prosthetic Groups, Pigments
CH30	CP006659.2_prot_AHI34391.1_856	4177.63	2813.35	0.673433	AHI34391.1	Kpn2146_0936	Pullulanase secretion protein pulS precursor	Kpn2146_0936	Outer Membrane
CH30	CP006659.2_prot_AHI36045.1_2460	4176.3	4779.44	1.14442	AHI36045.1	Kpn2146_2644	inner membrane protein	Kpn2146_2644	Cytoplasmic Membrane	Virulence, Disease and Defense
CH30	CP006659.2_prot_AHI38127.2_4474	4156	3232.63	0.777822	AHI38127.2	Kpn2146_4794	hypothetical protein	Kpn2146_4794	Periplasmic
CH30	CP006659.2_prot_AHI36114.1_2529	4133.17	3025.02	0.731889	AHI36114.1	Kpn2146_2713	Maltose-6'-phosphate glucosidase	malH	Cytoplasmic	Carbohydrates
CH30	CP006659.2_prot_AHI35735.1_2158	4132.73	3076.69	0.744468	AHI35735.1	Kpn2146_2331	hypothetical protein	Kpn2146_2331	Cytoplasmic Membrane
CH30	CP006659.2_prot_AHI36410.2_2820	4113	4651.87	1.13102	AHI36410.2	Kpn2146_3010	putative HTH-type transcriptional regulator YybR	yybR_2	Cytoplasmic
CH30	CP006659.2_prot_AHI35027.2_1478	4086.7	5079.35	1.2429	AHI35027.2	Kpn2146_1599	hypothetical protein	Kpn2146_1599	Cytoplasmic Membrane
CH30	CP006659.2_prot_AHI35718.1_2142	4086.33	3212.32	0.786112	AHI35718.1	Kpn2146_2314	Psp operon transcriptional activator	pspF_2	Cytoplasmic	Stress Response
CH30	CP006659.2_prot_AHI34982.1_1434	4076.3	2445.17	0.599851	AHI34982.1	Kpn2146_1546	Rod shape-determining protein RodA	mrdB	Cytoplasmic Membrane	Cell Wall and Capsule; Cell Division and Cell Cycle
CH30	CP006659.2_prot_AHI34112.1_589	4068.33	5134.87	1.26216	AHI34112.1	Kpn2146_0651	putative HTH-type transcriptional regulator YjiR	yjiR_1	Cytoplasmic
CH30	CP006659.2_prot_AHI33602.1_93	4058.4	2365.36	0.582832	AHI33602.1	Kpn2146_0101	HTH-type transcriptional activator RhaS	rhaS_2	Cytoplasmic
CH30	CP006659.2_prot_AHI37537.1_3907	4055.7	4574.34	1.12788	AHI37537.1	Kpn2146_4181	hypothetical protein	Kpn2146_4181	Not significantly assigned
CH30	CP006659.2_prot_AHI34427.1_890	4016.03	3548.94	0.883692	AHI34427.1	Kpn2146_0973	DNA polymerase III subunit alpha	dnaE	Cytoplasmic
CH30	CP006659.2_prot_AHI34551.1_1011	4012.67	2110.31	0.525913	AHI34551.1	Kpn2146_1105	hypothetical protein	Kpn2146_1105	Cytoplasmic
CH30	CP006659.2_prot_AHI33915.1_389	3996.9	1238.44	0.309851	AHI33915.1	Kpn2146_0445	N-acetylmuramoyl-L-alanine amidase AmiB precursor	amiB	Periplasmic	Regulation and Cell signaling; Cell Wall and Capsule
CH30	CP006659.2_prot_AHI33725.1_211	3988.83	1266.07	0.317405	AHI33725.1	Kpn2146_0247	hypothetical protein	Kpn2146_0247	Cytoplasmic
CH30	CP006659.2_prot_AHI38778.1_5113	3987.57	2222.42	0.557337	AHI38778.1	Kpn2146_5461	Ribonuclease P protein component	rnpA	Cytoplasmic
CH30	CP006659.2_prot_AHI37885.1_4242	3986.5	3532.27	0.886057	AHI37885.1	Kpn2146_4543	outer membrane efflux protein MdtP	Kpn2146_4543	Outer Membrane	Virulence, Disease and Defense
CH30	CP006659.2_prot_AHI36774.1_3170	3984.77	3283.48	0.824008	AHI36774.1	Kpn2146_3383	K(+)/H(+) antiporter NhaP2	cvrA	Cytoplasmic Membrane
CH30	CP006659.2_prot_AHI37834.1_4192	3968.53	4084.49	1.02922	AHI37834.1	Kpn2146_4492	HTH-type transcriptional regulator AscG	ascG_3	Cytoplasmic	Carbohydrates
CH30	CP006659.2_prot_AHI34029.1_501	3968.07	3442.32	0.867506	AHI34029.1	Kpn2146_0560	Inosose dehydratase	iolE_1	Cytoplasmic	Carbohydrates
CH30	CP006659.2_prot_AHI35864.1_2288	3961.77	6484.54	1.63678	AHI35864.1	Kpn2146_2463	hypothetical protein	Kpn2146_2463	Cytoplasmic Membrane
CH30	CP006659.2_prot_AHI38429.1_4774	3957.37	4119.71	1.04102	AHI38429.1	Kpn2146_5106	GMP/IMP nucleotidase YrfG	yrfG	Cytoplasmic
CH30	CP006659.2_prot_AHI37460.1_3832	3915.63	4440.4	1.13402	AHI37460.1	Kpn2146_4099	SoxR reducing system protein RseC	Kpn2146_4099	Cytoplasmic Membrane
CH30	CP006659.2_prot_AHI35421.1_1861	3909.83	3390.53	0.867179	AHI35421.1	Kpn2146_2009	Ferrous iron permease EfeU	efeU	Cytoplasmic Membrane	Iron acquisition and metabolism
CH30	CP006659.2_prot_AHI34714.1_1165	3907.1	6563.63	1.67992	AHI34714.1	Kpn2146_1271	ribosome-associated protein	Kpn2146_1271	Cytoplasmic
CH30	CP006659.2_prot_AHI34374.1_840	3906.43	2700.74	0.691357	AHI34374.1	Kpn2146_0919	ATP-dependent RNA helicase HrpB	hrpB_1	Cytoplasmic
CH30	CP006659.2_prot_AHI33549.1_41	3899.77	1404.11	0.360049	AHI33549.1	Kpn2146_0048	hypothetical protein	Kpn2146_0048	Not significantly assigned
CH30	CP006659.2_prot_AHI37230.1_3606	3890.7	3579.57	0.920031	AHI37230.1	Kpn2146_3858	tRNA 5-methylaminomethyl-2-thiouridine biosynthesis bifunctional protein MnmC	mnmC	Cytoplasmic	Sulfur Metabolism; Cofactors, Vitamins, Prosthetic Groups, Pigments
CH30	CP006659.2_prot_AHI37849.1_4207	3887.1	430.946	0.110866	AHI37849.1	Kpn2146_4507	2-dehydro-3-deoxy-D-gluconate 5-dehydrogenase	kduD_2	Cytoplasmic	Carbohydrates
CH30	CP006659.2_prot_AHI33672.1_160	3886.2	3057	0.786629	AHI33672.1	Kpn2146_0184	Phospholipase YtpA	ytpA	Not significantly assigned	Fatty Acids, Lipids, and Isoprenoids
CH30	CP006659.2_prot_AHI36521.1_2928	3844.2	5568.32	1.4485	AHI36521.1	Kpn2146_3124	Sensor protein RstB	rstB_2	Cytoplasmic Membrane
CH30	CP006659.2_prot_AHI37446.1_3817	3840.7	3789.93	0.986781	AHI37446.1	Kpn2146_4083	Sensor histidine kinase GlrK	glrK	Cytoplasmic Membrane	Regulation and Cell signaling
CH30	CP006659.2_prot_AHI36643.1_3051	3833.77	1345.87	0.351058	AHI36643.1	Kpn2146_3247	Fructosamine kinase	Kpn2146_3247	Cytoplasmic
CH30	CP006659.2_prot_AHI35634.1_2062	3814.47	3909.11	1.02481	AHI35634.1	Kpn2146_2228	PKHD-type hydroxylase	Kpn2146_2228	Cytoplasmic	Iron acquisition and metabolism
CH30	CP006659.2_prot_AHI34936.1_1390	3803.57	2507.37	0.659216	AHI34936.1	Kpn2146_1500	Periplasmic binding proteins and sugar binding domain of LacI family protein	Kpn2146_1500	Extracellular
CH30	CP006659.2_prot_AHI38053.1_4405	3801.5	3759.62	0.988984	AHI38053.1	Kpn2146_4719	short chain dehydrogenase	Kpn2146_4719	Cytoplasmic
CH30	CP006659.2_prot_AHI35391.1_1832	3798.43	2415.86	0.636014	AHI35391.1	Kpn2146_1979	D-malate dehydrogenase, decarboxylating	dmlA	Cytoplasmic	Carbohydrates
CH30	CP006659.2_prot_AHI37596.1_3962	3795.13	4569.75	1.20411	AHI37596.1	Kpn2146_4240	Alkyl hydroperoxide reductase AhpD	ahpD	Cytoplasmic
CH30	CP006659.2_prot_AHI35001.1_1452	3791.13	2255.86	0.595037	AHI35001.1	Kpn2146_1566	Endoribonuclease YbeY	ybeY	Cytoplasmic	Phosphorus Metabolism
CH30	CP006659.2_prot_AHI34011.1_483	3788.27	3557.1	0.938979	AHI34011.1	Kpn2146_0541	Ornithine carbamoyltransferase chain I	argI	Cytoplasmic	Amino Acids and Derivatives
CH30	CP006659.2_prot_AHI35301.1_1747	3745.8	2431.52	0.649133	AHI35301.1	Kpn2146_1887	putative S-adenosyl-L-methionine-dependent methyltransferase	Kpn2146_1887	Cytoplasmic	Cell Division and Cell Cycle
CH30	CP006659.2_prot_AHI36894.1_3281	3745.13	2261.91	0.60396	AHI36894.1	Kpn2146_3510	Transcriptional regulatory protein RcsA	rcsA	Not significantly assigned	Regulation and Cell signaling
CH30	CP006659.2_prot_AHI34642.1_1099	3739.3	2553.48	0.682877	AHI34642.1	Kpn2146_1197	Methylated-DNA--protein-cysteine methyltransferase	ogt_1	Cytoplasmic
CH30	CP006659.2_prot_AHI37976.1_4329	3735.47	2064.89	0.552779	AHI37976.1	Kpn2146_4637	Oxygen-independent coproporphyrinogen-III oxidase 1	hemN_2	Cytoplasmic	Stress Response
CH30	CP006659.2_prot_AHI35153.1_1597	3731.43	4108.99	1.10118	AHI35153.1	Kpn2146_1736	HTH-type transcriptional regulator GmuR	gmuR	Cytoplasmic
CH30	CP006659.2_prot_AHI38120.1_4467	3723.43	3954.84	1.06215	AHI38120.1	Kpn2146_4786	DNA primase	dnaG	Cytoplasmic
CH30	CP006659.2_prot_AHI35866.1_2290	3695.1	973.884	0.263561	AHI35866.1	Kpn2146_2465	hypothetical protein	Kpn2146_2465	Periplasmic
CH30	CP006659.2_prot_AHI34562.1_1022	3694.77	3751.94	1.01547	AHI34562.1	Kpn2146_1116	Phosphate regulon sensor protein PhoR	phoR_1	Cytoplasmic Membrane	Phosphorus Metabolism
CH30	CP006659.2_prot_AHI36565.1_2974	3693.67	2556.49	0.692129	AHI36565.1	Kpn2146_3168	HTH-type transcriptional regulator GltC	gltC_5	Cytoplasmic
CH30	CP006659.2_prot_AHI35348.1_1794	3683.63	1928.77	0.523604	AHI35348.1	Kpn2146_1935	Sulfurtransferase TusE	tusE	Cytoplasmic
CH30	CP006659.2_prot_AHI37151.1_3532	3674.6	3592.63	0.977693	AHI37151.1	Kpn2146_3779	Sensor histidine kinase RcsC	rcsC	Cytoplasmic Membrane	Regulation and Cell signaling
CH30	CP006659.2_prot_AHI37731.1_4092	3673.4	2314.56	0.630086	AHI37731.1	Kpn2146_4383	SecY interacting protein Syd	Kpn2146_4383	Not significantly assigned
CH30	CP006659.2_prot_AHI34211.1_686	3669.03	649.736	0.177086	AHI34211.1	Kpn2146_0753	hypothetical protein	Kpn2146_0753	Not significantly assigned
CH30	CP006659.2_prot_AHI33699.2_186	3661.37	2846.32	0.777393	AHI33699.2	Kpn2146_0216	Pantothenate kinase	coaA	Cytoplasmic	Cofactors, Vitamins, Prosthetic Groups, Pigments
CH30	CP006659.2_prot_AHI33999.1_472	3651.77	2499.93	0.684582	AHI33999.1	Kpn2146_0529	HTH-type transcriptional regulator TreR	treR	Cytoplasmic	Carbohydrates
CH30	CP006659.2_prot_AHI35003.1_1454	3637.97	3752.88	1.03159	AHI35003.1	Kpn2146_1568	(Dimethylallyl)adenosine tRNA methylthiotransferase MiaB	miaB	Cytoplasmic
CH30	CP006659.2_prot_AHI34453.1_916	3621.2	4039.99	1.11565	AHI34453.1	Kpn2146_1005	Ribonuclease HI	rnhA	Cytoplasmic
CH30	CP006659.2_prot_AHI37066.1_3449	3619.57	4713.08	1.30211	AHI37066.1	Kpn2146_3692	HTH-type transcriptional regulator DmlR	dmlR_23	Cytoplasmic
CH30	CP006659.2_prot_AHI38170.1_4515	3618.8	2476.21	0.684263	AHI38170.1	Kpn2146_4837	Putative L-lactate dehydrogenase operon regulatory protein	lldR_2	Cytoplasmic	Carbohydrates
CH30	CP006659.2_prot_AHI34877.1_1333	3609.73	2206.78	0.611342	AHI34877.1	Kpn2146_1441	Carboxylate-amine ligase YbdK	ybdK	Cytoplasmic
CH30	CP006659.2_prot_AHI34194.1_669	3599.2	4726.47	1.3132	AHI34194.1	Kpn2146_0736	putative deoxyribonuclease YjjV	yjjV	Cytoplasmic
CH30	CP006659.2_prot_AHI37517.1_3887	3577.43	1730.29	0.483668	AHI37517.1	Kpn2146_4161	hypothetical protein	Kpn2146_4161	Extracellular
CH30	CP006659.2_prot_AHI34461.1_924	3569.3	2808.24	0.786776	AHI34461.1	Kpn2146_1014	L,D-transpeptidase catalytic domain	Kpn2146_1014	Not significantly assigned
CH30	CP006659.2_prot_AHI34903.1_1357	3557.93	2081.13	0.584926	AHI34903.1	Kpn2146_1467	Glucose 1-dehydrogenase 4	gdhIV	Cytoplasmic
CH30	CP006659.2_prot_AHI33642.1_131	3549.1	3062.19	0.862806	AHI33642.1	Kpn2146_0149	dTDP-glucose 4,6-dehydratase 2	rffG	Cytoplasmic	Cell Wall and Capsule
CH30	CP006659.2_prot_AHI35114.1_1560	3546.53	4100.74	1.15627	AHI35114.1	Kpn2146_1697	Molybdopterin synthase sulfur carrier subunit	moaD	Cytoplasmic	Cofactors, Vitamins, Prosthetic Groups, Pigments
CH30	CP006659.2_prot_AHI34908.1_1362	3543.8	1166.22	0.329087	AHI34908.1	Kpn2146_1472	D-ribose-binding periplasmic protein precursor	rbsB_4	Extracellular	Carbohydrates
CH30	CP006659.2_prot_AHI34434.1_897	3507.67	398.208	0.113525	AHI34434.1	Kpn2146_0980	YaeQ protein	Kpn2146_0980	Cytoplasmic
CH30	CP006659.2_prot_AHI37760.1_4120	3501.37	2913.4	0.832076	AHI37760.1	Kpn2146_4413	Sulfur acceptor protein CsdE	csdE	Cytoplasmic	Sulfur Metabolism
CH30	CP006659.2_prot_AHI35790.1_2214	3482.77	378.358	0.108637	AHI35790.1	Kpn2146_2386	hypothetical protein	Kpn2146_2386	Not significantly assigned
CH30	CP006659.2_prot_AHI36664.1_3069	3472.63	2330.17	0.671008	AHI36664.1	Kpn2146_3268	Regulator of RpoS	rssB	Cytoplasmic
CH30	CP006659.2_prot_AHI38497.2_4840	3465.13	3907.38	1.12763	AHI38497.2	Kpn2146_5175	Sulfurtransferase TusA	tusA_2	Cytoplasmic
CH30	CP006659.2_prot_AHI38738.1_5072	3454.73	3619.44	1.04768	AHI38738.1	Kpn2146_5420	Antitoxin igA-2	higA-2	Cytoplasmic
CH30	CP006659.2_prot_AHI35668.1_2093	3454.7	2707.04	0.783581	AHI35668.1	Kpn2146_2263	tetratricopeptide repeat protein	Kpn2146_2263	Cytoplasmic Membrane
CH30	CP006659.2_prot_AHI33941.1_414	3442.2	2940	0.854104	AHI33941.1	Kpn2146_0471	Inner membrane transport protein YajR	yajR_1	Cytoplasmic Membrane
CH30	CP006659.2_prot_AHI34603.1_1062	3413.37	2494.02	0.730664	AHI34603.1	Kpn2146_1157	Inner membrane transport protein YajR	yajR_2	Cytoplasmic Membrane
CH30	CP006659.2_prot_AHI38507.1_4850	3397.33	1819.24	0.535492	AHI38507.1	Kpn2146_5185	Undecaprenyl-phosphate 4-deoxy-4-formamido-L-arabinose transferase	arnC	Cytoplasmic Membrane	Cell Wall and Capsule
CH30	CP006659.2_prot_AHI38188.1_4532	3391.23	2896.52	0.854119	AHI38188.1	Kpn2146_4856	5-keto-4-deoxy-D-glucarate aldolase	garL	Cytoplasmic	Carbohydrates
CH30	CP006659.2_prot_AHI36748.1_3148	3391.07	4089.69	1.20602	AHI36748.1	Kpn2146_3357	Phosphoenolpyruvate carboxykinase, ATP	pckA_1	Not significantly assigned	Carbohydrates
CH30	CP006659.2_prot_AHI34154.1_631	3376.6	1479.83	0.43826	AHI34154.1	Kpn2146_0693	putative HTH-type transcriptional regulator YbbH	ybbH_2	Cytoplasmic
CH30	CP006659.2_prot_AHI36607.1_3015	3366.1	2566.91	0.762576	AHI36607.1	Kpn2146_3210	Hemin transport system permease protein HmuU	hmuU_2	Cytoplasmic Membrane
CH30	CP006659.2_prot_AHI34785.1_1247	3349.67	3958.41	1.18173	AHI34785.1	Kpn2146_1347	Transcriptional activator CadC	cadC	Cytoplasmic Membrane	Amino Acids and Derivatives
CH30	CP006659.2_prot_AHI34836.1_1292	3347.8	3202.07	0.956469	AHI34836.1	Kpn2146_1398	Phenylalanine-specific permease	pheP_1	Cytoplasmic Membrane	Amino Acids and Derivatives
CH30	CP006659.2_prot_AHI37634.1_3999	3345.73	3182.77	0.951291	AHI37634.1	Kpn2146_4284	Anaerobic nitric oxide reductase transcription regulator NorR	norR	Cytoplasmic
CH30	CP006659.2_prot_AHI36874.1_3262	3342.3	5338.05	1.59712	AHI36874.1	Kpn2146_3487	hypothetical protein	Kpn2146_3487	Cytoplasmic
CH30	CP006659.2_prot_AHI36615.2_3024	3339.57	3445.6	1.03175	AHI36615.2	Kpn2146_3218	putative FAD-linked oxidoreductase	Kpn2146_3218	Not significantly assigned
CH30	CP006659.2_prot_AHI36906.1_3292	3330.87	1856.28	0.557298	AHI36906.1	Kpn2146_3524	Protein MtfA	mtfA	Cytoplasmic
CH30	CP006659.2_prot_AHI38177.1_4522	3313.8	2273.61	0.686103	AHI38177.1	Kpn2146_4844	Inner membrane protein YqjF	yqjF	Cytoplasmic Membrane
CH30	CP006659.2_prot_AHI34634.1_1091	3307.5	3348.83	1.0125	AHI34634.1	Kpn2146_1189	putative siderophore biosynthesis protein SbnA	sbnA	Cytoplasmic	Amino Acids and Derivatives
CH30	CP006659.2_prot_AHI35884.2_2308	3304.5	2899.09	0.877315	AHI35884.2	Kpn2146_2483	Transcriptional repressor PaaX	paaX	Cytoplasmic
CH30	CP006659.2_prot_AHI33590.2_81	3296.67	5709.99	1.73205	AHI33590.2	Kpn2146_0089	50S ribosomal protein L31	rpmE	Cytoplasmic
CH30	CP006659.2_prot_AHI35138.1_1583	3291.8	2650.99	0.80533	AHI35138.1	Kpn2146_1721	Flavin reductase like domain protein	Kpn2146_1721	Cytoplasmic	Metabolism of Aromatic Compounds
CH30	CP006659.2_prot_AHI35383.1_1824	3277.7	2799.39	0.854072	AHI35383.1	Kpn2146_1971	Integrase	Kpn2146_1971	Cytoplasmic
CH30	CP006659.2_prot_AHI36589.1_2997	3258.1	1595.1	0.48958	AHI36589.1	Kpn2146_3192	putative L,D-transpeptidase YnhG precursor	ynhG	Periplasmic	Cell Wall and Capsule
CH30	CP006659.2_prot_AHI37029.1_3413	3256.3	2893.81	0.88868	AHI37029.1	Kpn2146_3654	Multidrug resistance protein MdtA precursor	mdtA_2	Cytoplasmic Membrane	Virulence, Disease and Defense
CH30	CP006659.2_prot_AHI34010.1_482	3245.5	1994.79	0.614631	AHI34010.1	Kpn2146_0540	putative HTH-type transcriptional regulator YurK	yurK	Cytoplasmic
CH30	CP006659.2_prot_AHI35595.1_2024	3231.77	1579.6	0.488772	AHI35595.1	Kpn2146_2189	CTP pyrophosphohydrolase	nudG	Cytoplasmic	Nucleosides and Nucleotides
CH30	CP006659.2_prot_AHI35753.1_2177	3223.97	3111.05	0.964976	AHI35753.1	Kpn2146_2349	SPFH domain / Band 7 family protein	Kpn2146_2349	Outer Membrane
CH30	CP006659.2_prot_AHI34020.1_493	3217.57	3407.26	1.05896	AHI34020.1	Kpn2146_0551	Methylmalonate semialdehyde dehydrogenase, acylating	iolA	Cytoplasmic	Carbohydrates
CH30	CP006659.2_prot_AHI34360.1_826	3194.6	2726.24	0.853389	AHI34360.1	Kpn2146_0905	Carbonic anhydrase 2	can_2	Cytoplasmic	Regulation and Cell signaling
CH30	CP006659.2_prot_AHI38167.1_4512	3190.3	2708.75	0.849058	AHI38167.1	Kpn2146_4834	Altronate dehydratase	uxaA	Cytoplasmic
CH30	CP006659.2_prot_AHI36553.1_2962	3182.27	3344.32	1.05092	AHI36553.1	Kpn2146_3156	putative HTH-type transcriptional regulator YbbH	ybbH_3	Cytoplasmic
CH30	CP006659.2_prot_AHI38351.1_4695	3180.9	1452.66	0.456682	AHI38351.1	Kpn2146_5028	HTH-type transcriptional regulator ZntR	zntR	Not significantly assigned	Virulence, Disease and Defense
CH30	CP006659.2_prot_AHI37708.1_4070	3168.13	2563.59	0.809181	AHI37708.1	Kpn2146_4359	Sulfate adenylyltransferase subunit 2	cysD	Cytoplasmic	Amino Acids and Derivatives; Sulfur Metabolism
CH30	CP006659.2_prot_AHI35230.1_1676	3143	2324.78	0.739668	AHI35230.1	Kpn2146_1815	Aspartate/alanine antiporter	aspT_1	Cytoplasmic Membrane
CH30	CP006659.2_prot_AHI33849.2_328	3141.17	2995.41	0.953597	AHI33849.2	Kpn2146_0376	hypothetical protein	Kpn2146_0376	Cytoplasmic	Phosphorus Metabolism
CH30	CP006659.2_prot_AHI36512.1_2918	3135.33	3408.8	1.08722	AHI36512.1	Kpn2146_3115	HTH-type transcriptional regulator BenM	benM_3	Cytoplasmic	Regulation and Cell signaling
CH30	CP006659.2_prot_AHI34775.1_1237	3134.93	2723.18	0.868656	AHI34775.1	Kpn2146_1337	Citrate synthase	gltA_1	Cytoplasmic	Carbohydrates
CH30	CP006659.2_prot_AHI37985.1_4337	3128.6	2830.6	0.904748	AHI37985.1	Kpn2146_4646	Ornithine decarboxylase, constitutive	speC	Cytoplasmic	Amino Acids and Derivatives
CH30	CP006659.2_prot_AHI33621.1_111	3097.17	2025.36	0.653938	AHI33621.1	Kpn2146_0128	Acetolactate synthase isozyme 2 small subunit	ilvM	Cytoplasmic	Carbohydrates; Amino Acids and Derivatives
CH30	CP006659.2_prot_AHI33591.1_82	3087.2	3798.97	1.23055	AHI33591.1	Kpn2146_0090	Met repressor	metJ	Cytoplasmic	Amino Acids and Derivatives
CH30	CP006659.2_prot_AHI35849.1_2274	3070.3	1906.7	0.621014	AHI35849.1	Kpn2146_2446	hypothetical protein	Kpn2146_2446	Not significantly assigned
CH30	CP006659.2_prot_AHI34048.2_521	3055.43	1843.45	0.603334	AHI34048.2	Kpn2146_0580	hypothetical protein	Kpn2146_0580	Outer Membrane
CH30	CP006659.2_prot_AHI36912.1_3298	3055.13	2616.34	0.856376	AHI36912.1	Kpn2146_3532	Sodium, potassium, lithium and rubidium/H(+) antiporter	nhaK_2	Cytoplasmic Membrane
CH30	CP006659.2_prot_AHI37085.1_3467	3054.37	3749.88	1.22771	AHI37085.1	Kpn2146_3711	Inner membrane protein YohD	yohD	Cytoplasmic Membrane
CH30	CP006659.2_prot_AHI36191.1_2607	3045.57	1930.25	0.633789	AHI36191.1	Kpn2146_2790	hypothetical protein	Kpn2146_2790	Cytoplasmic
CH30	CP006659.2_prot_AHI38468.1_4813	3040.53	906.187	0.298036	AHI38468.1	Kpn2146_5146	hypothetical protein	Kpn2146_5146	Not significantly assigned
CH30	CP006659.2_prot_AHI34564.1_1024	3038.57	2708.27	0.891298	AHI34564.1	Kpn2146_1118	Proline-specific permease ProY	proY_1	Cytoplasmic Membrane	Amino Acids and Derivatives
CH30	CP006659.2_prot_AHI36022.1_2439	3032.73	3371.89	1.11183	AHI36022.1	Kpn2146_2621	hypothetical protein	Kpn2146_2621	Not significantly assigned
CH30	CP006659.2_prot_AHI36369.1_2781	3021.13	1994.92	0.660321	AHI36369.1	Kpn2146_2968	2-hydroxymuconate semialdehyde hydrolase	xylF_1	Cytoplasmic
CH30	CP006659.2_prot_AHI35947.1_2366	3018.5	2309.33	0.765057	AHI35947.1	Kpn2146_2546	Pca regulon regulatory protein	pcaR_2	Cytoplasmic	Metabolism of Aromatic Compounds
CH30	CP006659.2_prot_AHI36832.1_3223	2996.43	1833.16	0.611779	AHI36832.1	Kpn2146_3445	Exodeoxyribonuclease 10	exoX	Cytoplasmic
CH30	CP006659.2_prot_AHI37556.2_3925	2996.2	2935.51	0.979744	AHI37556.2	Kpn2146_4200	Right origin-binding protein	rob_4	Cytoplasmic	Stress Response
CH30	CP006659.2_prot_AHI34665.1_1121	2986.37	5172.54	1.73205	AHI34665.1	Kpn2146_1221	Inner membrane protein YlaC	ylaC	Cytoplasmic Membrane
CH30	CP006659.2_prot_AHI34188.1_663	2979.8	2755.92	0.924866	AHI34188.1	Kpn2146_0730	Mycothiol acetyltransferase	mshD	Cytoplasmic
CH30	CP006659.2_prot_AHI34469.1_932	2960.03	1599.06	0.540216	AHI34469.1	Kpn2146_1022	putative glycerophosphoryl diester phosphodiesterase 1	glpQ1	Periplasmic	Carbohydrates
CH30	CP006659.2_prot_AHI38461.1_4806	2957.47	2522.16	0.852811	AHI38461.1	Kpn2146_5138	Thermoresistant gluconokinase	gntK	Cytoplasmic	Carbohydrates
CH30	CP006659.2_prot_AHI37033.1_3417	2956.57	2945.71	0.996329	AHI37033.1	Kpn2146_3658	Signal transduction histidine-protein kinase BaeS	baeS	Cytoplasmic Membrane	Virulence, Disease and Defense
CH30	CP006659.2_prot_AHI37108.1_3489	2912.33	2455.69	0.843204	AHI37108.1	Kpn2146_3734	HTH-type transcriptional activator CmpR	cmpR_2	Cytoplasmic
CH30	CP006659.2_prot_AHI35025.1_1476	2907.3	2901.66	0.998061	AHI35025.1	Kpn2146_1597	Potassium-transporting ATPase B chain	kdpB	Cytoplasmic Membrane	Potassium metabolism
CH30	CP006659.2_prot_AHI37565.1_3933	2893.2	714.908	0.247099	AHI37565.1	Kpn2146_4209	Cystine-binding periplasmic protein precursor	fliY_7	Periplasmic	Amino Acids and Derivatives
CH30	CP006659.2_prot_AHI35463.2_1901	2885.6	2795.19	0.968667	AHI35463.2	Kpn2146_2056	Phosphate acyltransferase	plsX	Not significantly assigned	Fatty Acids, Lipids, and Isoprenoids
CH30	CP006659.2_prot_AHI35180.1_1625	2875.23	2906.13	1.01075	AHI35180.1	Kpn2146_1763	Flavin mononucleotide phosphatase YbjI	ybjI	Cytoplasmic
CH30	CP006659.2_prot_AHI33638.1_127	2874.93	2228.11	0.775011	AHI33638.1	Kpn2146_0145	Undecaprenyl-phosphate alpha-N-acetylglucosaminyl 1-phosphate transferase	wecA	Cytoplasmic Membrane	Cell Wall and Capsule
CH30	CP006659.2_prot_AHI38638.1_4975	2863.07	1745.52	0.609668	AHI38638.1	Kpn2146_5319	Lipopolysaccharide core biosynthesis protein RfaG	rfaG	Cytoplasmic Membrane	Cell Wall and Capsule
CH30	CP006659.2_prot_AHI37196.1_3574	2856.07	922.727	0.323076	AHI37196.1	Kpn2146_3824	5'-deoxynucleotidase YfbR	yfbR_1	Cytoplasmic	Nucleosides and Nucleotides
CH30	CP006659.2_prot_AHI36690.1_3093	2843.3	1990.75	0.700153	AHI36690.1	Kpn2146_3299	Sodium/proton antiporter ChaA	chaA	Cytoplasmic Membrane
CH30	CP006659.2_prot_AHI37641.1_4005	2835.43	2059.88	0.726477	AHI37641.1	Kpn2146_4291	HTH-type transcriptional regulator AscG	ascG_1	Cytoplasmic	Carbohydrates
CH30	CP006659.2_prot_AHI35983.1_2402	2834.73	3304.51	1.16572	AHI35983.1	Kpn2146_2582	Inner membrane transport protein YnfM	ynfM_2	Cytoplasmic Membrane
CH30	CP006659.2_prot_AHI33560.1_52	2817.23	2326.72	0.82589	AHI33560.1	Kpn2146_0059	HTH-type transcriptional regulator RafR	rafR	Cytoplasmic
CH30	CP006659.2_prot_AHI33589.1_80	2815.23	3796.19	1.34845	AHI33589.1	Kpn2146_0088	Primosomal protein N'	priA	Cytoplasmic
CH30	CP006659.2_prot_AHI35974.2_2392	2810.87	3636.31	1.29366	AHI35974.2	Kpn2146_2573	AI-2 transport protein TqsA	tqsA_1	Cytoplasmic Membrane
CH30	CP006659.2_prot_AHI34988.2_1440	2808.23	905.544	0.32246	AHI34988.2	Kpn2146_1552	DNA polymerase III subunit delta	holA	Cytoplasmic
CH30	CP006659.2_prot_AHI33966.2_441	2778.8	563.216	0.202683	AHI33966.2	Kpn2146_0496	ABC transporter periplasmic-binding protein YtfQ precursor	ytfQ_1	Periplasmic
CH30	CP006659.2_prot_AHI38752.1_5087	2773.9	2276.71	0.820761	AHI38752.1	Kpn2146_5435	D-serine dehydratase	dsdA	Cytoplasmic	Carbohydrates; Amino Acids and Derivatives
CH30	CP006659.2_prot_AHI36887.1_3274	2771.93	2704.61	0.975713	AHI36887.1	Kpn2146_3503	Regulatory protein SdiA	sdiA	Cytoplasmic	Regulation and Cell signaling
CH30	CP006659.2_prot_AHI35169.1_1613	2766.43	1994.31	0.720896	AHI35169.1	Kpn2146_1752	Glutathione transport system permease protein GsiC	gsiC_1	Cytoplasmic Membrane	Membrane Transport
CH30	CP006659.2_prot_AHI33650.1_139	2758.87	3261.56	1.18221	AHI33650.1	Kpn2146_0157	putative transport protein YifK	yifK	Cytoplasmic Membrane
CH30	CP006659.2_prot_AHI38405.1_4749	2756.73	3807.94	1.38132	AHI38405.1	Kpn2146_5082	Aminodeoxychorismate synthase component 2	pabA	Cytoplasmic	Amino Acids and Derivatives; Cofactors, Vitamins, Prosthetic Groups, Pigments
CH30	CP006659.2_prot_AHI37551.1_3920	2750.1	3912.32	1.42261	AHI37551.1	Kpn2146_4195	Integrase	Kpn2146_4195	Cytoplasmic
CH30	CP006659.2_prot_AHI38760.1_5095	2748.63	1311.58	0.477176	AHI38760.1	Kpn2146_5443	DNA-damage-inducible protein D	Kpn2146_5443	Cytoplasmic
CH30	CP006659.2_prot_AHI34495.1_958	2743.23	3009.49	1.09706	AHI34495.1	Kpn2146_1048	Acetoin:2,6-dichlorophenolindophenol oxidoreductase subunit alpha	acoA	Cytoplasmic	Carbohydrates
CH30	CP006659.2_prot_AHI37892.1_4249	2739.77	1721.54	0.628351	AHI37892.1	Kpn2146_4550	hypothetical protein	Kpn2146_4550	Cytoplasmic
CH30	CP006659.2_prot_AHI34797.1_1258	2720.57	2263.52	0.832003	AHI34797.1	Kpn2146_1359	D-galactose-binding periplasmic protein precursor	mglB_1	Extracellular	Carbohydrates
CH30	CP006659.2_prot_AHI37811.1_4170	2702.1	2031.85	0.751953	AHI37811.1	Kpn2146_4467	RecBCD enzyme subunit RecB	recB	Cytoplasmic
CH30	CP006659.2_prot_AHI36864.1_3254	2683.37	1537.34	0.572915	AHI36864.1	Kpn2146_3477	Universal stress protein C	uspC	Cytoplasmic	Stress Response
CH30	CP006659.2_prot_AHI34857.1_1311	2680.57	2075.82	0.774397	AHI34857.1	Kpn2146_1419	Fructosamine deglycase FrlB	frlB_3	Cytoplasmic
CH30	CP006659.2_prot_AHI34559.1_1019	2671.27	2159.68	0.808487	AHI34559.1	Kpn2146_1113	Nuclease SbcCD subunit C	sbcC	Cytoplasmic
CH30	CP006659.2_prot_AHI34476.1_939	2661.87	4610.49	1.73205	AHI34476.1	Kpn2146_1029	HTH-type transcriptional repressor CsiR	csiR	Cytoplasmic
CH30	CP006659.2_prot_AHI35682.1_2105	2658.93	1553.8	0.584369	AHI35682.1	Kpn2146_2277	putative D,D-dipeptide transport ATP-binding protein DdpD	ddpD_1	Cytoplasmic Membrane	Membrane Transport
CH30	CP006659.2_prot_AHI35035.1_1486	2656.8	4087.98	1.53869	AHI35035.1	Kpn2146_1607	hypothetical protein	Kpn2146_1607	Cytoplasmic Membrane
CH30	CP006659.2_prot_AHI34208.1_683	2647.87	2017.62	0.761979	AHI34208.1	Kpn2146_0750	Non-canonical purine NTP phosphatase	yjjX	Cytoplasmic
CH30	CP006659.2_prot_AHI38611.1_4948	2645.5	2783.8	1.05228	AHI38611.1	Kpn2146_5292	Mannitol-1-phosphate 5-dehydrogenase	mtlD	Cytoplasmic	Carbohydrates
CH30	CP006659.2_prot_AHI38432.1_4777	2642.3	2432.91	0.920755	AHI38432.1	Kpn2146_5109	Phosphoenolpyruvate carboxykinase, ATP	pckA_2	Not significantly assigned	Carbohydrates
CH30	CP006659.2_prot_AHI38334.1_4677	2626.73	1971.14	0.750414	AHI38334.1	Kpn2146_5006	Integrase	Kpn2146_5006	Cytoplasmic
CH30	CP006659.2_prot_AHI38469.1_4814	2620.5	2386.32	0.910635	AHI38469.1	Kpn2146_5147	Glycerophosphoryl diester phosphodiesterase	ugpQ	Cytoplasmic	Carbohydrates
CH30	CP006659.2_prot_AHI34553.1_1013	2617.3	2397.37	0.915972	AHI34553.1	Kpn2146_1107	Shikimate kinase 2	aroL	Cytoplasmic	Amino Acids and Derivatives
CH30	CP006659.2_prot_AHI34296.1_767	2593.97	3408.07	1.31384	AHI34296.1	Kpn2146_0840	3-isopropylmalate dehydratase large subunit	leuC	Cytoplasmic
CH30	CP006659.2_prot_AHI38193.2_4537	2592.03	2438.38	0.94072	AHI38193.2	Kpn2146_4861	Glucitol operon repressor	srlR_4	Cytoplasmic
CH30	CP006659.2_prot_AHI34558.1_1018	2573.47	4457.38	1.73205	AHI34558.1	Kpn2146_1112	Fructokinase	mak_1	Cytoplasmic	Carbohydrates
[truncated: 12,763 more rows]

## Sheet: Intracellular proteome
R.Condition	PG.ProteinGroups	mean_iBAQ_intensities	SD_iBAQ_intensities	CV_iBAQ_intensities	Proteins	Locus	Description	Protein_name	DeepLocPro	Category.SEED
A_control_30min	CP006659.2_prot_AHI36588.1_2996	5.72588e+07	1.08278e+07	0.189103	AHI36588.1	Kpn2146_3191	Major outer membrane lipoprotein Lpp precursor	lpp	Outer Membrane
A_control_30min	CP006659.2_prot_AHI33726.1_212	2.91212e+07	1.48416e+06	0.0509651	AHI33726.1	Kpn2146_0248	DNA-binding protein HU-alpha	hupA	Cytoplasmic
A_control_30min	CP006659.2_prot_AHI35335.2_1781	2.04019e+07	1.6316e+06	0.0799726	AHI35335.2	Kpn2146_1922	Outer membrane protein A precursor	ompA	Outer Membrane	Stress Response
A_control_30min	CP006659.2_prot_AHI37326.1_3696	692038	62215.5	0.0899019	AHI37326.1	Kpn2146_3961	Outer membrane protein assembly factor BamC precursor	bamC	Outer Membrane	Cell Wall and Capsule
A_control_30min	CP006659.2_prot_AHI34235.1_708	1.67548e+07	1.45342e+06	0.0867465	AHI34235.1	Kpn2146_0778	SSU ribosomal protein S20p	Kpn2146_0778	Cytoplasmic
A_control_30min	CP006659.2_prot_AHI34972.1_1424	1.61371e+07	4.05266e+06	0.251139	AHI34972.1	Kpn2146_1536	Cold shock-like protein CspE	cspE	Cytoplasmic	Stress Response
A_control_30min	CP006659.2_prot_AHI38371.1_4715	1.60791e+07	1.88937e+06	0.117504	AHI38371.1	Kpn2146_5048	50S ribosomal protein L16	rplP	Outer Membrane
A_control_30min	CP006659.2_prot_AHI33707.1_193	1.5385e+07	1.25501e+06	0.0815734	AHI33707.1	Kpn2146_0228	50S ribosomal protein L7/L12	rplL	Cytoplasmic
A_control_30min	CP006659.2_prot_AHI37496.1_3865	1.507e+07	2.33641e+06	0.155037	AHI37496.1	Kpn2146_4139	30S ribosomal protein S16	rpsP	Cytoplasmic	Protein Metabolism
A_control_30min	CP006659.2_prot_AHI35147.1_1591	1.41939e+07	1.21827e+06	0.0858308	AHI35147.1	Kpn2146_1730	Outer membrane protein X precursor	ompX	Outer Membrane
A_control_30min	CP006659.2_prot_AHI38119.1_4466	1.1961e+07	1.79595e+06	0.15015	AHI38119.1	Kpn2146_4785	30S ribosomal protein S21	rpsU	Cytoplasmic	Protein Metabolism
A_control_30min	CP006659.2_prot_AHI33706.1_192	1.17175e+07	2.12136e+06	0.181043	AHI33706.1	Kpn2146_0227	50S ribosomal protein L10	rplJ	Cytoplasmic
A_control_30min	CP006659.2_prot_AHI33881.1_356	1.14804e+07	4.6444e+06	0.404551	AHI33881.1	Kpn2146_0409	10 kDa chaperonin	groS_1	Cytoplasmic	Protein Metabolism
A_control_30min	CP006659.2_prot_AHI33882.1_357	1.12959e+07	687866	0.0608954	AHI33882.1	Kpn2146_0410	60 kDa chaperonin	groL_1	Cytoplasmic	Protein Metabolism
A_control_30min	CP006659.2_prot_AHI38355.1_4699	1.01649e+07	1.43717e+06	0.141385	AHI38355.1	Kpn2146_5032	30S ribosomal protein S4	rpsD	Outer Membrane	Protein Metabolism
A_control_30min	CP006659.2_prot_AHI38359.1_4703	1.00945e+07	503282	0.049857	AHI38359.1	Kpn2146_5036	50S ribosomal protein L15	rplO	Outer Membrane
A_control_30min	CP006659.2_prot_AHI35067.1_1514	9.51043e+06	572179	0.0601633	AHI35067.1	Kpn2146_1650	2,3-bisphosphoglycerate-dependent phosphoglycerate mutase	gpmA	Cytoplasmic	Carbohydrates
A_control_30min	CP006659.2_prot_AHI38372.1_4716	8.99287e+06	756170	0.0840855	AHI38372.1	Kpn2146_5049	30S ribosomal protein S3	rpsC	Outer Membrane	Protein Metabolism
A_control_30min	CP006659.2_prot_AHI37718.1_4079	8.52179e+06	211591	0.0248294	AHI37718.1	Kpn2146_4369	Enolase	eno	Cytoplasmic	Carbohydrates
A_control_30min	CP006659.2_prot_AHI38385.1_4729	8.24587e+06	201725	0.0244638	AHI38385.1	Kpn2146_5062	30S ribosomal protein S7	rpsG	Outer Membrane	Virulence; Protein Metabolism
A_control_30min	CP006659.2_prot_AHI38370.1_4714	7.95974e+06	2.08828e+06	0.262355	AHI38370.1	Kpn2146_5047	50S ribosomal protein L29	rpmC	Cytoplasmic
A_control_30min	CP006659.2_prot_AHI33705.1_191	7.9373e+06	677262	0.0853265	AHI33705.1	Kpn2146_0226	50S ribosomal protein L1	rplA	Not significantly assigned
A_control_30min	CP006659.2_prot_AHI38777.1_5112	7.88167e+06	1.84199e+06	0.233706	AHI38777.1	Kpn2146_5460	LSU ribosomal protein L34p	rpmH	Outer Membrane
A_control_30min	CP006659.2_prot_AHI38363.1_4707	7.76088e+06	611149	0.0787473	AHI38363.1	Kpn2146_5040	50S ribosomal protein L6	rplF	Outer Membrane
A_control_30min	CP006659.2_prot_AHI38353.1_4697	7.72599e+06	1.31659e+06	0.170411	AHI38353.1	Kpn2146_5030	50S ribosomal protein L17	rplQ	Cytoplasmic
A_control_30min	CP006659.2_prot_AHI38279.1_4622	7.48153e+06	555775	0.0742863	AHI38279.1	Kpn2146_4951	30S ribosomal protein S9	rpsI	Not significantly assigned	Protein Metabolism
A_control_30min	CP006659.2_prot_AHI37277.1_3649	7.39675e+06	711921	0.0962479	AHI37277.1	Kpn2146_3911	Glucose-specific phosphotransferase enzyme IIA component	crr	Cytoplasmic	Carbohydrates
A_control_30min	CP006659.2_prot_AHI38357.1_4701	7.31313e+06	898501	0.122861	AHI38357.1	Kpn2146_5034	30S ribosomal protein S13	rpsM	Not significantly assigned	Protein Metabolism
A_control_30min	CP006659.2_prot_AHI33944.1_418	6.87735e+06	1.90282e+06	0.27668	AHI33944.1	Kpn2146_0474	30S ribosomal protein S18	rpsR	Cytoplasmic	Protein Metabolism
A_control_30min	CP006659.2_prot_AHI38361.1_4705	6.86789e+06	643353	0.0936755	AHI38361.1	Kpn2146_5038	30S ribosomal protein S5	rpsE	Cytoplasmic	Protein Metabolism
A_control_30min	CP006659.2_prot_AHI38379.1_4723	6.7841e+06	360269	0.0531049	AHI38379.1	Kpn2146_5056	30S ribosomal protein S10	rpsJ	Cytoplasmic	Protein Metabolism
A_control_30min	CP006659.2_prot_AHI38375.1_4719	6.72971e+06	344574	0.0512019	AHI38375.1	Kpn2146_5052	50S ribosomal protein L2	rplB	Outer Membrane
A_control_30min	CP006659.2_prot_AHI38366.1_4710	6.67134e+06	1.49774e+06	0.224504	AHI38366.1	Kpn2146_5043	50S ribosomal protein L5	rplE	Outer Membrane
A_control_30min	CP006659.2_prot_AHI38174.1_4519	6.62992e+06	338559	0.0510653	AHI38174.1	Kpn2146_4841	hypothetical protein	Kpn2146_4841	Cytoplasmic Membrane
A_control_30min	CP006659.2_prot_AHI34672.1_1126	6.55093e+06	398556	0.0608396	AHI34672.1	Kpn2146_1228	multidrug efflux system protein AcrA	Kpn2146_1228	Not significantly assigned	Virulence, Disease and Defense
A_control_30min	CP006659.2_prot_AHI33945.1_419	6.4194e+06	907347	0.141344	AHI33945.1	Kpn2146_0475	50S ribosomal protein L9	rplI	Cytoplasmic
A_control_30min	CP006659.2_prot_AHI38391.1_4735	6.30349e+06	991485	0.157291	AHI38391.1	Kpn2146_5068	FKBP-type peptidyl-prolyl cis-trans isomerase FkpA precursor	fkpA_2	Periplasmic	Potassium metabolism; Protein Metabolism
A_control_30min	CP006659.2_prot_AHI35249.1_1696	6.11463e+06	430762	0.0704477	AHI35249.1	Kpn2146_1835	putative lipoprotein YbjP precursor	ybjP	Not significantly assigned
A_control_30min	CP006659.2_prot_AHI38384.1_4728	6.05979e+06	673804	0.111193	AHI38384.1	Kpn2146_5061	Elongation factor G	fusA_2	Cytoplasmic	Protein Metabolism; Virulence
A_control_30min	CP006659.2_prot_AHI36662.2_3067	5.87384e+06	120218	0.0204666	AHI36662.2	Kpn2146_3266	DNA-binding protein H-NS	hns_2	Cytoplasmic
A_control_30min	CP006659.2_prot_AHI38374.2_4718	5.68428e+06	1.41818e+06	0.249491	AHI38374.2	Kpn2146_5051	30S ribosomal protein S19	rpsS	Cytoplasmic	Protein Metabolism
A_control_30min	CP006659.2_prot_AHI38280.1_4623	5.68061e+06	588406	0.103582	AHI38280.1	Kpn2146_4952	50S ribosomal protein L13	rplM	Not significantly assigned
A_control_30min	CP006659.2_prot_AHI33704.1_190	5.61572e+06	589134	0.104908	AHI33704.1	Kpn2146_0225	50S ribosomal protein L11	rplK	Not significantly assigned
A_control_30min	CP006659.2_prot_AHI38377.1_4721	5.40478e+06	675340	0.124952	AHI38377.1	Kpn2146_5054	50S ribosomal protein L4	rplD	Not significantly assigned
A_control_30min	CP006659.2_prot_AHI34622.1_1080	5.373e+06	378736	0.0704888	AHI34622.1	Kpn2146_1176	Trigger factor	tig	Cytoplasmic
A_control_30min	CP006659.2_prot_AHI37939.1_4293	5.34917e+06	629521	0.117686	AHI37939.1	Kpn2146_4600	Phosphoglycerate kinase	pgk	Cytoplasmic	Carbohydrates
A_control_30min	CP006659.2_prot_AHI37938.1_4292	5.24355e+06	491202	0.0936775	AHI37938.1	Kpn2146_4599	Fructose-bisphosphate aldolase class 2	fbaA_3	Cytoplasmic	Carbohydrates
A_control_30min	CP006659.2_prot_AHI36355.1_2769	5.19012e+06	254351	0.0490069	AHI36355.1	Kpn2146_2954	SMP-30/Gluconolaconase/LRE-like region	Kpn2146_2954	Periplasmic
A_control_30min	CP006659.2_prot_AHI33943.1_416	5.15722e+06	486815	0.0943948	AHI33943.1	Kpn2146_0473	30S ribosomal protein S6	rpsF	Cytoplasmic	Protein Metabolism
A_control_30min	CP006659.2_prot_AHI34964.1_1417	5.09864e+06	793478	0.155625	AHI34964.1	Kpn2146_1528	Alkyl hydroperoxide reductase subunit C	ahpC	Cytoplasmic	Sulfur Metabolism
A_control_30min	CP006659.2_prot_AHI37482.1_3852	4.4827e+06	398989	0.0890064	AHI37482.1	Kpn2146_4125	Ribosome-associated inhibitor A	raiA	Cytoplasmic	Protein Metabolism
A_control_30min	CP006659.2_prot_AHI34413.1_876	4.18965e+06	497243	0.118684	AHI34413.1	Kpn2146_0959	Elongation factor Ts	tsf	Cytoplasmic
A_control_30min	CP006659.2_prot_AHI34406.2_869	4.13282e+06	936906	0.226699	AHI34406.2	Kpn2146_0951	Periplasmic serine endoprotease DegP precursor	degP	Periplasmic	Cell Wall and Capsule; Stress Response
A_control_30min	CP006659.2_prot_AHI38225.1_4568	3.84526e+06	690865	0.179667	AHI38225.1	Kpn2146_4894	30S ribosomal protein S15	rpsO	Cytoplasmic	Protein Metabolism
A_control_30min	CP006659.2_prot_AHI33575.1_67	3.79008e+06	1.01861e+06	0.268757	AHI33575.1	Kpn2146_0074	Superoxide dismutase, Mn	sodA	Not significantly assigned	Stress Response
A_control_30min	CP006659.2_prot_AHI38646.2_4983	3.58019e+06	421623	0.117765	AHI38646.2	Kpn2146_5327	50S ribosomal protein L28	rpmB	Not significantly assigned
A_control_30min	CP006659.2_prot_AHI38373.1_4717	3.43163e+06	294717	0.0858826	AHI38373.1	Kpn2146_5050	50S ribosomal protein L22	rplV	Not significantly assigned
A_control_30min	CP006659.2_prot_AHI34224.1_698	3.42751e+06	91512	0.0266992	AHI34224.1	Kpn2146_0766	Transaldolase B	talB	Cytoplasmic
A_control_30min	CP006659.2_prot_AHI35291.1_1737	3.3966e+06	118395	0.0348569	AHI35291.1	Kpn2146_1877	30S ribosomal protein S1	rpsA	Cytoplasmic	Protein Metabolism
A_control_30min	CP006659.2_prot_AHI37493.1_3862	3.35406e+06	572920	0.170814	AHI37493.1	Kpn2146_4136	50S ribosomal protein L19	rplS	Not significantly assigned
A_control_30min	CP006659.2_prot_AHI38246.1_4589	3.34831e+06	680424	0.203214	AHI38246.1	Kpn2146_4917	50S ribosomal protein L21	rplU	Cytoplasmic
A_control_30min	CP006659.2_prot_AHI38805.1_5139	3.33061e+06	439186	0.131863	AHI38805.1	Kpn2146_5489	ATP synthase subunit beta	atpD	Not significantly assigned	Respiration
A_control_30min	CP006659.2_prot_AHI34412.1_875	3.26272e+06	196645	0.0602702	AHI34412.1	Kpn2146_0958	30S ribosomal protein S2	rpsB	Cytoplasmic	Protein Metabolism
A_control_30min	CP006659.2_prot_AHI34230.1_704	3252400	156921	0.0482477	AHI34230.1	Kpn2146_0772	Chaperone protein DnaK	dnaK_1	Cytoplasmic
A_control_30min	CP006659.2_prot_AHI38365.1_4709	3.20448e+06	909139	0.283709	AHI38365.1	Kpn2146_5042	30S ribosomal protein S14	rpsN	Not significantly assigned	Protein Metabolism
A_control_30min	CP006659.2_prot_AHI36809.1_3203	3.15327e+06	1.36241e+06	0.432062	AHI36809.1	Kpn2146_3419	Cold shock-like protein CspC	cspC	Cytoplasmic	Stress Response
A_control_30min	CP006659.2_prot_AHI38378.2_4722	3.10312e+06	428340	0.138035	AHI38378.2	Kpn2146_5055	50S ribosomal protein L3	rplC	Not significantly assigned
A_control_30min	CP006659.2_prot_AHI38367.1_4711	3.102e+06	324392	0.104575	AHI38367.1	Kpn2146_5044	50S ribosomal protein L24	rplX	Cytoplasmic
A_control_30min	CP006659.2_prot_AHI34580.1_1040	3.04197e+06	256882	0.0844458	AHI34580.1	Kpn2146_1134	preprotein translocase subunit YajC	Kpn2146_1134	Cytoplasmic Membrane
A_control_30min	CP006659.2_prot_AHI34925.1_1379	3.02292e+06	400440	0.132468	AHI34925.1	Kpn2146_1489	Isochorismatase	entB	Cytoplasmic	Iron acquisition and metabolism
A_control_30min	CP006659.2_prot_AHI37672.1_4034	2.99824e+06	99108.8	0.0330557	AHI37672.1	Kpn2146_4322	putative periplasmic iron-binding protein precursor	Kpn2146_4322	Periplasmic
A_control_30min	CP006659.2_prot_AHI38364.1_4708	2.86576e+06	1.04751e+06	0.365525	AHI38364.1	Kpn2146_5041	30S ribosomal protein S8	rpsH	Cytoplasmic	Protein Metabolism
A_control_30min	CP006659.2_prot_AHI34341.1_808	2.8604e+06	33635.7	0.0117591	AHI34341.1	Kpn2146_0886	Dihydrolipoyllysine-residue acetyltransferase component of pyruvate dehydrogenase complex	aceF	Cytoplasmic
A_control_30min	CP006659.2_prot_AHI34340.1_807	2.72789e+06	183832	0.0673896	AHI34340.1	Kpn2146_0885	Pyruvate dehydrogenase E1 component	aceE	Not significantly assigned
A_control_30min	CP006659.2_prot_AHI38807.1_5141	2.67949e+06	157764	0.0588782	AHI38807.1	Kpn2146_5491	ATP synthase subunit alpha	atpA	Not significantly assigned	Respiration
A_control_30min	CP006659.2_prot_AHI38245.1_4588	2.63358e+06	140442	0.0533276	AHI38245.1	Kpn2146_4916	50S ribosomal protein L27	rpmA	Cytoplasmic
A_control_30min	CP006659.2_prot_AHI38368.2_4712	2.53784e+06	332071	0.130848	AHI38368.2	Kpn2146_5045	50S ribosomal protein L14	rplN	Outer Membrane
A_control_30min	CP006659.2_prot_AHI37941.1_4295	2.53574e+06	209859	0.0827604	AHI37941.1	Kpn2146_4602	Transketolase 1	tktA	Cytoplasmic	Carbohydrates
A_control_30min	CP006659.2_prot_AHI34662.1_1118	2.48959e+06	1.26475e+06	0.508017	AHI34662.1	Kpn2146_1218	50S ribosomal protein L36 2	ykgO	Extracellular
A_control_30min	CP006659.2_prot_AHI37481.1_3851	691784	67821.3	0.0980384	AHI37481.1	Kpn2146_4124	Outer membrane protein assembly factor BamD precursor	bamD	Outer Membrane	Cell Wall and Capsule
A_control_30min	CP006659.2_prot_AHI37148.1_3529	2.4116e+06	194011	0.080449	AHI37148.1	Kpn2146_3775	Outer membrane protein C precursor	ompC	Outer Membrane
A_control_30min	CP006659.2_prot_AHI33918.1_392	2.40831e+06	237554	0.098639	AHI33918.1	Kpn2146_0448	RNA-binding protein Hfq	hfq	Cytoplasmic
A_control_30min	CP006659.2_prot_AHI33603.1_94	2.39409e+06	692455	0.289236	AHI33603.1	Kpn2146_0102	Metal-binding protein ZinT precursor	zinT	Periplasmic
A_control_30min	CP006659.2_prot_AHI35610.2_2039	2.37887e+06	636156	0.267419	AHI35610.2	Kpn2146_2204	Spheroplast protein Y precursor	spy	Periplasmic
A_control_30min	CP006659.2_prot_AHI37682.1_4044	2.36361e+06	210922	0.0892373	AHI37682.1	Kpn2146_4332	Hemin transport protein HemS	hemS	Cytoplasmic	Iron acquisition and metabolism
A_control_30min	CP006659.2_prot_AHI34409.1_872	2.32465e+06	63233.1	0.0272012	AHI34409.1	Kpn2146_0954	2,3,4,5-tetrahydropyridine-2,6-dicarboxylate N-succinyltransferase	dapD	Cytoplasmic	Amino Acids and Derivatives
A_control_30min	CP006659.2_prot_AHI36587.1_2995	2.22164e+06	255483	0.114998	AHI36587.1	Kpn2146_3190	Pyruvate kinase I	pykF	Cytoplasmic	Carbohydrates
A_control_30min	CP006659.2_prot_AHI33965.1_440	2.21713e+06	348790	0.157316	AHI33965.1	Kpn2146_0495	Inorganic pyrophosphatase	ppa_1	Cytoplasmic	Phosphorus Metabolism
A_control_30min	CP006659.2_prot_AHI35467.1_1905	2.18793e+06	190070	0.0868721	AHI35467.1	Kpn2146_2060	Acyl carrier protein	acpP	Cytoplasmic	Fatty Acids, Lipids, and Isoprenoids
A_control_30min	CP006659.2_prot_AHI34923.1_1377	2.16408e+06	245313	0.113357	AHI34923.1	Kpn2146_1487	Isochorismate synthase EntC	entC	Cytoplasmic	Iron acquisition and metabolism
A_control_30min	CP006659.2_prot_AHI34342.2_809	2.09237e+06	88271.4	0.0421872	AHI34342.2	Kpn2146_0887	Dihydrolipoyl dehydrogenase	lpdA	Cytoplasmic
A_control_30min	CP006659.2_prot_AHI34671.1_1125	2.09031e+06	124602	0.0596093	AHI34671.1	Kpn2146_1227	multidrug efflux system protein AcrB	Kpn2146_1227	Cytoplasmic Membrane	Virulence, Disease and Defense
A_control_30min	CP006659.2_prot_AHI34441.1_904	2.07954e+06	189459	0.091106	AHI34441.1	Kpn2146_0987	D-methionine-binding lipoprotein MetQ precursor	metQ_1	Outer Membrane	Amino Acids and Derivatives
A_control_30min	CP006659.2_prot_AHI34683.1_1137	2.07563e+06	107045	0.0515723	AHI34683.1	Kpn2146_1239	Chaperone protein HtpG	htpG	Cytoplasmic	Protein Metabolism
A_control_30min	CP006659.2_prot_AHI35268.1_1715	2.07249e+06	491210	0.237014	AHI35268.1	Kpn2146_1854	Translation initiation factor IF-1	infA	Cytoplasmic	Protein Metabolism
A_control_30min	CP006659.2_prot_AHI37616.1_3981	2.05478e+06	345592	0.168189	AHI37616.1	Kpn2146_4261	Osmotically-inducible protein Y precursor	osmY_2	Not significantly assigned
A_control_30min	CP006659.2_prot_AHI33636.1_125	2.05263e+06	206434	0.100571	AHI33636.1	Kpn2146_0143	Thioredoxin-1	trxA_1	Cytoplasmic
A_control_30min	CP006659.2_prot_AHI37275.1_3647	2.02853e+06	914662	0.450899	AHI37275.1	Kpn2146_3909	Phosphocarrier protein HPr	ptsH	Cytoplasmic	Carbohydrates; Regulation and Cell signaling
A_control_30min	CP006659.2_prot_AHI34415.1_878	2.01327e+06	106900	0.0530979	AHI34415.1	Kpn2146_0961	Ribosome-recycling factor	frr	Cytoplasmic	Protein Metabolism
A_control_30min	CP006659.2_prot_AHI38067.1_4419	2.00629e+06	140056	0.0698083	AHI38067.1	Kpn2146_4733	Biopolymer transport protein ExbB	exbB_2	Cytoplasmic Membrane	Membrane Transport
A_control_30min	CP006659.2_prot_AHI38354.1_4698	1.99336e+06	161051	0.080794	AHI38354.1	Kpn2146_5031	DNA-directed RNA polymerase subunit alpha	rpoA	Cytoplasmic
A_control_30min	CP006659.2_prot_AHI36998.1_3385	1.99049e+06	134582	0.0676124	AHI36998.1	Kpn2146_3623	Phosphomannomutase/phosphoglucomutase	manB_2	Cytoplasmic
A_control_30min	CP006659.2_prot_AHI37503.1_3872	455238	36442.1	0.0800507	AHI37503.1	Kpn2146_4146	Outer membrane protein assembly factor BamE precursor	bamE	Outer Membrane	Cell Wall and Capsule
A_control_30min	CP006659.2_prot_AHI38575.1_4914	1.91401e+06	388198	0.202819	AHI38575.1	Kpn2146_5255	putative lipoprotein YiaD precursor	yiaD	Outer Membrane	Stress Response
A_control_30min	CP006659.2_prot_AHI37276.1_3648	1.9128e+06	134731	0.0704367	AHI37276.1	Kpn2146_3910	Phosphoenolpyruvate-protein phosphotransferase	ptsI_1	Cytoplasmic	Carbohydrates
A_control_30min	CP006659.2_prot_AHI34641.1_1098	1.88385e+06	492136	0.261239	AHI34641.1	Kpn2146_1196	hypothetical protein	Kpn2146_1196	Extracellular
A_control_30min	CP006659.2_prot_AHI37865.1_4222	1.85894e+06	361843	0.194651	AHI37865.1	Kpn2146_4523	Fimbrial protein	Kpn2146_4523	Extracellular
A_control_30min	CP006659.2_prot_AHI34576.1_1036	1.85569e+06	237242	0.127846	AHI34576.1	Kpn2146_1130	putative peroxiredoxin	tsaA_2	Cytoplasmic	Sulfur Metabolism; Stress Response
A_control_30min	CP006659.2_prot_AHI35678.1_2101	1.83067e+06	209496	0.114437	AHI35678.1	Kpn2146_2273	Enoyl-[acyl-carrier-protein	fabI	Not significantly assigned	Fatty Acids, Lipids, and Isoprenoids
A_control_30min	CP006659.2_prot_AHI34712.1_1163	1.81312e+06	41816.9	0.0230635	AHI34712.1	Kpn2146_1269	Peptidyl-prolyl cis-trans isomerase B	ppiB	Cytoplasmic
A_control_30min	CP006659.2_prot_AHI38090.1_4441	1.79624e+06	213729	0.118987	AHI38090.1	Kpn2146_4756	Outer membrane protein TolC precursor	tolC	Outer Membrane	Virulence, Disease and Defense; Membrane Transport
A_control_30min	CP006659.2_prot_AHI38678.2_5013	1.78409e+06	152980	0.0857469	AHI38678.2	Kpn2146_5359	Cell division protein ZapB	zapB	Cytoplasmic
A_control_30min	CP006659.2_prot_AHI34784.1_1246	1.7832e+06	454121	0.254667	AHI34784.1	Kpn2146_1346	hypothetical protein	Kpn2146_1346	Extracellular
A_control_30min	CP006659.2_prot_AHI33947.1_421	1.78118e+06	417835	0.234583	AHI33947.1	Kpn2146_0477	FKBP-type 22 kDa peptidyl-prolyl cis-trans isomerase	fklB	Cytoplasmic
A_control_30min	CP006659.2_prot_AHI35729.1_2153	1.76647e+06	286566	0.162225	AHI35729.1	Kpn2146_2325	Thiol peroxidase	tpx	Periplasmic	Sulfur Metabolism
A_control_30min	CP006659.2_prot_AHI37597.1_3963	1.75404e+06	172581	0.0983904	AHI37597.1	Kpn2146_4241	Glutaredoxin-like protein NrdH	nrdH	Cytoplasmic	Stress Response; Nucleosides and Nucleotides
A_control_30min	CP006659.2_prot_AHI37201.1_3579	1.75153e+06	531317	0.303344	AHI37201.1	Kpn2146_3829	Acetate kinase	ackA	Cytoplasmic	Carbohydrates
A_control_30min	CP006659.2_prot_AHI34319.1_788	1.74204e+06	57692.7	0.0331179	AHI34319.1	Kpn2146_0863	Cell division protein FtsZ	ftsZ	Cytoplasmic
A_control_30min	CP006659.2_prot_AHI38645.1_4982	1.7152e+06	325257	0.189632	AHI38645.1	Kpn2146_5326	50S ribosomal protein L33	rpmG	Not significantly assigned
A_control_30min	CP006659.2_prot_AHI36999.1_3386	1.71156e+06	235493	0.13759	AHI36999.1	Kpn2146_3624	UDP-glucose 6-dehydrogenase	ugd	Cytoplasmic	Cell Wall and Capsule
A_control_30min	CP006659.2_prot_AHI37557.1_3926	1.71033e+06	81007.3	0.0473636	AHI37557.1	Kpn2146_4201	multidrug efflux system membrane fusion component OqxA	Kpn2146_4201	Not significantly assigned	Virulence, Disease and Defense
A_control_30min	CP006659.2_prot_AHI34590.1_1049	1.70682e+06	112222	0.0657494	AHI34590.1	Kpn2146_1144	6,7-dimethyl-8-ribityllumazine synthase	ribE	Cytoplasmic	Cofactors, Vitamins, Prosthetic Groups, Pigments
A_control_30min	CP006659.2_prot_AHI38362.1_4706	1.69987e+06	1.30316e+06	0.766623	AHI38362.1	Kpn2146_5039	50S ribosomal protein L18	rplR	Cytoplasmic
A_control_30min	CP006659.2_prot_AHI37333.1_3702	1.68632e+06	96148.9	0.057017	AHI37333.1	Kpn2146_3968	Arsenate reductase	arsC_1	Cytoplasmic	Virulence, Disease and Defense; Respiration
A_control_30min	CP006659.2_prot_AHI36594.1_3002	1.66938e+06	223718	0.134012	AHI36594.1	Kpn2146_3197	putative ATP-dependent transporter SufC	sufC	Not significantly assigned
A_control_30min	CP006659.2_prot_AHI36663.1_3068	1.66674e+06	133521	0.080109	AHI36663.1	Kpn2146_3267	UTP--glucose-1-phosphate uridylyltransferase	galU	Cytoplasmic	Cell Wall and Capsule
A_control_30min	CP006659.2_prot_AHI38282.1_4625	1638947	280504	0.171149	AHI38282.1	Kpn2146_4954	Inner membrane protein YhcB	yhcB	Not significantly assigned
A_control_30min	CP006659.2_prot_AHI35309.1_1755	1.63682e+06	131729	0.0804785	AHI35309.1	Kpn2146_1895	Aspartate aminotransferase	aspC	Cytoplasmic	Amino Acids and Derivatives
A_control_30min	CP006659.2_prot_AHI37441.1_3812	1.6307e+06	144039	0.0883299	AHI37441.1	Kpn2146_4078	Serine hydroxymethyltransferase	glyA	Cytoplasmic	Amino Acids and Derivatives; Carbohydrates; Cofactors, Vitamins, Prosthetic Groups, Pigments
A_control_30min	CP006659.2_prot_AHI38084.1_4435	1.59394e+06	136615	0.0857085	AHI38084.1	Kpn2146_4750	putative quinol monooxygenase YgiN	ygiN	Cytoplasmic
A_control_30min	CP006659.2_prot_AHI38621.1_4958	1.5832e+06	253570	0.160162	AHI38621.1	Kpn2146_5302	Protein-export protein SecB	secB	Cytoplasmic
A_control_30min	CP006659.2_prot_AHI37140.1_3521	1.5592e+06	447715	0.287145	AHI37140.1	Kpn2146_3767	Ecotin precursor	eco	Periplasmic
A_control_30min	CP006659.2_prot_AHI37273.1_3646	1.5111e+06	100958	0.0668106	AHI37273.1	Kpn2146_3907	Cysteine synthase A	cysK	Cytoplasmic	Amino Acids and Derivatives
A_control_30min	CP006659.2_prot_AHI37102.1_3483	1.47332e+06	154613	0.104942	AHI37102.1	Kpn2146_3728	GTP cyclohydrolase 1	folE	Cytoplasmic
A_control_30min	CP006659.2_prot_AHI36021.1_2438	1.47257e+06	219213	0.148864	AHI36021.1	Kpn2146_2620	Ambler Class A beta lactamase SHV-11	Kpn2146_2620	Periplasmic
A_control_30min	CP006659.2_prot_AHI34924.1_1378	1.46351e+06	103716	0.0708678	AHI34924.1	Kpn2146_1488	Enterobactin synthase component E	entE	Cytoplasmic	Iron acquisition and metabolism
A_control_30min	CP006659.2_prot_AHI34602.1_1061	1.46242e+06	170529	0.116608	AHI34602.1	Kpn2146_1156	putative nucleotide-binding protein	Kpn2146_1156	Cytoplasmic
A_control_30min	CP006659.2_prot_AHI35566.1_1997	1.4565e+06	12446.3	0.00854537	AHI35566.1	Kpn2146_2160	MltA-interacting protein precursor	mipA	Outer Membrane	Carbohydrates
A_control_30min	CP006659.2_prot_AHI36788.1_3182	1.44967e+06	94280.7	0.0650362	AHI36788.1	Kpn2146_3397	Septum site-determining protein MinD	minD_1	Cytoplasmic	Cell Division and Cell Cycle
A_control_30min	CP006659.2_prot_AHI38252.1_4595	1422172	160235	0.112669	AHI38252.1	Kpn2146_4923	putative phospholipid-binding protein MlaC precursor	mlaC	Periplasmic	Cell Wall and Capsule
A_control_30min	CP006659.2_prot_AHI34001.1_474	1.41961e+06	53655.5	0.037796	AHI34001.1	Kpn2146_0531	Enamine/imine deaminase	ridA_2	Cytoplasmic
A_control_30min	CP006659.2_prot_AHI36637.2_3045	1.41792e+06	284813	0.200867	AHI36637.2	Kpn2146_3241	Translation initiation factor IF-3	infC	Cytoplasmic	Virulence; Protein Metabolism
A_control_30min	CP006659.2_prot_AHI36968.1_3355	1.39163e+06	67483.2	0.0484921	AHI36968.1	Kpn2146_3592	Gnd 6-phosphogluconate dehydrogenase decarboxylating	gnd	Cytoplasmic	Carbohydrates
A_control_30min	CP006659.2_prot_AHI38360.1_4704	1.37976e+06	302684	0.219375	AHI38360.1	Kpn2146_5037	50S ribosomal protein L30	rpmD	Cytoplasmic
A_control_30min	CP006659.2_prot_AHI38278.1_4621	1.35963e+06	27999.2	0.0205933	AHI38278.1	Kpn2146_4950	Stringent starvation protein A	sspA	Cytoplasmic	Stress Response
A_control_30min	CP006659.2_prot_AHI33790.1_274	1.33772e+06	155083	0.115931	AHI33790.1	Kpn2146_0316	Single-stranded DNA-binding protein	ssb_1	Cytoplasmic
A_control_30min	CP006659.2_prot_AHI37131.1_3512	1337628	262521	0.196258	AHI37131.1	Kpn2146_3757	50S ribosomal protein L25	rplY	Not significantly assigned
A_control_30min	CP006659.2_prot_AHI36632.1_3040	1.32757e+06	131948	0.09939	AHI36632.1	Kpn2146_3236	Integration host factor subunit alpha	ihfA	Cytoplasmic
A_control_30min	CP006659.2_prot_AHI36699.1_3102	1.32471e+06	202825	0.153108	AHI36699.1	Kpn2146_3308	Ribose-phosphate pyrophosphokinase	prs	Cytoplasmic	Carbohydrates; Nucleosides and Nucleotides
A_control_30min	CP006659.2_prot_AHI34088.1_566	218430	13754.4	0.0629692	AHI34088.1	Kpn2146_0623	Outer membrane lipoprotein Blc precursor	blc_2	Outer Membrane
A_control_30min	CP006659.2_prot_AHI34371.1_837	1.31451e+06	81207.2	0.0617775	AHI34371.1	Kpn2146_0916	RNA polymerase-binding transcription factor DksA	dksA	Cytoplasmic	Regulation and Cell signaling
A_control_30min	CP006659.2_prot_AHI37402.1_3774	1.31117e+06	68194.4	0.0520105	AHI37402.1	Kpn2146_4038	Inosine-5'-monophosphate dehydrogenase	guaB	Cytoplasmic	Nucleosides and Nucleotides
A_control_30min	CP006659.2_prot_AHI38674.1_5009	1.26944e+06	149100	0.117453	AHI38674.1	Kpn2146_5355	Triosephosphate isomerase	tpiA	Cytoplasmic	Carbohydrates
A_control_30min	CP006659.2_prot_AHI37202.1_3580	1.2652e+06	70369.2	0.0556191	AHI37202.1	Kpn2146_3830	Phosphate acetyltransferase	pta	Cytoplasmic	Carbohydrates
A_control_30min	CP006659.2_prot_AHI34035.1_507	1.26221e+06	264151	0.209276	AHI34035.1	Kpn2146_0566	Aldehyde reductase Ahr	ahr	Cytoplasmic	Carbohydrates; Fatty Acids, Lipids, and Isoprenoids
A_control_30min	CP006659.2_prot_AHI34661.1_1117	1.18888e+06	135720	0.114157	AHI34661.1	Kpn2146_1217	50S ribosomal protein L31 type B	rpmE2	Cytoplasmic
A_control_30min	CP006659.2_prot_AHI33920.1_394	1.15357e+06	119573	0.103655	AHI33920.1	Kpn2146_0450	Modulator of FtsH protease HflK	hflK_1	Cytoplasmic Membrane	Stress Response
A_control_30min	CP006659.2_prot_AHI35462.1_1900	1.11586e+06	267262	0.239511	AHI35462.1	Kpn2146_2055	50S ribosomal protein L32	rpmF	Not significantly assigned
A_control_30min	CP006659.2_prot_AHI35405.1_1846	1108848	200254	0.180596	AHI35405.1	Kpn2146_1993	NAD(P)H dehydrogenase (quinone)	wrbA	Not significantly assigned
A_control_30min	CP006659.2_prot_AHI37599.1_3965	1.10512e+06	38647.2	0.0349711	AHI37599.1	Kpn2146_4243	Ribonucleoside-diphosphate reductase 2 subunit alpha	nrdE	Not significantly assigned	Nucleosides and Nucleotides
A_control_30min	CP006659.2_prot_AHI36635.1_3043	1.10403e+06	149639	0.135539	AHI36635.1	Kpn2146_3239	50S ribosomal protein L20	rplT	Outer Membrane	Virulence
A_control_30min	CP006659.2_prot_AHI34914.2_1368	1.09919e+06	87675.4	0.0797638	AHI34914.2	Kpn2146_1478	Ferrienterobactin receptor precursor	fepA_2	Extracellular	Membrane Transport; Iron acquisition and metabolism
A_control_30min	CP006659.2_prot_AHI37414.1_3785	1.0947e+06	146211	0.133563	AHI37414.1	Kpn2146_4051	Nucleoside diphosphate kinase	ndk	Cytoplasmic	Nucleosides and Nucleotides
A_control_30min	CP006659.2_prot_AHI37962.1_4315	1.09274e+06	69618.2	0.0637096	AHI37962.1	Kpn2146_4623	S-adenosylmethionine synthase	metK	Cytoplasmic	Amino Acids and Derivatives
A_control_30min	CP006659.2_prot_AHI37673.1_4035	1.07306e+06	148439	0.138333	AHI37673.1	Kpn2146_4323	Iron(3+)-hydroxamate import ATP-binding protein FhuC	fhuC_3	Cytoplasmic Membrane
A_control_30min	CP006659.2_prot_AHI37327.1_3697	1.06393e+06	190785	0.179321	AHI37327.1	Kpn2146_3962	4-hydroxy-tetrahydrodipicolinate synthase	dapA_3	Cytoplasmic	Amino Acids and Derivatives
A_control_30min	CP006659.2_prot_AHI37600.1_3966	1.06249e+06	86554.8	0.0814639	AHI37600.1	Kpn2146_4244	Ribonucleoside-diphosphate reductase 2 subunit beta	nrdF	Cytoplasmic	Nucleosides and Nucleotides
A_control_30min	CP006659.2_prot_AHI37420.1_3791	1.04676e+06	82524.8	0.0788383	AHI37420.1	Kpn2146_4057	Peptidase B	pepB	Cytoplasmic	Protein Metabolism
A_control_30min	CP006659.2_prot_AHI35288.1_1734	1.03703e+06	82078	0.0791471	AHI35288.1	Kpn2146_1874	Phosphoserine aminotransferase	serC	Cytoplasmic	Amino Acids and Derivatives; Cofactors, Vitamins, Prosthetic Groups, Pigments
A_control_30min	CP006659.2_prot_AHI38103.1_4452	1.03474e+06	88695	0.0857172	AHI38103.1	Kpn2146_4769	SH3 domain-containing protein	Kpn2146_4769	Not significantly assigned	Sulfur Metabolism
A_control_30min	CP006659.2_prot_AHI36158.1_2575	1.03427e+06	153000	0.147931	AHI36158.1	Kpn2146_2757	LysM domain/BON superfamily protein	Kpn2146_2757	Outer Membrane
A_control_30min	CP006659.2_prot_AHI35995.1_2414	1.03077e+06	89195.7	0.0865331	AHI35995.1	Kpn2146_2594	hypothetical protein	Kpn2146_2594	Not significantly assigned
A_control_30min	CP006659.2_prot_AHI33626.1_116	1.02976e+06	22014.6	0.0213783	AHI33626.1	Kpn2146_0133	Ketol-acid reductoisomerase	ilvC	Cytoplasmic	Cofactors, Vitamins, Prosthetic Groups, Pigments; Amino Acids and Derivatives
A_control_30min	CP006659.2_prot_AHI36845.2_3235	1.01127e+06	244819	0.242091	AHI36845.2	Kpn2146_3458	High-affinity zinc uptake system protein ZnuA precursor	znuA	Periplasmic
A_control_30min	CP006659.2_prot_AHI38307.1_4649	1.00296e+06	97623.2	0.097335	AHI38307.1	Kpn2146_4979	Biotin carboxylase	accC	Cytoplasmic	Miscellaneous; Fatty Acids, Lipids, and Isoprenoids
A_control_30min	CP006659.2_prot_AHI38443.1_4788	997767	23974.8	0.0240284	AHI38443.1	Kpn2146_5120	Fe/S biogenesis protein NfuA	nfuA	Cytoplasmic
A_control_30min	CP006659.2_prot_AHI38238.2_4581	979138	69108.1	0.0705805	AHI38238.2	Kpn2146_4909	ATP-dependent zinc metalloprotease FtsH	ftsH_1	Cytoplasmic Membrane
A_control_30min	CP006659.2_prot_AHI37558.1_3927	958823	117782	0.12284	AHI37558.1	Kpn2146_4202	RND family multidrug efflux permease protein OqxB3	Kpn2146_4202	Cytoplasmic Membrane	Virulence, Disease and Defense
A_control_30min	CP006659.2_prot_AHI37681.1_4043	942993	165700	0.175717	AHI37681.1	Kpn2146_4331	putative hemoglobin and hemoglobin-haptoglobin-binding protein 2 precursor	Kpn2146_4331	Outer Membrane	Membrane Transport; Iron acquisition and metabolism
A_control_30min	CP006659.2_prot_AHI38786.1_5122	938676	337990	0.360071	AHI38786.1	Kpn2146_5469	Ambler Class A extended spectrum beta-lactamase CTX-M-15	Kpn2146_5469	Periplasmic	Virulence, Disease and Defense
A_control_30min	CP006659.2_prot_AHI35020.1_1471	925839	103664	0.111968	AHI35020.1	Kpn2146_1592	Phosphoglucomutase	pgm	Cytoplasmic
A_control_30min	CP006659.2_prot_AHI34423.1_886	922540	115232	0.124908	AHI34423.1	Kpn2146_0969	3-hydroxyacyl-[acyl-carrier-protein	fabZ	Cytoplasmic	Fatty Acids, Lipids, and Isoprenoids
A_control_30min	CP006659.2_prot_AHI34556.1_1016	915789	50650	0.0553075	AHI34556.1	Kpn2146_1110	hypothetical protein	Kpn2146_1110	Cytoplasmic
A_control_30min	CP006659.2_prot_AHI36593.1_3001	910002	35780.9	0.0393196	AHI36593.1	Kpn2146_3196	FeS cluster assembly protein SufD	sufD	Cytoplasmic
A_control_30min	CP006659.2_prot_AHI38809.1_5143	898098	146414	0.163027	AHI38809.1	Kpn2146_5493	ATP synthase subunit b	atpF	Cytoplasmic Membrane	Respiration
A_control_30min	CP006659.2_prot_AHI35474.1_1912	897351	28560.3	0.0318273	AHI35474.1	Kpn2146_2067	PTS system glucose-specific EIICB component	ptsG_3	Cytoplasmic Membrane	Carbohydrates
A_control_30min	CP006659.2_prot_AHI37621.1_3985	895631	53937.7	0.0602232	AHI37621.1	Kpn2146_4271	recombinase A	Kpn2146_4271	Cytoplasmic
A_control_30min	CP006659.2_prot_AHI37500.1_3869	889429	105111	0.118178	AHI37500.1	Kpn2146_4143	heat shock protein GrpE	Kpn2146_4143	Cytoplasmic	Protein Metabolism; Stress Response
A_control_30min	CP006659.2_prot_AHI35284.1_1730	887996	73678.2	0.0829713	AHI35284.1	Kpn2146_1870	Formate acetyltransferase 1	pflB	Cytoplasmic	Carbohydrates
A_control_30min	CP006659.2_prot_AHI38210.1_4553	887596	41423.8	0.0466696	AHI38210.1	Kpn2146_4878	Osmotically-inducible protein Y precursor	osmY_3	Outer Membrane
A_control_30min	CP006659.2_prot_AHI38312.1_4654	883952	263589	0.298193	AHI38312.1	Kpn2146_4984	DNA-binding protein Fis	fis	Cytoplasmic
A_control_30min	CP006659.2_prot_AHI37428.1_3799	882592	18299.4	0.0207337	AHI37428.1	Kpn2146_4065	HTH-type transcriptional regulator IscR	iscR	Cytoplasmic
A_control_30min	CP006659.2_prot_AHI36839.1_3230	870105	56248.7	0.0646459	AHI36839.1	Kpn2146_3452	Glucose-6-phosphate 1-dehydrogenase	zwf	Cytoplasmic	Carbohydrates
A_control_30min	CP006659.2_prot_AHI34408.1_871	852639	109307	0.128198	AHI34408.1	Kpn2146_0953	hypothetical protein	Kpn2146_0953	Cytoplasmic
A_control_30min	CP006659.2_prot_AHI37325.1_3695	850546	100238	0.117851	AHI37325.1	Kpn2146_3960	Phosphoribosylaminoimidazole-succinocarboxamide synthase	purC	Cytoplasmic	Nucleosides and Nucleotides
A_control_30min	CP006659.2_prot_AHI33622.1_112	850167	74079.8	0.0871357	AHI33622.1	Kpn2146_0129	Branched-chain-amino-acid aminotransferase	ilvE	Cytoplasmic	Carbohydrates; Amino Acids and Derivatives
A_control_30min	CP006659.2_prot_AHI35466.1_1904	849173	49168.8	0.057902	AHI35466.1	Kpn2146_2059	3-oxoacyl-[acyl-carrier-protein	fabG_7	Not significantly assigned	Fatty Acids, Lipids, and Isoprenoids
A_control_30min	CP006659.2_prot_AHI33578.1_70	848086	118700	0.139962	AHI33578.1	Kpn2146_0077	Transcriptional regulatory protein YycF	yycF	Cytoplasmic	Regulation and Cell signaling
A_control_30min	CP006659.2_prot_AHI38300.1_4643	846791	137077	0.161878	AHI38300.1	Kpn2146_4972	Rod shape-determining protein MreB	mreB	Cytoplasmic	Cell Division and Cell Cycle
A_control_30min	CP006659.2_prot_AHI38666.1_5001	835267	73590	0.0881035	AHI38666.1	Kpn2146_5347	DNA-directed RNA polymerase subunit omega	rpoZ	Cytoplasmic
A_control_30min	CP006659.2_prot_AHI34215.1_690	834199	17329.8	0.0207742	AHI34215.1	Kpn2146_0757	Aerobic respiration control protein ArcA	arcA	Cytoplasmic
A_control_30min	CP006659.2_prot_AHI35569.1_2000	1.96148e+07	933157	0.0475741	AHI35569.1	Kpn2146_2163	Glyceraldehyde-3-phosphate dehydrogenase A	gapA	Cytoplasmic	Cofactors, Vitamins, Prosthetic Groups, Pigments; Carbohydrates; Stress Response
A_control_30min	CP006659.2_prot_AHI34626.2_1083	830622	50326.7	0.0605892	AHI34626.2	Kpn2146_1181	Lon protease	lon_1	Cytoplasmic	Protein Metabolism
A_control_30min	CP006659.2_prot_AHI35272.2_1719	819408	74263.2	0.0906303	AHI35272.2	Kpn2146_1858	Thioredoxin reductase	trxB	Cytoplasmic	Nucleosides and Nucleotides; Sulfur Metabolism
A_control_30min	CP006659.2_prot_AHI35921.1_2343	817361	47536.5	0.0581585	AHI35921.1	Kpn2146_2520	Mannose-6-phosphate isomerase	manA	Cytoplasmic	Carbohydrates
A_control_30min	CP006659.2_prot_AHI38224.1_4567	813101	33472.4	0.0411663	AHI38224.1	Kpn2146_4892	Polyribonucleotide nucleotidyltransferase	pnp	Cytoplasmic
A_control_30min	CP006659.2_prot_AHI34421.1_884	803000	153337	0.190955	AHI34421.1	Kpn2146_0967	Chaperone protein Skp precursor	skp	Periplasmic
A_control_30min	CP006659.2_prot_AHI36596.1_3004	788609	194143	0.246184	AHI36596.1	Kpn2146_3199	Iron-binding protein IscA	iscA_1	Cytoplasmic
A_control_30min	CP006659.2_prot_AHI35481.1_1919	784947	72036.7	0.0917728	AHI35481.1	Kpn2146_2074	NADH dehydrogenase	ndh	Cytoplasmic Membrane	Respiration
A_control_30min	CP006659.2_prot_AHI34684.1_1138	774486	107524	0.138833	AHI34684.1	Kpn2146_1240	Adenylate kinase	adk	Cytoplasmic	Nucleosides and Nucleotides
A_control_30min	CP006659.2_prot_AHI35310.2_1757	767614	95993.7	0.125055	AHI35310.2	Kpn2146_1897	Asparagine--tRNA ligase	asnS	Cytoplasmic
A_control_30min	CP006659.2_prot_AHI37426.1_3797	759496	51445.5	0.0677364	AHI37426.1	Kpn2146_4063	NifU-like protein	iscU	Cytoplasmic
A_control_30min	CP006659.2_prot_AHI34472.1_935	758134	63605.7	0.0838978	AHI34472.1	Kpn2146_1025	Cytosol non-specific dipeptidase	pepD	Cytoplasmic	Protein Metabolism; Cell Wall and Capsule
A_control_30min	CP006659.2_prot_AHI33709.1_196	755395	123127	0.162996	AHI33709.1	Kpn2146_0231	DNA-directed RNA polymerase subunit beta'	rpoC	Not significantly assigned
A_control_30min	CP006659.2_prot_AHI37937.1_4291	755016	62174.8	0.0823491	AHI37937.1	Kpn2146_4598	Small-conductance mechanosensitive channel	mscS	Cytoplasmic Membrane
A_control_30min	CP006659.2_prot_AHI34475.1_938	754023	33792.6	0.0448165	AHI34475.1	Kpn2146_1028	Sigma factor-binding protein Crl	crl	Cytoplasmic
A_control_30min	CP006659.2_prot_AHI37934.1_4289	747027	141817	0.189842	AHI37934.1	Kpn2146_4595	26 kDa periplasmic immunogenic protein precursor	Kpn2146_4595	Periplasmic
A_control_30min	CP006659.2_prot_AHI36939.1_3324	736246	256346	0.34818	AHI36939.1	Kpn2146_3561	hypothetical protein	Kpn2146_3561	Cytoplasmic	Miscellaneous
A_control_30min	CP006659.2_prot_AHI38810.1_5144	736165	398882	0.541838	AHI38810.1	Kpn2146_5494	ATP synthase subunit c	atpE	Cytoplasmic Membrane	Respiration
A_control_30min	CP006659.2_prot_AHI37407.1_3779	735420	59954.3	0.0815239	AHI37407.1	Kpn2146_4043	Outer membrane protein assembly factor BamB precursor	bamB_2	Outer Membrane	Cell Wall and Capsule
A_control_30min	CP006659.2_prot_AHI35135.1_1580	733055	145532	0.198529	AHI35135.1	Kpn2146_1718	Multiple stress resistance protein BhsA precursor	bhsA_1	Not significantly assigned
A_control_30min	CP006659.2_prot_AHI33534.1_27	732472	106590	0.145521	AHI33534.1	Kpn2146_0033	Glutamine synthetase	glnA	Cytoplasmic	Amino Acids and Derivatives; Nitrogen Metabolism; Cell Wall and Capsule
A_control_30min	CP006659.2_prot_AHI38521.1_4864	729137	393360	0.539488	AHI38521.1	Kpn2146_5199	Universal stress protein A	uspA	Cytoplasmic	Stress Response
A_control_30min	CP006659.2_prot_AHI37401.1_3773	725137	56429.2	0.0778187	AHI37401.1	Kpn2146_4037	GMP synthase, glutamine-hydrolyzing	guaA_2	Cytoplasmic
A_control_30min	CP006659.2_prot_AHI38229.1_4572	719399	35449.9	0.0492772	AHI38229.1	Kpn2146_4898	hypothetical protein	Kpn2146_4898	Cytoplasmic
A_control_30min	CP006659.2_prot_AHI35511.1_1949	717241	69332.6	0.0966657	AHI35511.1	Kpn2146_2104	Isocitrate dehydrogenase, NADP	icd	Cytoplasmic	Carbohydrates
A_control_30min	CP006659.2_prot_AHI37059.1_3442	714958	111962	0.156599	AHI37059.1	Kpn2146_3685	Fructose-bisphosphate aldolase class 1	fbaB	Not significantly assigned	Carbohydrates
A_control_30min	CP006659.2_prot_AHI34205.1_680	712876	87391	0.122589	AHI34205.1	Kpn2146_0747	putative ABC transporter ATP-binding protein YjjK	yjjK	Cytoplasmic
A_control_30min	CP006659.2_prot_AHI38402.1_4746	710476	155941	0.219487	AHI38402.1	Kpn2146_5079	cAMP-activated global transcriptional regulator CRP	crp	Cytoplasmic	Regulation and Cell signaling
A_control_30min	CP006659.2_prot_AHI34863.1_1317	702708	83034.3	0.118163	AHI34863.1	Kpn2146_1425	Oxygen-insensitive NAD(P)H nitroreductase	nfnB	Cytoplasmic
A_control_30min	CP006659.2_prot_AHI37244.1_3619	139230	16552.3	0.118885	AHI37244.1	Kpn2146_3872	putative phospholipid-binding lipoprotein MlaA precursor	mlaA	Outer Membrane
A_control_30min	CP006659.2_prot_AHI37762.1_4122	57020.3	4394.44	0.0770679	AHI37762.1	Kpn2146_4415	Membrane-bound lytic murein transglycosylase A precursor	mltA	Outer Membrane	Sulfur Metabolism; Cell Wall and Capsule
A_control_30min	CP006659.2_prot_AHI33921.1_395	690437	106681	0.154513	AHI33921.1	Kpn2146_0451	Modulator of FtsH protease HflC	hflC	Cytoplasmic Membrane	Stress Response
A_control_30min	CP006659.2_prot_AHI33581.1_73	675421	67258.6	0.0995803	AHI33581.1	Kpn2146_0080	6-phosphofructokinase isozyme 1	pfkA	Cytoplasmic	Carbohydrates
A_control_30min	CP006659.2_prot_AHI38499.1_4842	674348	49852.4	0.0739268	AHI38499.1	Kpn2146_5177	hypothetical protein	Kpn2146_5177	Not significantly assigned
A_control_30min	CP006659.2_prot_AHI38623.1_4960	669108	50193.4	0.0750154	AHI38623.1	Kpn2146_5304	molybdopterin biosynthesis protein MoeB	Kpn2146_5304	Cytoplasmic Membrane
A_control_30min	CP006659.2_prot_AHI35506.1_1944	666798	50409.3	0.0755991	AHI35506.1	Kpn2146_2099	Adenylosuccinate lyase	purB	Cytoplasmic	Nucleosides and Nucleotides
A_control_30min	CP006659.2_prot_AHI36299.1_2714	658689	198877	0.301929	AHI36299.1	Kpn2146_2898	Alcohol dehydrogenase, propanol-preferring	adhP	Cytoplasmic	Fatty Acids, Lipids, and Isoprenoids; Carbohydrates
A_control_30min	CP006659.2_prot_AHI34127.1_604	652651	194384	0.297838	AHI34127.1	Kpn2146_0666	YfaZ precursor	Kpn2146_0666	Outer Membrane
A_control_30min	CP006659.2_prot_AHI33703.1_189	644508	148746	0.23079	AHI33703.1	Kpn2146_0224	hypothetical protein	Kpn2146_0224	Cytoplasmic
A_control_30min	CP006659.2_prot_AHI35277.1_1724	639537	76645.4	0.119845	AHI35277.1	Kpn2146_1863	Serine--tRNA ligase	serS	Cytoplasmic	Protein Metabolism; Amino Acids and Derivatives
A_control_30min	CP006659.2_prot_AHI33682.1_171	637317	103477	0.162363	AHI33682.1	Kpn2146_0194	Sec-independent protein translocase protein TatA	tatA	Cytoplasmic Membrane	Membrane Transport
A_control_30min	CP006659.2_prot_AHI33526.1_19	633234	102732	0.162233	AHI33526.1	Kpn2146_0023	Thiol:disulfide interchange protein DsbA precursor	dsbA_1	Periplasmic	Protein Metabolism; Respiration
A_control_30min	CP006659.2_prot_AHI36641.1_3049	630477	87552.4	0.138867	AHI36641.1	Kpn2146_3245	6-phosphofructokinase isozyme 2	pfkB	Cytoplasmic	Carbohydrates
A_control_30min	CP006659.2_prot_AHI36851.1_3241	628779	51647	0.0821385	AHI36851.1	Kpn2146_3464	putative transcriptional regulatory protein YebC	yebC	Cytoplasmic
A_control_30min	CP006659.2_prot_AHI36949.1_3334	628661	78426	0.124751	AHI36949.1	Kpn2146_3571	ATP phosphoribosyltransferase	hisG	Cytoplasmic	Amino Acids and Derivatives
A_control_30min	CP006659.2_prot_AHI34926.1_1380	626545	108048	0.17245	AHI34926.1	Kpn2146_1490	2,3-dihydro-2,3-dihydroxybenzoate dehydrogenase	entA	Cytoplasmic	Iron acquisition and metabolism
A_control_30min	CP006659.2_prot_AHI35862.1_2286	614322	49012.4	0.0797829	AHI35862.1	Kpn2146_2461	D-lactate dehydrogenase	ldhA_1	Cytoplasmic	Carbohydrates
A_control_30min	CP006659.2_prot_AHI33637.1_126	614196	50762.9	0.0826494	AHI33637.1	Kpn2146_0144	hypothetical protein	Kpn2146_0144	Cytoplasmic
A_control_30min	CP006659.2_prot_AHI36140.1_2557	613112	162666	0.265312	AHI36140.1	Kpn2146_2739	Glyceraldehyde-3-phosphate dehydrogenase	gap_2	Cytoplasmic	Carbohydrates; Cofactors, Vitamins, Prosthetic Groups, Pigments; Stress Response
A_control_30min	CP006659.2_prot_AHI38393.1_4737	612968	45185.7	0.0737161	AHI38393.1	Kpn2146_5070	FKBP-type peptidyl-prolyl cis-trans isomerase SlyD	slyD	Cytoplasmic	Potassium metabolism; Protein Metabolism
A_control_30min	CP006659.2_prot_AHI38434.1_4779	607365	38654.7	0.0636433	AHI38434.1	Kpn2146_5111	Transcriptional regulatory protein OmpR	ompR_3	Cytoplasmic
A_control_30min	CP006659.2_prot_AHI36445.1_2854	605623	233118	0.384922	AHI36445.1	Kpn2146_3045	Lactoylglutathione lyase	gloA	Cytoplasmic	Carbohydrates; Stress Response
A_control_30min	CP006659.2_prot_AHI36982.2_3370	602825	70462.5	0.116887	AHI36982.2	Kpn2146_3607	UTP--glucose-1-phosphate uridylyltransferase	galF	Cytoplasmic	Cell Wall and Capsule
A_control_30min	CP006659.2_prot_AHI37612.2_3977	600088	90698.6	0.151142	AHI37612.2	Kpn2146_4256	S-ribosylhomocysteine lyase	luxS	Cytoplasmic	Amino Acids and Derivatives; Regulation and Cell signaling
A_control_30min	CP006659.2_prot_AHI37981.1_4334	595985	19428.3	0.0325987	AHI37981.1	Kpn2146_4642	putative Fe(2+)-trafficking protein	yggX	Cytoplasmic	Stress Response
A_control_30min	CP006659.2_prot_AHI36430.1_2839	588066	143200	0.24351	AHI36430.1	Kpn2146_3030	Tyrosine--tRNA ligase	tyrS	Cytoplasmic
A_control_30min	CP006659.2_prot_AHI38386.1_4730	582463	74124.6	0.127261	AHI38386.1	Kpn2146_5063	30S ribosomal protein S12	rpsL	Not significantly assigned	Protein Metabolism; Virulence
A_control_30min	CP006659.2_prot_AHI37408.1_3780	582221	55241.2	0.0948801	AHI37408.1	Kpn2146_4044	hypothetical protein	Kpn2146_4044	Cytoplasmic Membrane
A_control_30min	CP006659.2_prot_AHI35458.1_1896	578044	44427.9	0.076859	AHI35458.1	Kpn2146_2050	Ribonuclease E	rne	Cytoplasmic
A_control_30min	CP006659.2_prot_AHI36789.1_3183	577389	136182	0.235858	AHI36789.1	Kpn2146_3398	Cell division topological specificity factor	minE	Cytoplasmic	Cell Division and Cell Cycle
A_control_30min	CP006659.2_prot_AHI37733.1_4094	575949	45968.6	0.0798136	AHI37733.1	Kpn2146_4385	LOG family protein YgdH	ygdH	Cytoplasmic
A_control_30min	CP006659.2_prot_AHI38376.1_4720	574448	311226	0.541782	AHI38376.1	Kpn2146_5053	50S ribosomal protein L23	rplW	Not significantly assigned
A_control_30min	CP006659.2_prot_AHI38630.1_4967	574333	52224.3	0.0909303	AHI38630.1	Kpn2146_5311	ADP-L-glycero-D-manno-heptose-6-epimerase	hldD	Cytoplasmic	Cell Wall and Capsule
A_control_30min	CP006659.2_prot_AHI36818.1_3210	573531	48200.7	0.0840421	AHI36818.1	Kpn2146_3428	ProP effector	proQ	Cytoplasmic	Amino Acids and Derivatives
A_control_30min	CP006659.2_prot_AHI38458.1_4804	572996	77839.2	0.135846	AHI38458.1	Kpn2146_5135	Aspartate-semialdehyde dehydrogenase	asd_2	Cytoplasmic	Amino Acids and Derivatives
A_control_30min	CP006659.2_prot_AHI33584.1_76	567870	40929.1	0.0720749	AHI33584.1	Kpn2146_0083	ATP-dependent protease ATPase subunit HslU	hslU	Cytoplasmic	Protein Metabolism
A_control_30min	CP006659.2_prot_AHI34320.1_789	566180	68238.8	0.120525	AHI34320.1	Kpn2146_0864	UDP-3-O-[3-hydroxymyristoyl	lpxC	Cytoplasmic
A_control_30min	CP006659.2_prot_AHI36290.1_2707	565374	201616	0.356607	AHI36290.1	Kpn2146_2889	Stationary-phase-induced ribosome-associated protein	sra	Not significantly assigned
A_control_30min	CP006659.2_prot_AHI34627.1_1084	563532	23901.9	0.0424144	AHI34627.1	Kpn2146_1182	DNA-binding protein HU-beta	hupB_1	Cytoplasmic
A_control_30min	CP006659.2_prot_AHI36842.1_3232	563303	23273.2	0.0413156	AHI36842.1	Kpn2146_3455	Pyruvate kinase II	pykA	Cytoplasmic	Carbohydrates
A_control_30min	CP006659.2_prot_AHI34917.1_1371	561227	56091.9	0.0999451	AHI34917.1	Kpn2146_1481	Enterobactin synthase component F	entF	Cytoplasmic	Iron acquisition and metabolism
A_control_30min	CP006659.2_prot_AHI37903.1_4259	560307	47951.2	0.0855802	AHI37903.1	Kpn2146_4563	Lysine--tRNA ligase	lysS	Cytoplasmic
A_control_30min	CP006659.2_prot_AHI38524.1_4867	558530	39000.1	0.0698263	AHI38524.1	Kpn2146_5202	Oligopeptidase A	prlC	Cytoplasmic	Protein Metabolism
A_control_30min	CP006659.2_prot_AHI33785.1_269	558332	43867.8	0.0785694	AHI33785.1	Kpn2146_0311	Tyrosine aminotransferase	tyrB_1	Cytoplasmic	Amino Acids and Derivatives
A_control_30min	CP006659.2_prot_AHI35019.2_1470	556913	30823.5	0.055347	AHI35019.2	Kpn2146_1591	Negative modulator of initiation of replication	seqA	Cytoplasmic
A_control_30min	CP006659.2_prot_AHI37427.1_3798	554861	79478.1	0.14324	AHI37427.1	Kpn2146_4064	Cysteine desulfurase	iscS	Cytoplasmic
A_control_30min	CP006659.2_prot_AHI34231.1_705	553993	31777	0.05736	AHI34231.1	Kpn2146_0774	Chaperone protein DnaJ	dnaJ	Cytoplasmic
A_control_30min	CP006659.2_prot_AHI35923.1_2345	551797	79832.7	0.144678	AHI35923.1	Kpn2146_2522	Fumarate hydratase class II	fumC	Cytoplasmic	Carbohydrates
A_control_30min	CP006659.2_prot_AHI35099.1_1544	549710	41777	0.0759983	AHI35099.1	Kpn2146_1682	putative kinase inhibitor protein	Kpn2146_1682	Cytoplasmic
A_control_30min	CP006659.2_prot_AHI37229.1_3605	549362	70587.9	0.128491	AHI37229.1	Kpn2146_3857	3-oxoacyl-[acyl-carrier-protein	fabB	Cytoplasmic	Fatty Acids, Lipids, and Isoprenoids
A_control_30min	CP006659.2_prot_AHI33925.1_398	545169	94654.5	0.173624	AHI33925.1	Kpn2146_0455	Adenylosuccinate synthetase	purA	Cytoplasmic	Nucleosides and Nucleotides; Miscellaneous
A_control_30min	CP006659.2_prot_AHI36853.1_3243	530771	32888	0.0619627	AHI36853.1	Kpn2146_3466	Aspartate--tRNA ligase	aspS	Cytoplasmic	Sulfur Metabolism
A_control_30min	CP006659.2_prot_AHI37329.1_3699	530047	200526	0.378318	AHI37329.1	Kpn2146_3964	Putative peroxiredoxin bcp	bcp	Cytoplasmic	Sulfur Metabolism
A_control_30min	CP006659.2_prot_AHI35071.1_1518	525208	24701.2	0.0470313	AHI35071.1	Kpn2146_1654	UDP-glucose 4-epimerase	galE	Cytoplasmic	Cell Wall and Capsule; Carbohydrates; Protein Metabolism
A_control_30min	CP006659.2_prot_AHI36447.1_2856	525041	147204	0.280368	AHI36447.1	Kpn2146_3047	Glutaredoxin-4	grxD	Cytoplasmic	Stress Response
A_control_30min	CP006659.2_prot_AHI34404.1_867	523889	24310	0.046403	AHI34404.1	Kpn2146_0949	5'-methylthioadenosine/S-adenosylhomocysteine nucleosidase	mtnN	Cytoplasmic	Amino Acids and Derivatives
A_control_30min	CP006659.2_prot_AHI35468.2_1906	502814	38976.2	0.0775162	AHI35468.2	Kpn2146_2061	3-oxoacyl-[acyl-carrier-protein	fabF_1	Cytoplasmic
A_control_30min	CP006659.2_prot_AHI36455.1_2866	501543	45543.3	0.0908062	AHI36455.1	Kpn2146_3055	Riboflavin synthase eubacterial/eukaryotic	Kpn2146_3055	Cytoplasmic	Cofactors, Vitamins, Prosthetic Groups, Pigments
A_control_30min	CP006659.2_prot_AHI33776.1_261	501344	70512.3	0.140646	AHI33776.1	Kpn2146_0302	hypothetical protein	Kpn2146_0302	Not significantly assigned
A_control_30min	CP006659.2_prot_AHI38253.1_4596	499453	113492	0.227233	AHI38253.1	Kpn2146_4924	putative phospholipid ABC transporter-binding protein MlaD	mlaD	Cytoplasmic Membrane	Cell Wall and Capsule
A_control_30min	CP006659.2_prot_AHI36193.1_2609	496499	155677	0.313551	AHI36193.1	Kpn2146_2792	hypothetical protein	Kpn2146_2792	Outer Membrane
A_control_30min	CP006659.2_prot_AHI34420.1_883	496244	21211.8	0.0427448	AHI34420.1	Kpn2146_0966	Outer membrane protein assembly factor BamA precursor	bamA_2	Outer Membrane	Cell Wall and Capsule
A_control_30min	CP006659.2_prot_AHI37911.1_4267	495516	79479.2	0.160397	AHI37911.1	Kpn2146_4571	tRNA-modifying protein YgfZ	ygfZ	Cytoplasmic
A_control_30min	CP006659.2_prot_AHI33536.1_28	493869	71564.2	0.144905	AHI33536.1	Kpn2146_0035	GTP-binding protein TypA/BipA	typA	Cytoplasmic	Protein Metabolism
A_control_30min	CP006659.2_prot_AHI37758.1_4118	490042	58489.6	0.119356	AHI37758.1	Kpn2146_4411	putative lipoprotein YgdR precursor	ygdR_3	Outer Membrane
A_control_30min	CP006659.2_prot_AHI36436.1_2845	489753	27625.9	0.0564077	AHI36436.1	Kpn2146_3036	Transcriptional regulator SlyA	slyA_3	Cytoplasmic
A_control_30min	CP006659.2_prot_AHI37255.1_3629	489495	53983.9	0.110285	AHI37255.1	Kpn2146_3884	Glucokinase	glk	Cytoplasmic	Carbohydrates
A_control_30min	CP006659.2_prot_AHI36001.1_2420	489095	83885.7	0.171512	AHI36001.1	Kpn2146_2600	NADP-dependent 3-hydroxy acid dehydrogenase YdfG	ydfG	Cytoplasmic
A_control_30min	CP006659.2_prot_AHI35436.1_1876	486087	55707.7	0.114604	AHI35436.1	Kpn2146_2028	Glucans biosynthesis protein G precursor	mdoG	Periplasmic	Stress Response
A_control_30min	CP006659.2_prot_AHI35612.1_2041	485155	37391	0.0770702	AHI35612.1	Kpn2146_2206	NH(3)-dependent NAD(+) synthetase	nadE	Cytoplasmic	Cofactors, Vitamins, Prosthetic Groups, Pigments
A_control_30min	CP006659.2_prot_AHI37337.1_3706	484792	28765.3	0.0593353	AHI37337.1	Kpn2146_3972	Uracil phosphoribosyltransferase	upp	Cytoplasmic	Nucleosides and Nucleotides
A_control_30min	CP006659.2_prot_AHI34428.1_891	483798	18384.7	0.0380008	AHI34428.1	Kpn2146_0974	Acetyl-coenzyme A carboxylase carboxyl transferase subunit alpha	accA	Cytoplasmic	Fatty Acids, Lipids, and Isoprenoids
A_control_30min	CP006659.2_prot_AHI38582.1_4920	482252	65588.9	0.136006	AHI38582.1	Kpn2146_5262	hypothetical protein	Kpn2146_5262	Cytoplasmic Membrane
A_control_30min	CP006659.2_prot_AHI35176.2_1621	475638	60646.7	0.127506	AHI35176.2	Kpn2146_1759	D-alanyl-D-alanine carboxypeptidase DacC precursor	dacC	Cytoplasmic Membrane	Cell Wall and Capsule
A_control_30min	CP006659.2_prot_AHI36952.1_3337	474878	98602	0.207636	AHI36952.1	Kpn2146_3574	Histidine biosynthesis bifunctional protein HisB	hisB	Cytoplasmic	Amino Acids and Derivatives
A_control_30min	CP006659.2_prot_AHI37104.1_3485	469422	37504.9	0.079896	AHI37104.1	Kpn2146_3730	Colicin I receptor precursor	cirA	Outer Membrane	Membrane Transport
A_control_30min	CP006659.2_prot_AHI36660.1_3065	469246	22227.2	0.047368	AHI36660.1	Kpn2146_3264	Aldehyde-alcohol dehydrogenase	adhE_1	Cytoplasmic	Carbohydrates; Fatty Acids, Lipids, and Isoprenoids; Secondary Metabolism
A_control_30min	CP006659.2_prot_AHI35887.1_2311	469029	61192.6	0.130466	AHI35887.1	Kpn2146_2486	FMN-dependent NADH-azoreductase	azoR_1	Cytoplasmic
A_control_30min	CP006659.2_prot_AHI35011.1_1462	466023	24557	0.0526948	AHI35011.1	Kpn2146_1583	Glutamine--tRNA ligase	glnS	Cytoplasmic	Protein Metabolism
A_control_30min	CP006659.2_prot_AHI35080.1_1526	455590	89253.6	0.195908	AHI35080.1	Kpn2146_1663	6-phosphogluconolactonase	pgl_2	Cytoplasmic	Carbohydrates
A_control_30min	CP006659.2_prot_AHI37698.1_4060	300494	31711.5	0.105531	AHI37698.1	Kpn2146_4349	Murein hydrolase activator NlpD precursor	nlpD_1	Outer Membrane
A_control_30min	CP006659.2_prot_AHI36955.1_3340	448552	26984.3	0.0601588	AHI36955.1	Kpn2146_3577	Imidazole glycerol phosphate synthase subunit HisF	hisF	Cytoplasmic	Amino Acids and Derivatives
A_control_30min	CP006659.2_prot_AHI35404.1_1845	447567	66386.3	0.148327	AHI35404.1	Kpn2146_1992	hypothetical protein	Kpn2146_1992	Cytoplasmic
A_control_30min	CP006659.2_prot_AHI38622.1_4959	443827	36370.1	0.0819466	AHI38622.1	Kpn2146_5303	Glutaredoxin-3	grxC	Cytoplasmic	Stress Response
A_control_30min	CP006659.2_prot_AHI37900.1_4257	23821.2	2326.81	0.0976777	AHI37900.1	Kpn2146_4559	Murein hydrolase activator NlpD precursor	nlpD_2	Outer Membrane
A_control_30min	CP006659.2_prot_AHI36997.2_3384	435552	63470.6	0.145724	AHI36997.2	Kpn2146_3622	Mannose-1-phosphate guanylyltransferase 1	manC_2	Cytoplasmic	Carbohydrates
A_control_30min	CP006659.2_prot_AHI38588.1_4926	431940	38457.1	0.0890334	AHI38588.1	Kpn2146_5269	Glycine--tRNA ligase beta subunit	glyS	Cytoplasmic
A_control_30min	CP006659.2_prot_AHI38241.1_4584	431316	48280.7	0.111938	AHI38241.1	Kpn2146_4912	Transcription elongation factor GreA	greA	Cytoplasmic
A_control_30min	CP006659.2_prot_AHI38228.1_4571	428888	38424.8	0.0895916	AHI38228.1	Kpn2146_4897	Translation initiation factor IF-2	infB	Cytoplasmic	Protein Metabolism
A_control_30min	CP006659.2_prot_AHI38066.1_4418	427653	131555	0.307622	AHI38066.1	Kpn2146_4732	Biopolymer transport protein ExbD	exbD_2	Not significantly assigned	Membrane Transport
A_control_30min	CP006659.2_prot_AHI38806.1_5140	427151	34256.6	0.0801979	AHI38806.1	Kpn2146_5490	ATP synthase gamma chain	atpG	Not significantly assigned	Respiration
A_control_30min	CP006659.2_prot_AHI34980.1_1432	425308	38197.7	0.0898117	AHI34980.1	Kpn2146_1544	D-alanyl-D-alanine carboxypeptidase DacA precursor	dacA	Cytoplasmic Membrane	Cell Wall and Capsule
A_control_30min	CP006659.2_prot_AHI34268.1_740	421896	14499.5	0.0343675	AHI34268.1	Kpn2146_0811	Chaperone SurA precursor	surA	Periplasmic
A_control_30min	CP006659.2_prot_AHI34414.1_877	420173	109485	0.260572	AHI34414.1	Kpn2146_0960	Uridylate kinase	pyrH	Cytoplasmic
A_control_30min	CP006659.2_prot_AHI38146.1_4492	418286	36332.9	0.0868613	AHI38146.1	Kpn2146_4813	NADPH-dependent ferric-chelate reductase	yqjH	Cytoplasmic	Membrane Transport
A_control_30min	CP006659.2_prot_AHI34322.1_791	417424	23155	0.0554711	AHI34322.1	Kpn2146_0866	preprotein translocase subunit SecA	Kpn2146_0866	Cytoplasmic
A_control_30min	CP006659.2_prot_AHI38416.1_4761	413816	49958.8	0.120727	AHI38416.1	Kpn2146_5093	Ribulose-phosphate 3-epimerase	rpe	Cytoplasmic	Carbohydrates
A_control_30min	CP006659.2_prot_AHI38227.1_4570	413397	66300.9	0.160381	AHI38227.1	Kpn2146_4896	Ribosome-binding factor A	rbfA	Cytoplasmic	Protein Metabolism
A_control_30min	CP006659.2_prot_AHI35273.1_1720	412610	80972.2	0.196244	AHI35273.1	Kpn2146_1859	Leucine-responsive regulatory protein	lrp_2	Cytoplasmic	Amino Acids and Derivatives
A_control_30min	CP006659.2_prot_AHI34623.2_1081	411570	47426.1	0.115232	AHI34623.2	Kpn2146_1177	ATP-dependent Clp protease proteolytic subunit precursor	clpP	Cytoplasmic	Protein Metabolism; Regulation and Cell signaling
A_control_30min	CP006659.2_prot_AHI36834.1_3225	407344	102243	0.251	AHI36834.1	Kpn2146_3447	Inner membrane protein YebE	yebE	Cytoplasmic Membrane
A_control_30min	CP006659.2_prot_AHI35475.1_1913	405029	21500.8	0.0530846	AHI35475.1	Kpn2146_2068	HIT-like protein HinT	hinT	Cytoplasmic
A_control_30min	CP006659.2_prot_AHI38096.1_4447	404600	79846	0.197345	AHI38096.1	Kpn2146_4762	Membrane fusogenic activity	Kpn2146_4762	Cytoplasmic
A_control_30min	CP006659.2_prot_AHI36638.1_3046	404232	38679.1	0.0956855	AHI36638.1	Kpn2146_3242	Threonine--tRNA ligase	thrS	Cytoplasmic	Protein Metabolism
A_control_30min	CP006659.2_prot_AHI37619.1_3983	399534	16898.3	0.0422949	AHI37619.1	Kpn2146_4269	Alanine--tRNA ligase	alaS	Cytoplasmic	Protein Metabolism
A_control_30min	CP006659.2_prot_AHI35931.1_2353	396845	59966.3	0.151108	AHI35931.1	Kpn2146_2530	hypothetical protein	Kpn2146_2530	Not significantly assigned
A_control_30min	CP006659.2_prot_AHI38414.1_4759	395942	19168.4	0.0484121	AHI38414.1	Kpn2146_5091	Tryptophan--tRNA ligase	trpS	Cytoplasmic	Protein Metabolism
A_control_30min	CP006659.2_prot_AHI37477.1_3848	395470	13612.6	0.0344212	AHI37477.1	Kpn2146_4120	Chaperone protein ClpB	clpB_2	Cytoplasmic	Protein Metabolism; Membrane Transport
A_control_30min	CP006659.2_prot_AHI33895.1_370	395432	30678.5	0.0775822	AHI33895.1	Kpn2146_0423	Elongation factor P	efp	Cytoplasmic
A_control_30min	CP006659.2_prot_AHI36361.1_2774	392958	46290.4	0.1178	AHI36361.1	Kpn2146_2960	NADPH-dependent curcumin reductase	curA	Cytoplasmic	Miscellaneous
A_control_30min	CP006659.2_prot_AHI38306.1_4648	392863	35605.1	0.0906298	AHI38306.1	Kpn2146_4978	Biotin carboxyl carrier protein of acetyl-CoA carboxylase	accB	Cytoplasmic	Fatty Acids, Lipids, and Isoprenoids
A_control_30min	CP006659.2_prot_AHI36275.1_2691	392648	58248.7	0.148348	AHI36275.1	Kpn2146_2874	Peroxiredoxin OsmC	osmC	Cytoplasmic
A_control_30min	CP006659.2_prot_AHI37728.1_4089	385884	19512.6	0.050566	AHI37728.1	Kpn2146_4379	Sulfite reductase [NADPH	cysJ_2	Cytoplasmic	Cofactors, Vitamins, Prosthetic Groups, Pigments
A_control_30min	CP006659.2_prot_AHI37857.1_4214	385700	58147.4	0.150758	AHI37857.1	Kpn2146_4515	Putative oxidoreductase YdbC	ydbC	Cytoplasmic
A_control_30min	CP006659.2_prot_AHI36239.2_2655	385633	21797.3	0.0565234	AHI36239.2	Kpn2146_2838	Diaminobutyrate--2-oxoglutarate aminotransferase	dat	Cytoplasmic
A_control_30min	CP006659.2_prot_AHI37154.1_3535	385484	32632.6	0.0846537	AHI37154.1	Kpn2146_3782	Ribonucleoside-diphosphate reductase 1 subunit alpha	nrdA	Not significantly assigned	Nucleosides and Nucleotides
A_control_30min	CP006659.2_prot_AHI34927.1_1381	385382	30510.7	0.0791701	AHI34927.1	Kpn2146_1491	Proofreading thioesterase EntH	entH	Cytoplasmic	Iron acquisition and metabolism
A_control_30min	CP006659.2_prot_AHI37034.1_3418	382964	25670.5	0.067031	AHI37034.1	Kpn2146_3659	Transcriptional regulatory protein BaeR	baeR	Cytoplasmic	Virulence, Disease and Defense
A_control_30min	CP006659.2_prot_AHI34628.1_1085	382002	31322.9	0.0819968	AHI34628.1	Kpn2146_1183	Peptidyl-prolyl cis-trans isomerase D	ppiD	Cytoplasmic Membrane
A_control_30min	CP006659.2_prot_AHI37071.2_3453	380716	31466.8	0.0826517	AHI37071.2	Kpn2146_3697	Methionine--tRNA ligase	metG	Cytoplasmic
A_control_30min	CP006659.2_prot_AHI37152.1_3533	375700	20026.5	0.0533045	AHI37152.1	Kpn2146_3780	DNA gyrase subunit A	gyrA	Cytoplasmic
A_control_30min	CP006659.2_prot_AHI38585.1_4923	375445	147390	0.392574	AHI38585.1	Kpn2146_5265	Cold shock protein CspA	cspA	Cytoplasmic	Stress Response
A_control_30min	CP006659.2_prot_AHI37459.1_3830	374436	30339.9	0.0810283	AHI37459.1	Kpn2146_4098	Elongation factor 4	lepA	Not significantly assigned	Protein Metabolism; Stress Response
A_control_30min	CP006659.2_prot_AHI34965.1_1418	369532	32849.3	0.0888945	AHI34965.1	Kpn2146_1529	Alkyl hydroperoxide reductase subunit F	ahpF	Cytoplasmic	Sulfur Metabolism
A_control_30min	CP006659.2_prot_AHI35016.1_1467	367885	138075	0.375322	AHI35016.1	Kpn2146_1588	Flavodoxin	fldA	Cytoplasmic	Cofactors, Vitamins, Prosthetic Groups, Pigments
A_control_30min	CP006659.2_prot_AHI36340.1_2754	365337	128166	0.350815	AHI36340.1	Kpn2146_2939	Tautomerase PptA	pptA	Cytoplasmic
A_control_30min	CP006659.2_prot_AHI38804.2_5138	364431	85267.4	0.233974	AHI38804.2	Kpn2146_5488	ATP synthase epsilon chain	atpC	Not significantly assigned	Respiration
A_control_30min	CP006659.2_prot_AHI34015.1_487	362856	25052	0.0690412	AHI34015.1	Kpn2146_0545	Valine--tRNA ligase	valS	Cytoplasmic
A_control_30min	CP006659.2_prot_AHI34438.1_901	362336	23508.4	0.0648802	AHI34438.1	Kpn2146_0984	Proline--tRNA ligase	proS	Cytoplasmic
A_control_30min	CP006659.2_prot_AHI35059.1_1507	2.45757e+06	425970	0.17333	AHI35059.1	Kpn2146_1631	Peptidoglycan-associated lipoprotein precursor	pal	Outer Membrane	Membrane Transport
A_control_30min	CP006659.2_prot_AHI33733.2_218	359834	43184.1	0.120011	AHI33733.2	Kpn2146_0255	Bifunctional purine biosynthesis protein PurH	purH	Cytoplasmic	Nucleosides and Nucleotides
A_control_30min	CP006659.2_prot_AHI34619.1_1078	356838	8420.74	0.0235982	AHI34619.1	Kpn2146_1173	hypothetical protein	Kpn2146_1173	Extracellular
A_control_30min	CP006659.2_prot_AHI35292.1_1738	354794	72434.6	0.204159	AHI35292.1	Kpn2146_1878	Integration host factor subunit beta	ihfB	Cytoplasmic
A_control_30min	CP006659.2_prot_AHI36802.1_3196	353743	35088.3	0.0991916	AHI36802.1	Kpn2146_3412	PTS system mannose-specific EIIAB component	manX_5	Cytoplasmic	Carbohydrates; Cell Wall and Capsule
A_control_30min	CP006659.2_prot_AHI35935.1_2354	352278	58439.7	0.165891	AHI35935.1	Kpn2146_2534	NAD(P) transhydrogenase subunit alpha	pntA	Cytoplasmic Membrane	Phosphorus Metabolism
A_control_30min	CP006659.2_prot_AHI35046.1_1495	348627	20272.5	0.0581494	AHI35046.1	Kpn2146_1618	Dihydrolipoyllysine-residue succinyltransferase component of 2-oxoglutarate dehydrogenase complex	sucB	Cytoplasmic	Carbohydrates
A_control_30min	CP006659.2_prot_AHI34399.1_862	341056	61795.1	0.181188	AHI34399.1	Kpn2146_0944	Glutamate-1-semialdehyde 2,1-aminomutase	hemL	Cytoplasmic
A_control_30min	CP006659.2_prot_AHI34581.1_1041	338275	29678.1	0.0877336	AHI34581.1	Kpn2146_1135	preprotein translocase subunit SecD	Kpn2146_1135	Cytoplasmic Membrane
A_control_30min	CP006659.2_prot_AHI34198.1_673	335972	23466.9	0.0698476	AHI34198.1	Kpn2146_0740	Phosphopentomutase	deoB	Cytoplasmic
A_control_30min	CP006659.2_prot_AHI36625.1_3033	332595	21326.8	0.0641226	AHI36625.1	Kpn2146_3229	Hydroperoxy fatty acid reductase gpx1	gpx1_2	Not significantly assigned	Stress Response
A_control_30min	CP006659.2_prot_AHI36814.1_3206	329149	11803.8	0.0358616	AHI36814.1	Kpn2146_3424	Transcriptional regulator KdgR	kdgR_1	Cytoplasmic	Carbohydrates
A_control_30min	CP006659.2_prot_AHI36951.1_3336	328900	48536.9	0.147573	AHI36951.1	Kpn2146_3573	Histidinol-phosphate aminotransferase	hisC	Cytoplasmic	Amino Acids and Derivatives
A_control_30min	CP006659.2_prot_AHI35936.1_2355	327004	15745.1	0.0481494	AHI35936.1	Kpn2146_2535	NAD(P) transhydrogenase subunit beta	pntB	Cytoplasmic Membrane	Phosphorus Metabolism
A_control_30min	CP006659.2_prot_AHI36917.1_3304	326361	8554.83	0.0262128	AHI36917.1	Kpn2146_3537	AMP nucleosidase	amn	Cytoplasmic	Nucleosides and Nucleotides
A_control_30min	CP006659.2_prot_AHI38649.1_4986	325952	32920.1	0.100997	AHI38649.1	Kpn2146_5330	Deoxyuridine 5'-triphosphate nucleotidohydrolase	dut	Cytoplasmic	Nucleosides and Nucleotides
A_control_30min	CP006659.2_prot_AHI34979.1_1431	325908	55546.6	0.170437	AHI34979.1	Kpn2146_1543	hypothetical protein	Kpn2146_1543	Cytoplasmic	Cofactors, Vitamins, Prosthetic Groups, Pigments
A_control_30min	CP006659.2_prot_AHI34552.1_1012	323245	99924.1	0.309128	AHI34552.1	Kpn2146_1106	hypothetical protein	Kpn2146_1106	Not significantly assigned
A_control_30min	CP006659.2_prot_AHI34681.1_1135	321948	58952.3	0.183111	AHI34681.1	Kpn2146_1237	Nucleoid-associated protein YbaB	ybaB	Cytoplasmic
A_control_30min	CP006659.2_prot_AHI37411.1_3783	321170	23307.2	0.0725695	AHI37411.1	Kpn2146_4048	Cytoskeleton protein RodZ	rodZ	Cytoplasmic Membrane
A_control_30min	CP006659.2_prot_AHI35332.1_1778	320599	71714.5	0.223689	AHI35332.1	Kpn2146_1919	3-hydroxydecanoyl-[acyl-carrier-protein	fabA	Cytoplasmic
A_control_30min	CP006659.2_prot_AHI37967.1_4320	319867	45870.9	0.143406	AHI37967.1	Kpn2146_4628	Glutathione synthetase	gshB	Cytoplasmic	Stress Response
A_control_30min	CP006659.2_prot_AHI35465.1_1903	317910	44021.3	0.138471	AHI35465.1	Kpn2146_2058	Malonyl CoA-acyl carrier protein transacylase	fabD_1	Cytoplasmic	Fatty Acids, Lipids, and Isoprenoids
A_control_30min	CP006659.2_prot_AHI37928.1_4284	315974	33151	0.104917	AHI37928.1	Kpn2146_4588	Cell division protein ZapA	zapA	Cytoplasmic	Cell Division and Cell Cycle
A_control_30min	CP006659.2_prot_AHI36592.1_3000	315923	19266.1	0.0609836	AHI36592.1	Kpn2146_3195	Cysteine desulfurase	sufS	Cytoplasmic
A_control_30min	CP006659.2_prot_AHI38589.1_4927	315447	34289.3	0.108701	AHI38589.1	Kpn2146_5270	Glycine--tRNA ligase alpha subunit	glyQ	Cytoplasmic
A_control_30min	CP006659.2_prot_AHI37340.1_3709	315011	31042.2	0.0985432	AHI37340.1	Kpn2146_3975	Phosphoribosylformylglycinamidine cyclo-ligase	purM	Cytoplasmic	Nucleosides and Nucleotides
A_control_30min	CP006659.2_prot_AHI34220.1_694	314686	15487.5	0.0492156	AHI34220.1	Kpn2146_0762	Threonine synthase	thrC	Cytoplasmic
A_control_30min	CP006659.2_prot_AHI36503.1_2909	314560	273149	0.868351	AHI36503.1	Kpn2146_3106	hypothetical protein	Kpn2146_3106	Cytoplasmic
A_control_30min	CP006659.2_prot_AHI35289.1_1735	314516	14668.1	0.0466369	AHI35289.1	Kpn2146_1875	3-phosphoshikimate 1-carboxyvinyltransferase	aroA	Cytoplasmic	Amino Acids and Derivatives
A_control_30min	CP006659.2_prot_AHI37930.1_4286	313691	48034.5	0.153127	AHI37930.1	Kpn2146_4591	D-3-phosphoglycerate dehydrogenase	serA	Cytoplasmic	Amino Acids and Derivatives; Cofactors, Vitamins, Prosthetic Groups, Pigments
A_control_30min	CP006659.2_prot_AHI33579.2_71	313688	20220.9	0.0644618	AHI33579.2	Kpn2146_0078	Periplasmic protein CpxP precursor	cpxP	Periplasmic
A_control_30min	CP006659.2_prot_AHI36837.1_3228	312433	12601.5	0.0403336	AHI36837.1	Kpn2146_3450	KHG/KDPG aldolase	eda	Cytoplasmic	Carbohydrates
A_control_30min	CP006659.2_prot_AHI38249.1_4592	311618	25873.2	0.0830285	AHI38249.1	Kpn2146_4920	UDP-N-acetylglucosamine 1-carboxyvinyltransferase	murA	Cytoplasmic	Cell Wall and Capsule
A_control_30min	CP006659.2_prot_AHI35058.1_1506	311140	6749.82	0.0216938	AHI35058.1	Kpn2146_1630	translocation protein TolB	Kpn2146_1630	Periplasmic	Membrane Transport
A_control_30min	CP006659.2_prot_AHI34199.1_674	309695	14962.9	0.0483149	AHI34199.1	Kpn2146_0741	Purine nucleoside phosphorylase DeoD-type	deoD	Cytoplasmic
A_control_30min	CP006659.2_prot_AHI35585.1_2016	307859	43284.7	0.140599	AHI35585.1	Kpn2146_2179	Putative NAD(P)H nitroreductase YdjA	ydjA	Cytoplasmic
A_control_30min	CP006659.2_prot_AHI33754.1_240	831250	57068.2	0.0686535	AHI33754.1	Kpn2146_0280	Glucose-6-phosphate isomerase	pgi	Cytoplasmic	Carbohydrates
A_control_30min	CP006659.2_prot_AHI38808.1_5142	300341	41673.8	0.138755	AHI38808.1	Kpn2146_5492	ATP synthase subunit delta	atpH	Not significantly assigned	Respiration
A_control_30min	CP006659.2_prot_AHI36704.1_3107	297091	24301.1	0.0817968	AHI36704.1	Kpn2146_3313	Ribosome-binding ATPase YchF	ychF	Cytoplasmic	Protein Metabolism
A_control_30min	CP006659.2_prot_AHI34624.1_1082	293926	12190.2	0.0414736	AHI34624.1	Kpn2146_1178	ATP-dependent Clp protease ATP-binding subunit ClpX	clpX	Cytoplasmic	Protein Metabolism
A_control_30min	CP006659.2_prot_AHI33618.1_108	293748	73848.9	0.251402	AHI33618.1	Kpn2146_0125	hypothetical protein	Kpn2146_0125	Cytoplasmic
A_control_30min	CP006659.2_prot_AHI38231.1_4574	291947	27345	0.0936643	AHI38231.1	Kpn2146_4901	Argininosuccinate synthase	argG	Cytoplasmic	Miscellaneous; Amino Acids and Derivatives
A_control_30min	CP006659.2_prot_AHI35290.2_1736	291599	50502.4	0.173191	AHI35290.2	Kpn2146_1876	Cytidylate kinase	cmk	Cytoplasmic	Nucleosides and Nucleotides
A_control_30min	CP006659.2_prot_AHI37932.1_4287	290905	7956.92	0.0273523	AHI37932.1	Kpn2146_4593	Ribose-5-phosphate isomerase A	rpiA	Cytoplasmic	Carbohydrates
A_control_30min	CP006659.2_prot_ALV39621.1_1813	287599	105435	0.366604	ALV39621.1	Kpn2146_6054	hypothetical protein	Kpn2146_6054	Extracellular
A_control_30min	CP006659.2_prot_AHI38773.1_5108	286404	18378.1	0.0641683	AHI38773.1	Kpn2146_5456	DNA gyrase subunit B	gyrB	Cytoplasmic
A_control_30min	CP006659.2_prot_AHI33907.1_382	284269	30047.9	0.105702	AHI33907.1	Kpn2146_0435	Phosphatidylserine decarboxylase proenzyme	psd	Cytoplasmic Membrane	Fatty Acids, Lipids, and Isoprenoids
A_control_30min	CP006659.2_prot_AHI34126.1_603	278912	43518	0.156028	AHI34126.1	Kpn2146_0665	Succinate semialdehyde dehydrogenase [NAD(P)+	sad_1	Cytoplasmic
A_control_30min	CP006659.2_prot_AHI37683.1_4045	277308	58388.9	0.210556	AHI37683.1	Kpn2146_4333	Hemin-binding periplasmic protein HmuT precursor	hmuT_2	Periplasmic	Iron acquisition and metabolism
A_control_30min	CP006659.2_prot_AHI37443.1_3814	276780	43563.9	0.157395	AHI37443.1	Kpn2146_4080	Nitrogen regulatory protein P-II	glnB	Cytoplasmic	Nitrogen Metabolism
A_control_30min	CP006659.2_prot_AHI35047.1_1496	271577	44729.6	0.164703	AHI35047.1	Kpn2146_1619	Succinyl-CoA ligase [ADP-forming	sucC	Cytoplasmic	Carbohydrates
A_control_30min	CP006659.2_prot_AHI34554.2_1014	271100	166252	0.613249	AHI34554.2	Kpn2146_1108	hypothetical protein	Kpn2146_1108	Cytoplasmic
A_control_30min	CP006659.2_prot_AHI37719.1_4080	270159	86333.4	0.319565	AHI37719.1	Kpn2146_4370	CTP synthase	pyrG_2	Cytoplasmic	Nucleosides and Nucleotides; Miscellaneous
A_control_30min	CP006659.2_prot_AHI34715.1_1166	268173	15575	0.0580779	AHI34715.1	Kpn2146_1272	Bifunctional protein FolD protein	folD	Cytoplasmic	Carbohydrates; Cofactors, Vitamins, Prosthetic Groups, Pigments
A_control_30min	CP006659.2_prot_AHI37409.2_3781	267336	20323.9	0.0760237	AHI37409.2	Kpn2146_4045	Histidine--tRNA ligase	hisS	Cytoplasmic	Sulfur Metabolism
A_control_30min	CP006659.2_prot_AHI33971.1_445	267155	48628.5	0.182023	AHI33971.1	Kpn2146_0501	Fructose-1,6-bisphosphatase class 1	fbp	Cytoplasmic	Carbohydrates
A_control_30min	CP006659.2_prot_AHI34967.1_1420	266438	32026	0.1202	AHI34967.1	Kpn2146_1531	Regulator of nucleoside diphosphate kinase	rnk	Cytoplasmic
A_control_30min	CP006659.2_prot_AHI35464.1_1902	266231	15655.4	0.0588038	AHI35464.1	Kpn2146_2057	3-oxoacyl-[acyl-carrier-protein	fabH	Cytoplasmic
A_control_30min	CP006659.2_prot_AHI34713.1_1164	266202	18141.1	0.0681479	AHI34713.1	Kpn2146_1270	Cysteine--tRNA ligase	cysS	Cytoplasmic	Regulation and Cell signaling
A_control_30min	CP006659.2_prot_AHI36865.1_3255	265550	67233	0.253184	AHI36865.1	Kpn2146_3478	Alpha,alpha-trehalose-phosphate synthase, UDP-forming	otsA	Cytoplasmic	Carbohydrates
A_control_30min	CP006659.2_prot_AHI35982.1_2401	263885	28367.9	0.107501	AHI35982.1	Kpn2146_2581	Putative metalloprotease YpwA	ypwA	Cytoplasmic
A_control_30min	CP006659.2_prot_AHI33508.1_1	263129	24341.9	0.0925095	AHI33508.1	Kpn2146_0001	Flavodoxin	Kpn2146_0001	Cytoplasmic	Cofactors, Vitamins, Prosthetic Groups, Pigments
A_control_30min	CP006659.2_prot_AHI37570.1_3938	260473	40745.2	0.156428	AHI37570.1	Kpn2146_4214	hypothetical protein	Kpn2146_4214	Cytoplasmic Membrane
A_control_30min	CP006659.2_prot_AHI37942.1_4296	259147	22581.8	0.0871391	AHI37942.1	Kpn2146_4603	Metalloprotease LoiP precursor	loiP	Outer Membrane
A_control_30min	CP006659.2_prot_AHI38163.1_4508	258531	20448.8	0.0790963	AHI38163.1	Kpn2146_4830	1,5-anhydro-D-fructose reductase	afr_3	Cytoplasmic
A_control_30min	CP006659.2_prot_AHI37155.1_3536	256440	56000	0.218375	AHI37155.1	Kpn2146_3783	Ribonucleoside-diphosphate reductase 1 subunit beta	nrdB	Cytoplasmic	Nucleosides and Nucleotides
A_control_30min	CP006659.2_prot_AHI35342.1_1788	256121	28271.3	0.110383	AHI35342.1	Kpn2146_1929	hypothetical protein	Kpn2146_1929	Cytoplasmic
A_control_30min	CP006659.2_prot_AHI38800.1_5136	254476	18250.6	0.0717182	AHI38800.1	Kpn2146_5484	Glutamine--fructose-6-phosphate aminotransferase, isomerizing	glmS_3	Cytoplasmic	Cell Wall and Capsule
A_control_30min	CP006659.2_prot_AHI36691.1_3094	254232	35284.3	0.138788	AHI36691.1	Kpn2146_3300	2-dehydro-3-deoxyphosphooctonate aldolase	kdsA	Cytoplasmic
A_control_30min	CP006659.2_prot_AHI34898.1_1353	253844	51129.7	0.201421	AHI34898.1	Kpn2146_1462	Inhibitor of vertebrate lysozyme precursor	ivy	Extracellular	Virulence, Disease and Defense
A_control_30min	CP006659.2_prot_AHI34411.1_874	252829	20720.9	0.0819563	AHI34411.1	Kpn2146_0956	Methionine aminopeptidase	map_1	Cytoplasmic	Protein Metabolism
A_control_30min	CP006659.2_prot_AHI35477.1_1915	252415	20568.9	0.0814883	AHI35477.1	Kpn2146_2070	Penicillin-binding protein activator LpoB precursor	lpoB	Outer Membrane
A_control_30min	CP006659.2_prot_AHI37497.1_3866	251863	38533.9	0.152995	AHI37497.1	Kpn2146_4140	Signal recognition particle protein	ffh	Cytoplasmic	Protein Metabolism
A_control_30min	CP006659.2_prot_AHI36428.1_2837	250798	16938.6	0.0675388	AHI36428.1	Kpn2146_3028	Glutathione S-transferase GstA	gstA	Cytoplasmic	Stress Response
A_control_30min	CP006659.2_prot_AHI34036.1_508	250332	23797	0.0950618	AHI34036.1	Kpn2146_0567	C4-dicarboxylic acid transporter DauA	dauA_1	Cytoplasmic Membrane	Amino Acids and Derivatives
A_control_30min	CP006659.2_prot_AHI36119.1_2534	249772	16021.3	0.0641436	AHI36119.1	Kpn2146_2718	2-hydroxy-3-oxopropionate reductase	glxR	Cytoplasmic	Carbohydrates
A_control_30min	CP006659.2_prot_AHI38629.1_4966	248607	10677.8	0.0429504	AHI38629.1	Kpn2146_5310	2-amino-3-ketobutyrate coenzyme A ligase	kbl	Cytoplasmic	Amino Acids and Derivatives
A_control_30min	CP006659.2_prot_AHI36697.1_3100	246715	10142.7	0.0411111	AHI36697.1	Kpn2146_3306	Outer-membrane lipoprotein LolB precursor	lolB	Outer Membrane
A_control_30min	CP006659.2_prot_AHI34017.1_489	245488	23138.9	0.0942568	AHI34017.1	Kpn2146_0547	Cytosol aminopeptidase	pepA	Cytoplasmic	Carbohydrates; Protein Metabolism
A_control_30min	CP006659.2_prot_AHI33927.1_400	245348	10516.8	0.0428649	AHI33927.1	Kpn2146_0457	Ribonuclease R	rnr	Cytoplasmic
A_control_30min	CP006659.2_prot_AHI35568.1_1999	245047	20281.4	0.0827652	AHI35568.1	Kpn2146_2162	Putative glucose-6-phosphate 1-epimerase	yeaD	Cytoplasmic	Carbohydrates
A_control_30min	CP006659.2_prot_AHI34206.1_681	244793	41727.8	0.170461	AHI34206.1	Kpn2146_0748	Soluble lytic murein transglycosylase precursor	slt	Periplasmic
A_control_30min	CP006659.2_prot_AHI38092.1_4443	243978	28142.5	0.115348	AHI38092.1	Kpn2146_4758	Putative acid--amine ligase YgiC	ygiC	Cytoplasmic	Stress Response
A_control_30min	CP006659.2_prot_AHI34746.2_1204	243568	29039.8	0.119226	AHI34746.2	Kpn2146_1306	hypothetical protein	Kpn2146_1306	Not significantly assigned
A_control_30min	CP006659.2_prot_AHI33585.1_77	243282	56226	0.231114	AHI33585.1	Kpn2146_0084	ATP-dependent protease subunit HslV	hslV	Cytoplasmic	Protein Metabolism
A_control_30min	CP006659.2_prot_AHI37598.1_3964	240804	21226	0.0881465	AHI37598.1	Kpn2146_4242	Putative NrdI-like protein	Kpn2146_4242	Cytoplasmic	Nucleosides and Nucleotides
A_control_30min	CP006659.2_prot_AHI38250.1_4593	239604	17349.6	0.0724094	AHI38250.1	Kpn2146_4921	transcriptional regulator BolA	Kpn2146_4921	Cytoplasmic	Miscellaneous
A_control_30min	CP006659.2_prot_AHI33676.1_165	239421	21666.3	0.0904946	AHI33676.1	Kpn2146_0188	Carboxymethylenebutenolidase	clcD_1	Cytoplasmic
A_control_30min	CP006659.2_prot_AHI35486.2_1924	239208	43804.7	0.183124	AHI35486.2	Kpn2146_2079	putative L,D-transpeptidase YcfS precursor	ycfS	Periplasmic
A_control_30min	CP006659.2_prot_AHI35048.1_1497	238346	29877.3	0.125353	AHI35048.1	Kpn2146_1620	Succinyl-CoA ligase [ADP-forming	sucD	Cytoplasmic	Carbohydrates
A_control_30min	CP006659.2_prot_AHI36452.1_2862	238336	43428.8	0.182216	AHI36452.1	Kpn2146_3052	HTH-type transcriptional repressor PurR	purR	Cytoplasmic	Nucleosides and Nucleotides
A_control_30min	CP006659.2_prot_AHI35920.2_2342	238275	16526.4	0.0693584	AHI35920.2	Kpn2146_2519	hypothetical protein	Kpn2146_2519	Not significantly assigned
A_control_30min	CP006659.2_prot_AHI36104.1_2521	237776	79607.6	0.334801	AHI36104.1	Kpn2146_2703	hypothetical protein	Kpn2146_2703	Cytoplasmic
A_control_30min	CP006659.2_prot_AHI33962.2_436	237163	42100.6	0.177517	AHI33962.2	Kpn2146_0492	Gamma-glutamylcyclotransferase family protein ytfP	ytfP	Cytoplasmic
A_control_30min	CP006659.2_prot_AHI34255.1_729	236123	5425.79	0.0229787	AHI34255.1	Kpn2146_0798	4-hydroxy-tetrahydrodipicolinate reductase	dapB	Cytoplasmic
A_control_30min	CP006659.2_prot_AHI33692.1_180	231827	10839.4	0.0467566	AHI33692.1	Kpn2146_0204	Xaa-Pro dipeptidase	pepQ	Cytoplasmic	Protein Metabolism
A_control_30min	CP006659.2_prot_AHI37136.1_3517	229868	30819.9	0.134076	AHI37136.1	Kpn2146_3762	Nucleoid-associated protein YejK	yejK	Cytoplasmic
A_control_30min	CP006659.2_prot_AHI33607.1_98	228479	60472.4	0.264673	AHI33607.1	Kpn2146_0106	Acetylglutamate kinase	argB	Cytoplasmic	Amino Acids and Derivatives
A_control_30min	CP006659.2_prot_AHI38277.1_4620	228325	33637.4	0.147323	AHI38277.1	Kpn2146_4949	Stringent starvation protein B	sspB	Cytoplasmic	Stress Response; Protein Metabolism
A_control_30min	CP006659.2_prot_AHI36469.1_2877	227873	49138.3	0.215639	AHI36469.1	Kpn2146_3072	Carbonic anhydrase 1	cynT	Cytoplasmic	Regulation and Cell signaling
A_control_30min	CP006659.2_prot_AHI35002.1_1453	227216	31743.9	0.139708	AHI35002.1	Kpn2146_1567	PhoH-like protein	ybeZ_1	Cytoplasmic	Phosphorus Metabolism
A_control_30min	CP006659.2_prot_AHI37818.1_4177	222431	24512.3	0.110202	AHI37818.1	Kpn2146_4474	Thymidylate synthase	thyA	Cytoplasmic	Nucleosides and Nucleotides; Cofactors, Vitamins, Prosthetic Groups, Pigments
A_control_30min	CP006659.2_prot_AHI33689.1_177	221759	18572.9	0.0837526	AHI33689.1	Kpn2146_0201	NAD(P)H-flavin reductase	fre	Cytoplasmic	Cofactors, Vitamins, Prosthetic Groups, Pigments
A_control_30min	CP006659.2_prot_AHI35999.1_2418	220994	82253.3	0.372198	AHI35999.1	Kpn2146_2598	Universal stress protein G	uspG_2	Cytoplasmic	Stress Response
A_control_30min	CP006659.2_prot_AHI37975.1_4328	220522	25016.2	0.113441	AHI37975.1	Kpn2146_4636	dITP/XTP pyrophosphatase	rdgB	Cytoplasmic	Nucleosides and Nucleotides; Stress Response
A_control_30min	CP006659.2_prot_AHI34440.2_903	443172	28162.7	0.063548	AHI34440.2	Kpn2146_0986	Outer membrane lipoprotein RcsF precursor	rcsF	Outer Membrane	Phosphorus Metabolism; Regulation and Cell signaling
A_control_30min	CP006659.2_prot_AHI33877.1_353	218117	20475	0.0938716	AHI33877.1	Kpn2146_0405	Aspartate ammonia-lyase	aspA	Cytoplasmic	Amino Acids and Derivatives
A_control_30min	CP006659.2_prot_ALV39643.1_2571	217639	25051.9	0.115107	ALV39643.1	Kpn2146_6076	Flavo-diiron protein FprA1	fprA1	Cytoplasmic
A_control_30min	CP006659.2_prot_AHI35483.1_1921	217383	14836.4	0.0682499	AHI35483.1	Kpn2146_2076	Ferric aerobactin receptor precursor	iutA	Outer Membrane	Membrane Transport; Iron acquisition and metabolism
A_control_30min	CP006659.2_prot_AHI38060.1_4412	216983	2796.84	0.0128897	AHI38060.1	Kpn2146_4726	Disulfide-bond oxidoreductase YghU	yghU	Cytoplasmic	Stress Response
A_control_30min	CP006659.2_prot_AHI38056.1_4409	216954	45418.8	0.209348	AHI38056.1	Kpn2146_4722	2-aminoadipate transaminase	lysN	Cytoplasmic
A_control_30min	CP006659.2_prot_AHI36634.1_3042	216859	16752.7	0.0772516	AHI36634.1	Kpn2146_3238	Phenylalanine--tRNA ligase alpha subunit	pheS	Cytoplasmic	Protein Metabolism
A_control_30min	CP006659.2_prot_AHI35066.1_1513	214944	9542.67	0.0443962	AHI35066.1	Kpn2146_1649	Phospho-2-dehydro-3-deoxyheptonate aldolase, Phe-sensitive	aroG_1	Cytoplasmic	Amino Acids and Derivatives
A_control_30min	CP006659.2_prot_AHI35168.1_1612	213662	15261.7	0.0714293	AHI35168.1	Kpn2146_1751	Glutathione-binding protein GsiB precursor	gsiB_1	Periplasmic	Motility and Chemotaxis; Membrane Transport; Regulation and Cell signaling
A_control_30min	CP006659.2_prot_AHI34617.2_1076	212465	43030.3	0.202529	AHI34617.2	Kpn2146_1171	Cytochrome bo(3) ubiquinol oxidase subunit 2 precursor	cyoA	Cytoplasmic Membrane	Respiration
A_control_30min	CP006659.2_prot_AHI34225.1_699	210393	20569	0.0977645	AHI34225.1	Kpn2146_0767	Molybdopterin adenylyltransferase	mog	Cytoplasmic
A_control_30min	CP006659.2_prot_AHI36029.2_2445	208701	15287.3	0.0732501	AHI36029.2	Kpn2146_2628	hypothetical protein	Kpn2146_2628	Not significantly assigned
A_control_30min	CP006659.2_prot_AHI36393.1_2803	208427	21068.2	0.101082	AHI36393.1	Kpn2146_2993	Tellurite methyltransferase	tehB_1	Cytoplasmic	Stress Response
A_control_30min	CP006659.2_prot_AHI35275.1_1722	207759	13773	0.0662932	AHI35275.1	Kpn2146_1861	Outer-membrane lipoprotein carrier protein precursor	lolA	Periplasmic	Cell Wall and Capsule
A_control_30min	CP006659.2_prot_AHI36950.1_3335	206513	25780.8	0.124839	AHI36950.1	Kpn2146_3572	Histidinol dehydrogenase	hisD	Cytoplasmic	Amino Acids and Derivatives
A_control_30min	CP006659.2_prot_AHI37199.1_3577	205955	33082.5	0.16063	AHI37199.1	Kpn2146_3827	hypothetical protein	Kpn2146_3827	Cytoplasmic
A_control_30min	CP006659.2_prot_AHI38121.1_4468	205935	11453.1	0.0556149	AHI38121.1	Kpn2146_4787	RNA polymerase sigma factor RpoD	rpoD	Cytoplasmic
A_control_30min	CP006659.2_prot_AHI36595.1_3003	205754	19489	0.0947203	AHI36595.1	Kpn2146_3198	FeS cluster assembly protein SufB	sufB	Not significantly assigned	Sulfur Metabolism
A_control_30min	CP006659.2_prot_AHI34989.2_1441	202674	30438.1	0.150182	AHI34989.2	Kpn2146_1553	LPS-assembly lipoprotein LptE precursor	lptE	Extracellular	Cell Wall and Capsule
A_control_30min	CP006659.2_prot_AHI34697.1_1149	202212	13686	0.0676813	AHI34697.1	Kpn2146_1254	Modulator of FtsH protease HflK	hflK_2	Cytoplasmic Membrane
A_control_30min	CP006659.2_prot_AHI34679.1_1133	201062	24938.9	0.124036	AHI34679.1	Kpn2146_1235	Adenine phosphoribosyltransferase	apt	Cytoplasmic	Nucleosides and Nucleotides; Regulation and Cell signaling
A_control_30min	CP006659.2_prot_AHI35308.1_1754	200995	17680.8	0.0879663	AHI35308.1	Kpn2146_1894	putative metallo-hydrolase	Kpn2146_1894	Cytoplasmic
A_control_30min	CP006659.2_prot_AHI35318.1_1764	200890	18745.7	0.0933134	AHI35318.1	Kpn2146_1905	Aminopeptidase N	pepN	Cytoplasmic	Protein Metabolism
A_control_30min	CP006659.2_prot_AHI35039.1_1489	200854	29125.5	0.145008	AHI35039.1	Kpn2146_1611	Citrate synthase	gltA_2	Not significantly assigned	Carbohydrates
A_control_30min	CP006659.2_prot_AHI38072.1_4423	200160	25312.3	0.12646	AHI38072.1	Kpn2146_4738	Alcohol dehydrogenase YqhD	yqhD	Cytoplasmic	Carbohydrates
A_control_30min	CP006659.2_prot_AHI33623.1_113	199815	16786	0.0840077	AHI33623.1	Kpn2146_0130	Dihydroxy-acid dehydratase	ilvD	Cytoplasmic	Amino Acids and Derivatives
A_control_30min	CP006659.2_prot_AHI35675.1_2099	198364	12048.1	0.0607375	AHI35675.1	Kpn2146_2270	Exoribonuclease 2	rnb	Cytoplasmic
A_control_30min	CP006659.2_prot_AHI37590.2_3957	198262	22491.3	0.113442	AHI37590.2	Kpn2146_4234	DNA-binding protein StpA	stpA	Cytoplasmic
A_control_30min	CP006659.2_prot_AHI35050.1_1498	198049	9045.14	0.0456713	AHI35050.1	Kpn2146_1622	Cytochrome bd-I ubiquinol oxidase subunit 1	cydA_1	Cytoplasmic Membrane	Respiration
A_control_30min	CP006659.2_prot_AHI36330.1_2743	196880	34990.1	0.177723	AHI36330.1	Kpn2146_2929	N-hydroxyarylamine O-acetyltransferase	nhoA	Cytoplasmic
A_control_30min	CP006659.2_prot_AHI35112.1_1558	196829	14618.7	0.0742713	AHI35112.1	Kpn2146_1695	Molybdenum cofactor biosynthesis protein B	moaB	Cytoplasmic	Cofactors, Vitamins, Prosthetic Groups, Pigments
A_control_30min	CP006659.2_prot_AHI35861.1_2285	196567	45523	0.23159	AHI35861.1	Kpn2146_2460	Heat shock protein HslJ	hslJ	Outer Membrane
A_control_30min	CP006659.2_prot_AHI34233.1_707	195578	17507.4	0.089516	AHI34233.1	Kpn2146_0776	Transcriptional activator protein NhaR	nhaR	Cytoplasmic
A_control_30min	CP006659.2_prot_AHI37116.1_3497	194918	10483.3	0.0537833	AHI37116.1	Kpn2146_3742	Elongation factor P-like protein	yeiP	Cytoplasmic
A_control_30min	CP006659.2_prot_AHI34668.1_1123	194907	45312.7	0.232484	AHI34668.1	Kpn2146_1224	Hemolysin expression-modulating protein Hha	hha	Not significantly assigned
A_control_30min	CP006659.2_prot_AHI38779.2_5114	193824	8687.53	0.0448218	AHI38779.2	Kpn2146_5462	Membrane protein insertase YidC	yidC	Cytoplasmic Membrane
A_control_30min	CP006659.2_prot_AHI37864.2_4221	193094	21122.8	0.109391	AHI37864.2	Kpn2146_4522	Chaperone protein EcpD precursor	ecpD_3	Periplasmic
A_control_30min	CP006659.2_prot_AHI34432.1_895	192413	21607.5	0.112298	AHI34432.1	Kpn2146_0978	Rho-binding antiterminator	Kpn2146_0978	Cytoplasmic
A_control_30min	CP006659.2_prot_AHI35503.1_1941	191309	18624.5	0.0973527	AHI35503.1	Kpn2146_2096	Virulence transcriptional regulatory protein PhoP	phoP_1	Cytoplasmic	Cell Wall and Capsule
A_control_30min	CP006659.2_prot_AHI35719.1_2143	190051	34385.1	0.180925	AHI35719.1	Kpn2146_2315	Phage shock protein A	pspA_1	Cytoplasmic	Stress Response
A_control_30min	CP006659.2_prot_AHI36953.1_3338	190015	5754.89	0.0302865	AHI36953.1	Kpn2146_3575	Imidazole glycerol phosphate synthase subunit HisH	hisH	Cytoplasmic	Amino Acids and Derivatives
A_control_30min	CP006659.2_prot_AHI36861.1_3251	189578	5741.03	0.0302833	AHI36861.1	Kpn2146_3474	Arginine--tRNA ligase	argS	Cytoplasmic	Protein Metabolism
A_control_30min	CP006659.2_prot_AHI34369.2_835	188908	22108.9	0.117035	AHI34369.2	Kpn2146_0914	Poly(A) polymerase I precursor	pcnB	Cytoplasmic
A_control_30min	CP006659.2_prot_AHI37218.1_3594	188566	22957	0.121745	AHI37218.1	Kpn2146_3846	Amidophosphoribosyltransferase	purF	Cytoplasmic	Nucleosides and Nucleotides; Virulence, Disease and Defense
A_control_30min	CP006659.2_prot_AHI36192.1_2608	188399	19604.6	0.104059	AHI36192.1	Kpn2146_2791	NADPH dehydrogenase	namA	Cytoplasmic
A_control_30min	CP006659.2_prot_AHI34308.2_778	188371	3600.29	0.0191128	AHI34308.2	Kpn2146_0852	UDP-N-acetylmuramoyl-L-alanyl-D-glutamate--2,6-diaminopimelate ligase	murE	Cytoplasmic
A_control_30min	CP006659.2_prot_AHI38285.1_4628	188192	9809.64	0.0521256	AHI38285.1	Kpn2146_4957	Malate dehydrogenase	mdh_2	Not significantly assigned	Carbohydrates
A_control_30min	CP006659.2_prot_AHI36391.1_2802	187766	17156.6	0.0913723	AHI36391.1	Kpn2146_2991	hypothetical protein	Kpn2146_2991	Outer Membrane	Stress Response
A_control_30min	CP006659.2_prot_AHI37001.1_3387	186934	15701.2	0.0839932	AHI37001.1	Kpn2146_3626	UDP-glucose 4-epimerase	uge	Cytoplasmic	Cell Wall and Capsule
A_control_30min	CP006659.2_prot_AHI37625.1_3989	185669	47018.8	0.253239	AHI37625.1	Kpn2146_4275	putative siderophore transport system ATP-binding protein YusV	yusV_4	Cytoplasmic Membrane
A_control_30min	CP006659.2_prot_AHI38671.1_5006	185646	24361.1	0.131223	AHI38671.1	Kpn2146_5352	Ferredoxin--NADP reductase	fpr	Cytoplasmic	Sulfur Metabolism; Respiration
A_control_30min	CP006659.2_prot_AHI36103.1_2520	184526	80077.2	0.433963	AHI36103.1	Kpn2146_2702	Methionine aminopeptidase	map_2	Cytoplasmic	Protein Metabolism
A_control_30min	CP006659.2_prot_AHI35496.1_1934	184047	22473.8	0.122109	AHI35496.1	Kpn2146_2089	Spermidine/putrescine-binding periplasmic protein precursor	potD	Periplasmic	Amino Acids and Derivatives
A_control_30min	CP006659.2_prot_AHI35154.2_1598	183104	41574.8	0.227056	AHI35154.2	Kpn2146_1737	putative L,D-transpeptidase YbiS precursor	ybiS	Periplasmic	Cell Wall and Capsule
A_control_30min	CP006659.2_prot_AHI35015.1_1466	181096	42929	0.237052	AHI35015.1	Kpn2146_1587	Ferric uptake regulation protein	fur	Cytoplasmic	Stress Response; Iron acquisition and metabolism
[truncated: 17,102 more rows]
